# Supplementary material for: Genome-wide identification of long noncoding RNA genes and their potential association with fecundity and virulence in rice brown planthopper, Nilaparvata lugens
Source: BMC Genomics. 2015 Oct 5;16:749. doi: 10.1186/s12864-015-1953-y (PMC4594746; doi:10.1186/s12864-015-1953-y)
Supplement: Additional file 1: — The sequences of identified lncRNAs in FASTA format. (FASTA 2166 kb) [file 12864_2015_1953_MOESM1_ESM.fasta]

>BPHLNC-unc185-RA	scaffold0000015585
GTAAAATGTCATTCCTTTCAAATAGCTCATCAACTTGTATTATGCAACAACTGACAGGAA
AAATTGAGATCTTACTTTTAATCAATTTTTCTTCACACTTGAATGAAATAGTCTTCCAAG
AGAAATTTGAATGAGAGAAGGTTCATTGGAAGATTGCAAGAACTGTCAACATATGTGAAA
ACTGCTCCTTCTAGGAAGTTTTTTTAAAAGTTTATTAAAAATGACATTCCTATCATCATC
CTCATTTCTACAATTATTTATATTCATATGGCTGATGACTCATCAATTGCATGCAACAAA
TGCTCTTCCATCTCTTGCAAGTCAAGCACGTGAGAAGATACTTAGCAACACACCCTGCGA
TAGCAATGATGTCTGCGAGGAATGGAAATTCTGCAAGATCGCGGTTTGTGAGGAGGGATT
CTGCAAATGCGACTCTTCATAACTCAAATTATAAAGTTGAGAATCATCAGTTATGAGAGT
TCAAATCCAACATATGAATACTTCTTTAATTATTAGTCTGTTGTCGTCGTCCTCTCCCAA
TAATTCATTGTATGGATATGATTCTGATGAATAAAATGATTATGTTTTTGAGTTATTGAG
GCCAAACATTCTTGAAATTCACTAAATAACTCTCAAATTGGAACAACAATTATGTTAAAG
GTGTGTAATTGGAGGATGCTAAGTGACACATAACCTAGCTACATTTGGACTTTTGTATAA
ACTGGAATTGGAACCGTTTTGGGCTTATAAGCCGGTGCTACTTTTCTGTAAGTTGTGTAA
TCCTAAATGATTAAATATA
>BPHLNC-unc185-RB	scaffold0000015585
GTAAAATGTCATTCCTTTCAAATAGCTCATCAACTTGTATTATGCAACAACTGACAGGAA
AAATTGAGATCTTACTTTTAATCAATTTTTCTTCACACTTGAATGAAATAGTCTTCCAAG
AGAAATTTGAATGAGAGAAGGTTCATTGGAAGATTGCAAGAACTGTCAACATATGTGAAA
ACTGCTCCTTCTAGGAAGTTTTTTTAAAAGTTTATTAAAAATGCCTGCGATAGCAATGAT
GTCTGCGAGGAATGGAAATTCTGCAAGATCGCGGTTTGTGAGGAGGGATTCTGCAAATGC
GACTCTTCATAACTCAAATTATAAAGTTGAGAATCATCAGTTATGAGAGTTCAAATCCAA
CATATGAATACTTCTTTAATTATTAGTCTGTTGTCGTCGTCCTCTCCCAATAATTCATTG
TATGGATATGATTCTGATGAATAAAATGATTATGTTTTTGAGTTATTGAGGCCAAACATT
CTTGAAATTCACTAAATAACTCTCAAATTGGAACAACAATTATGTTAAAGGTGTGTAATT
GGAGGATGCTAAGTGACACATAACCTAGCTACATTTGGACTTTTGTATAAACTGGAATTG
GAACCGTTTTGGGCTTATAAGCCGGTGCTACTTTTCTGTAAGTTGTGTAATCCTAAATGA
TTAAATATA
>BPHLINC181-RA	scaffold0000013713
CAGCCTCAAAAATCAGTCAGGAGGCACAAATAATAAATACACAAGAGTCGAATTTTGACA
ATATTTTTTAAAAATAATATCGAAGTAGTGCATCGCTTCAAATTTCTCCTGAAATGTCTG
ACATTTTCACTGTCTTTCCATTCATTCAGCATTCTGATAGTTAATTCGATCTATGGCACT
TGACTCATTTCTGTGAACGCACTTTGTGAATAATAATATACGTTATTTTCATTACATGTA
TATACAGACTATCAACACATAATTCAATTTATTTTGGATTGTAATTCTTTCAATTGAAAA
TACTAAATAAACACATCTCTCATCAAAAATCTCAAGCACTTGTAGGAAATCGCATAAAAC
ATAATCACACATTCAAAAAAGCTCAAGCAATTTAATTTATTTTGAAAAAAGGAATTGTTA
CTATTATTGAATATATAAATATCTGCTGGAATATTCGATCAGTGTAAAGCTTGCAAATAA
GTAGAGTTCTAGTTATTCATAGAAAGCTTGATTGATGGTTGAAATGATGAATGATGAAGC
AAATCCACCACGAGGAGAATGTCTATCAAATTCAGAATGCTCATTAAAAATCCATCCAAT
ATTATATATTGCGATAGAAATATGCCATTGATTAGTATCTTCAATTGAAATAAGGCTTTT
TGAACACTAGTCGAGTGAAAAACTATATAAATATAAAGCTGCATTTCCTAATAATGAGAT
ATATCATTTACAGTATTTTCAAACAGAACGTTAATTCAAAACCAAATTAAAACTACGATT
TGCATTCATGAAGAGTCTTGACCAAGTGCATTACACAAAGAGTGGTCTAACAAAATGCGA
TTTACATTTTTTCATTAGGATTTGTATGAATTTCAATCTGAGGGGTTTTCTTTCGCTAAT
AATCGCTTACACCGTGAAAAGAATTTGAGAAAATAAACCCTTTACTTTAAGCTGTTAAAC
ATGATTTTTAGAATTGAATTTAGTCAAAATTGGAATTTGAACCAGAGAAGAGCTGATACC
TAGGTTGAAAGTTATTGATTTGTCAACTTTGTATGTTACAACATCGTATTATAAGAGCTT
TGTTTCTTCTATACTTTCCCATCAACTGTGAGCCTTGTTAATAATATCAATTCATTTTTA
ATCCTCAGATAGAAATTCAGTCAACACACATGAGAACACAATTAAATGTATGAATTTTCA
AATTTATCCTATGAAGGTGATTTCACCTATGAAGTGACAGTTTTCGCTCTTACAACAAAT
AAATATTTCACCGAACATCACAATTCCACTAATAATTAAACTAACAACGTCACATAGAAA
ACTAGTGAAAATGCCGATAAAACAAATTGGAAGAATACTTGCAGATATTTAATTTGCCTA
TATTATATTAATTATTACCATTATTCTTAGAAATAATGACAATAGAACCGTTATATTTCA
TATTTTATTTACCTAGAACAGTTCAGAGCATTATCTGACTACATCACAAGTACAGCTTTT
ATTAATTTTCGTTAGATTGGATGAGGCTAGGCGAGCATTGAAGTTCTTTGTTTGTTTGTG
GAGTCACATGACACAACATAGCAACAGCTAATGGCACAGTTTCAAATCATCAAGCACTGA
CAGCTGACAGCGCACACCGCACATAGTCACAGTGCACATAGCACAGTTTGTTCATACCGA
CCACGATAAGAGAAGAGTTCAACTCAAACCCAATAATACTAGAATTTAGTATAAAACAAT
CGACCCGACTCGAATCGCACTGTTACCTTACAAATCCTTTACACTTTTCTATCAAGTTAC
CTAAACGTCTTCTTCACCTAAACACATTCATCGCAGTTATCTATTTATAATTCGCAACAT
CAACTAACTACTATATAAATACAAATTTCCGTAATCACACTTAACATTAAGTCCTGAGTT
CACATTTGCAACTAATTACACAAACCCTACAATTGTATTTAGTCTGTGTTAAGTTATAAT
AGTTAGGAGATATTCCTAATTTCAACAAAAATATTTTCCATTCCATGTTTTTCAACAGAG
TTAGAT
>BPHOGS10004971-OT-RA	scaffold0000006421
CAACTAGGAGGAGGTCGCCTTTTGCTCCTGGGAAGACTTCAACATATTTTACCCGGACAG
TCTGGCCGATCTCTGTCAGCTATGAACTGTTGAATCATCTTCCCAGATTTGACCGCAATC
AAAGTTGATCGCGGTCAAGTAACAAGCCATTGATGACTTGACCGACGTAAGATTATCAAG
TTTCTCAAGACTAAACGTGTAGATAGTCAACAAAAAAAAAATTGCCAAAGTTGTGTAGAA
GTGGGTGGGTGCGCTGGACATGAAAAAAAAAGAAATTGCCAGCAGTTAAGTGCGTTATTG
CTGGTAAACATTGATAATATTTCGACTGTTTAATTTATTCGATAATTTGTAGTGTATGCG
GTTTTTCTAAAGGTTTGGGAAGTTTGTAAAACGTGTCAACAACCGTGGTAGACACTGTTG
AAAAGTCAGTATGCCTTAGATTTAGTTTTTTCTCTCCTCTAGAGTGTTTAAGTCTTGTGT
ATGTGTGTTGGGTGTCATTTTCTGTTGGGATTTTTAACCTTAATTTTTGTCGGGAGATAT
TATTTCCCTCACATAGTATAAAAGGGGAATATCGTTTTTCCCTCACATGGTCTAAAAGGA
AAATATCATTTCCCTCGTATTGTCTAAAAATAGA
>BPHOGS10004971-OT-RB	scaffold0000006421
CAACTAGGAGGAGGTCGCCTTTTGCTCCTGGGAAGACTTCAACATATTTTACCCGGACAG
TCTGGCCGATCTCTGTCAGCTATGAACTGTTGAATCATCTTCCCAGATTTGACCGCAATC
AAAGTTGATCGCGGTCAAGTAACAAGCCATTGATGACTTGACCGACGTAAGATTATCAAG
TTTCTCAAGACTAAACGTGTAGATAGTCAACAAAAAAAAAATTGCCAAAGTTGTGTAGAA
GTGGGTGGGTGCGCTGGACATGAAAAAAAAAGAAATTGCCAGCAGTTAAGTGCGTTATTG
CTGGTAAACATTGATAATATTTCGACTGTTTAATTTATTCGATAATTTGTAGTGTATGCG
GTTTTTCTAAAGGTTTGGGAAGTTTGTAAAACGTGTCAACAACCGTGGTAGACACTGTTG
AAAAGTCAGTATGCCTTAGATTTAGTTTTTTCTCTCCTCTAGAGTGTTTAAGTCTTGTGT
ATGTGTGTTGGGTGTCATTTTCTGTTGGGATTTTTAACCTTAATTTTTGTCGGGAGATAT
TATTTCCCTCACATAGTATAAAAGGGGAATATCGTTTTTCCCTCACATGGTCTAAAAGGA
AAATATCATTTCCCTCGTATTGTCTAAAAATAGA
>BPHOGS10027351-OT-RA	scaffold0000034235
GGAGCCACGAAGTAAGATAAATATAATGACGGTACCAAAATTTTCAATTTGTTCAGTTGG
CCATGAAAAATGGTATTTTTCAGTAACCTGGATTATCCTGACTATTGACTTAACAGCTTT
TGTTTTCCTCTATTTGAATAAAATCATTCAAAGAAGTAAAACAATTTGTATTATATTAAA
ATAGCTGTAATTCCAATCATATAAATACAATTTTTAGTTGATATCCTGAGACGACACAAT
ATATGGTCTTTAGCTAAATAGCTAAAATCTTGTTCAATTTTGGTCATAATAAATCATTCC
AACTATTACTATGCTATTAAATAACTTTTGTCAACAGTGAGACCCAGAAAATATAGCCTA
CTTAAATTTATATCCAAATGATCCCCAATCATCGCAGAACATGGTGATCCTAACCGGTTT
CCTGGCTCCTATAACGTTATACTAATAGGTATTATCGGCACATCACAATGTCTTTGACTT
ATCTGTGAACACAGGCACATTAGTAGCGTAAACTATAGCTACTACTGTAAAAGGAAATTG
GGAATATCATAATTTATTGAGTTCCGAACATTTTCAATTCCGCAGTTTGTGGAAGCTAGT
ATTATCCCTACGTGCAGGCTGCTTAATCATTTTCGGAATATTGTATGATTCTTTACACAT
GGAAATTTATTTATCGGAGTGTTTCGCGAGTATAATAG
>BPHOGS10019378-AS-RA	scaffold0000024451
TTAGGATTCAGAATCTTGAGAAGGTACTCTACTGTTAGAGGCGCAAGAACACAGCTGGGT
AGAAAACTACGAAAACTTGGTAGACACGATCGTGGGAAGATCACTGTCGGTTCTGACAAG
GCGGCTTCTGAAAGTGCACTGTCCAGGAAAAGGTCTGCAAGTGGACCAGTGAAAAAAGTC
AGATTTACTGATAACAGTGGCTCTGAAAGAGTCAACGCTAAGCAAACCACAAC
>BPHLNC-unc523-RA	scaffold0000043027
CGAGCATCCGAGCCAAGCGCATCATCAGAGCAGCATCACCGCCTCCACGATCTCATATCC
GTCCACCATCTTCATCTTCATCCACCAGCATGTGCAGGCGTGCCCATTCTCCACCCCCTG
CCATATCACAGCCACACATTTCAGTACAGGTTAAACGCCCCTGCCTGGTTCGCAAATTGG
TCGGGTCAGCCCGAATCAACCTGAACGACTATTGGAAAGTTCTGGAGGCGACGATGGATC
CGCACGCAAATAATTGCGAGAACGAGAACATCGACAACGAGAGGAAAATGGCGAATCTTC
GTATCAAGGACACCACCAACGATCGGGTAGCTACCTCCAATCAGTCCTTGGTGTCGACAA
CGAAGATGTAGCACCGAACTCCTGATCAGGGAGAAACAATCCTATTGCTTCACACATCAG
GGTTCATCATAGCCTACTCCTCTTTCTTCTGTATGAATGTGAGTATCAGGTGAATGATCC
TAGTACTTTTTCAAAAAATTATTTGAAGCAATGACATCACAAAATGATTGTAATCTACAG
TACTCCAATGCAGTAAACTTCAAAGTAATCGTCTAGCTCTCCAAAACTATCACTCCACAG
TTCTATAGAATCCATCATTCCATTCGAACAATATTTTCTCTATTCGACAATAAACTATAA
ACTGGTTTAATAATAATATTCCATAGATGGTTGGATATAACAATATTGTGAGTTCATCCG
ACAATGAACTATAGATTGGTTCAATAATAATATTTCATAAATGGTTTAAAATAACAATAT
TGTGTTGTACAAAAATAACATACATAATAGAATTTATGAGCTATCAGCTTTGAAGGTCGT
TAGGGGTATGATTGAATTTCTCACATTGTCTTCCATTAGATAAGATTAATCATAGGAATG
GGTAGAATTACTTCAATAAAATCATTAGCTGTCTTCCAAGCATTTAAGTTAGAATAACAT
TTTTTGTAATTAGATGTTATTATTATTATTAAATTAGTTTGATATAATTAGTTGAGAATC
AAAATAATTATATAGAATTAACACCAGCAATATTTTTTTCAATTTATGAATTTGTTCATA
AAAATTTGCTAATGTTGCTTTACAACATTCTATCGTTTTATTTATGGAATCAATTTTTTG
ATGTGGTGGAGGATTATTATTGTTAGTGAATGATGCATACGGTTCTCCACTAACAATAAT
GATTCACCACTTCAAAATTTTAATTTCATGAATGTAATGATGATTTGGGGTGAATTTTCT
GAGCAAATTAATATATTTGATATATTGCTGGTGTTAATTTTAGATATTTCTCAGATAGGC
CGATTGTGTAAGATAATAAGTGAATTTTAGTTAACTTCTTATAAGATTGGGAGGATTGAA
TATTTTTATATAATTGGACATACTTTTAGAATGATCCACAGATTGAAATGTAGATTCTGG
ATATCTAGATTTAAACGATCAGTACTTGTAAGGAATCAATGTCTTCCAGTTATTATATTG
ATATTTTAGAATTATGTAGTATGATTTCTATTTGTTTTGTGACTCAATTGAAGAATAGTA
GATGAATTACTGAGAAT
>BPHOGS10034335-IT-RA	scaffold0000043477
GAAATGTTCACAGTTTGAGATGAACTTGTGGTAGAATTGGTAATATTATCTATTATTTTC
CTAGGAGTCACTTGGAAGTCTAGGATCATAGAATAAACAATCTATGGAAGTTTAGAAGTT
TACAAAATATAAAAGTTTTGTCGGTTGGATTAATCTATTGGTCATCTTGGTTATAAGATG
CATTTTATTAGCTTTTAAATAAGCATTTTCTAACTTTTTAACAAAGACGCTAGCTAATCT
ACCCACATTAAAATTAATAGTCTATCTTATTCT
>BPHOGS10017660-OT-RA	scaffold0000022315
CCTCGCGGCGCCTCGAAATAAATATGTAAGTTACATCCCACTTTAAGGCTCACTAGCCGT
TCGGCTGTCATTGCAAAAGAATAGTAAAGTCTAAGAAAGACGCGAGTACTCGAGACGACG
ACACAACCGACGAGGCAAGGCCGCCTGTCTCAGAGCACGCGACTTTGAGGGCGAGGCTGA
TATTCACACATCAAGGCCAGAATTTGATATGATCTTTTCGTACACGATGTTTCCCTCGAG
CACCTGCTCTTCTCTATGATAGACAGTGATGGATGGCGCCGTCGCCTTACCGTCGGCACC
GATCATGAACTGTGCCTGGTAGAAGGCGGTCAGACCAGGAGGACGGTCGGGGGAGACCAG
GTAGGCGATCCAAAAGTCGCCTGAGACGTGATGCAGGCACAATTGATAGCGTACCTCGAA
GTCGTTGCGGTCTGC
>BPHLINC581-RA	scaffold0000044698
TTCAGTTCGGTCTAGCTTCAATAGTTGGTCTTAGTTTAAGTTTAGTTGACATTAGTTACA
GATTTTAGGTTAACTACCGTCAAACAGTTTACCTCGGTTAACTTGTTTTAACACACTGTC
GTCGCAGTCTACAGAACAGTTAACTAAGTTTAAAATTTTGAACTACGACAAGAACTCATA
GTGGTTGCAAAGGGAACATTTTTGTGCTAACTTTTTTCAATTTCTGTTGATCACGTTTTC
AAGTAGTGGACAACCACCGTTAAATAGTTGACCTCGGTTAACACATTGCCATCGCAGTCT
ACAGAACCGAAAACTAAGTTTAAAATTATGAACTACGAGAAGAATTATTCATAGTGGTTA
GTTGTAAAGGGAACATTTTTGTGTTCACTTTTCTCAAC
>BPHOGS10021664-OT-RA	scaffold0000027277
GATCCATAAACAATAATGCATAGTAATGCGCAAGCGTAGTTTACATCATCAAATTTTCTA
ATGTGAAATCAATGCTTTTGTTTTTGTTTTCCGCGTTTATTATTATATATTACAAATAAT
ATAAGTTTACTGCCATTCAACAGCAGAAACTCATACTATCACCGACTTACTCTCCCACCT
TAAACATAAACATAAACATAACCGTTTAGGTTACTATTGGGTATTGATCCGTGTCAATTC
TTGTTGCAGTTTGTGTTTATTTGTCGTTTTGTCGATATCATTATTTTTTCTTGTTGTAAA
TGCTTTGACTTGGAAGCATCGCATCTTTTGCCTTTCCTGTTACTTTTTTGTTCCTCTAAA
TTTAAAGTTACACCATAATACTTTTTAACAACCAGAAAATGGTGAACGAAAAAGTGATTA
GAAACCCCTCGCTAAACTGCGTCGTCGAGGTGTCACGGGATGAAGAGAAATTCCGTA
>BPHOGS10022969-OT-RA	scaffold0000029131
ATTTTTCTCAAAAATAGTTTATTGTGAAAACATGAATATTTTGAAAAAAATAACTGCCAA
AAATTAAAACGAACAAGTCGATTAGTTAATAGAACGATTTTGACTTCTCCAGAAAAACAT
TATACTATTTTTTGCTTTCATGCATTAAAATCTAAATCTAGATATCTAGACGATAATCAA
CTATTACATTAAAGTAGTGCTATATTACATAATCTTGTCCCGTTTCAATATACTTTGATA
AATCGTATAAGTAAACTTGGTCGTAGAAAAATATCAGCCTTAATATAACGTTTACATGAT
AATATTACTATAAAATAAATCTCAATATTTTATTACTATGTATTGCATTTATGTGAATGT
AATAGATTGCTTAGTTATAACTCTATAATATAGATTATTATGGAGATTTGTTCTCCACAC
AATACTATACAAGCGTTTGAGTTTGGTTTTTGAATACATTACCATAATCTTTGAGTTACT
ATTACATAATGCTTCTATAAATCACACATCTAAAGCAATGTTTTTTAAATACTAGGTAAA
TCTATAGTAAATAATAAATACATTTTTACAAATCAAAATAAACAAAGTATGGGTAACAGG
TTAAGAATGATCAAAGAAAGGAGTCGTGTAGGCCTACTCATAGAGTAAAAATGTCATCTT
TTTGCAAATTCACTTTGATGAAATTCACAGCAAATATCTTCAGTTAGATTAGATGAGGAA
AACCTGAGTTTTATTTCAGGAATCAGCCTACTGAAAATAATATTGGTGCTAGAATTGGTT
CTTACTTGTAATATTACTGAAGCGGGGGTTCTTTGTACATGGTACCGTGAGAATGCGGTA
CTTAGTTCATATATTACATAAAATGGTGAACCATACCATTAATCTGCAATGATTTGCTTG
AATGTGACAGGAAAATTCTAGATAAAAGCTTATCGATCAACAGAGCCCTAACCTTGGAAT
TGCCTTTTCGACTATTAACTCACCTAATGAATAAAATGGATGAATTCATTATATGTTCAG
CTTACAGAGGTCACAATAAAAAATCTTGATAACACAAGACGAGCTGAATTATTAAAACAA
ATTTGTTTGTCATTTGAAAATAGAAAACACATTATTTATATCAAATACCGTATTTTCTAT
TATAATGTACCGTACCCAATAGGAGAAAATTAAAATAATACTGAATTAAGGACAAACAGT
GAACTGACAGCTACTTAATGATATAATAGTTATGAGTATTACATGTTACTCAAATCTTAC
TAGCAATCGATTTAACTGCATGCTATATACAAATTACACATCAATTAGTCGCAGTTACTT
TTCTGCCAATTCTATTTAATACAGTGACACAATTAATGTGGATCGAAAGGAGAGTTCTTT
CAACTGATATGTATCTACATCACACGAATAGCTTGGATTGGGAGGCTTGAGTCTGAGGCA
CGCTTTTCATAGATTCAGCCAGAAGAATGTGCAATTCATCTAGCTTCCATCCATTTTTAG
AGTATAGTTTCACATACGATAATGTTTCTTAATACCTATTCAATCAGGAAGGAAG
>BPHLINC354-RA	scaffold0000027369
CAACTTTATATCGTTTCAACTGTACAAAATAATCTTTATCTTCTATGAAATCTGTGATAA
TACTCTTACTATTCTATTTCTACTATTTCTGATAATCTACGACTAGAATGCACCAGGTTT
ATCAAGTACTACGAAGTGATTCGAACAGTTTTGGAAAACTCCGAGATAAATCTCCAGCGA
AATTCCGAGAAATCTAGCGTGTAATGTTTTGCTGAACTTTTGCGACCATAAATAGATTAA
TATGAAACGGCCTATAGTTGTTCTACTAAGTGAAAAACTTGATTTTGATGTGATA
>BPHLINC326-RA	scaffold0000025103
CTCTAACATTGTTTCTGATACTGTTTCAATAGAAAAATTGTTTCAATTTTTCTAATAATA
TTGATAATTTTTCATTGTTATTCTTTAAAGATTCATACAATGAGTACATCATCAAATTGA
TAGGGAGAGAAAAAATAAGGTAACCTTGTGCTATTCCTCTCCCAAATTTGAATAAGGTTA
TACATAGGCCGAAATAAGTTAAGTCTTGACTTGTCATCTATATTAACTTTGATTTATATA
GTGTAATTTTGTTAAAAATATGACTGTTAACCTTAAGATTGTCTCTGATATTGTTTCAAT
AGAAACATTGTTCCAATGTTTCCAGTAATATTGATAACTTTGTTCCATTGTTTCTTTTAT
GTAATAATGAATCATTGCTACTTCATGGAAATTGATATAAAACCAAGATTACTGAAACCA
GAAATAGCTGCGAAATCACACACCATTTTGTGAGAAGTTTGACCTTCTGCTACAATCAAC
AATTAACTATTATCACATTCTTTGGCAACTGACTGTTCATTTTCTACATTTTCTTTTCTA
TAATTATTTTATCTTTGATTTCTCTATTCTTGAGCTTCGTTATCTTAGCAACATTCTGTT
GTCGATTATCATCAAATTGCGACGTAAGAATGAGTCCAGTGAATCACCGAACTATATACA
TCACATCATACTTTTAGCTGAATAGCTTTCCCGGACATGCAATTTTCCAGCTCAATGAAC
GCACGCTTTTCGCTTTTCTCTTCTATTCTCGTGAAGTTTTATCGATTCCTTCCACTTTTC
TTGATTATTTTCGAAACCATTTCATAGATTTTTGTCGACTTCGACCTGATTGTCATGAGT
TCACACGATACCACTCAGCAAGTGGTTTGGAATCCACCTCAAATCCATAAGTTTGTTCAA
ACTCAACAACCAAGTTGCTAGATTTCAGCGAAGACAATACAATTTACAGATGGATTTACA
ATTTGAATGTTCATTTAATAAATTATATTATCAATAAATTACACTAATAAATGTTTCATA
GTTCTATAGTGCACTCGTTATGGAATGGCTAAATGGATTGAATCAATTCCAGTTTAATAA
GCAGGTCAACAACAACAACAGCCAAGCTGTTTGTGAAGACAATAGGCTACACTTTTAATA
TGTATTTATAATTTGGATTTTCGTTCAATAATTATATTATCAATAAATTACACAACTAAA
TGTTTCATAGTTCTATAGTGCACTCGTTATGAAATGGCTGAATGGATTGATTATACAGTC
AATTCCACTTTATTAAACAGGCTTTTTTGTCATACATCAAGTATGACAATGATGAACGGC
CCTGACAATGATTCATCCACATTTTATTGAGCATCTCTCGATGTCGCTATTCATTCACTC
GTCAAAATCATTCCAAATAAATGAAGAAATATTTTGCAACAAGCAGATAACTCGTGCTCC
GCGAGGGTCTAATTAAGAACTTGACCTACTGAAATCTTTAAGAATTAAAAATATGCTTAA
AACCATCCTCGGTAAATTAAGAATTGATATGCAAAATGTCAAGTTAATCGGTTGAGTAGT
TGAGACGTGGTGATGCGTCATTCGTGAATTTCTAGCCAATTCTATCCTTTATAATATAAT
TATTATGTTGCTTTGGCCTGTGATCTGTATATGTCCTGTAACATCTTATCAGTATCATTG
ATACATAGGCTGCCAGCATTTGTATCAAAACCCCTGTATCGAAGCACATACACATTGCTA
CCAGTGTATCAATTTCTCTAAGAGCTTCCTGTATACAAACACATTTTACAACAATGTACT
ATGCCGTATGAAATTGCGTGTCCCATGAATGAGATTTTAACATCAGGCCTAATTCTGAGA
GATCTAGAAGGAAAATTGAAATTTGGACTTCGAGGTGCACGAGATTGATATTTTTAGAAT
CTATGTGCGAAATTTGGAGATCTAAATCATTCCCGTTTTTCCGGTATGCAATCCACAAGT
TGACATGTTTTGAAGCGAACAAACACAACTCTACTCTCTCTTATTATATAGATGATATCA
CCTTTCATGATTCACAGTATTTATTAAACCAATCTCATGAAGTTACAAAGCAGTCAGAAT
CCTTGAAATTCATGAAACTGAAGCGATTGGATGTATCAAACTCAGATATCAGATATGAGA
TCGGAATATAGTGGAACATAGCATTTAAATCCCGTTAGCGTTTGTTAATTGATGAAAATA
ACAATCAAATTTGATATGAATCCCTTCCTCTGCAGTCATAGATTAAACTCTCAAAGCCCA
TCTTTGAATGTCAAATAACGTTACAAAATAAGCTGAAACAGAATATTTGCTACAAGCTTA
CTGTATAGAGCTGGTTATTTCATCTCTATTACGAATAATTTCTGTACCTGGAGCAATCTG
TTATAATTTTGTACAGCTTTGATCATTCGATTCGTTATTATATAGGATCTGACATTCATG
CTTTCCTATATTGAGGTCCATGTTATAATGACAGT
>BPHLNC-unc362-RA	scaffold0000030666
GTAATCTTTTTTGAATTTAGTTTTGAAATTTATTATTGAGTAATCAACTCAGAAAACTGT
AACCAGTGAGTTTGATACAGTTTTGATTTACAAAAAGTTTGTGATAGAATAGTGTAGATA
ATATTTCACCCACTGCTCCCAGGAAAACGGTACATAGTGGAACATTTTTGTTGATAATTG
TAGAACAAAAAAGTTGAATAAAATCAATAACTACTTTTGTTTAATGTAGAACAATGTTGA
AAGGCTCACATTCGGTAGTTGAACATTGGTTTTATGAATAAATTTGAAGAACATACTTCG
CAGGTGAAGGTTTGAAGTACCTTTGTTATCTCAATCATCACAACAATTAAAAATCCCAAT
ACTCCAGAAAAGATTCATTTTATAACAGACATTGTATATTGAAAATGATTCCATCACAAA
CTTCCTGACAGATCAAAATCTTTTGACTACAGATTATTTACAAACGACACAAGAGCGATT
TTAGGATTAGTCTACAATAATTTAGTGATCTCCACATTACTCCATCACAAACTTTTTGAC
AGATCAATAATTTCTTCAGAGTACAGAATATTTACAAGTGACAACACAAGGATGAAAAAT
AGATTAGCGATGGTTGACACACAATAAAAATTATCAAGTACCCTTTATTTCATGACACAA
CTAGTTTCAACTCTTCAAGACCCATTTCCACACTTGAAAATATCTCTTGAAGAGTTTAAA
CTAAAGTCCGTGTAAGCCTCAACTTGTTGCAAGAAGCTTTATGACCAATGTTATTTCAAT
AGAAAAATAGGAGCACACGGTTGCCGTTTCTATGCTGATTCTATCAAAAAATCCTACATT
CTCTTTCTTGCTCTTTTGGTAGAGAGTTAGTGGGAAGGATATTTTGAATATTCTTTCCGT
AGAATGGACATTGATATGTCCAAAGCTCCGCCAATTTATGTAGATGCATAACAATATTAT
CTATAGTTATTCCAAATTGTCTTTCTCATATCATATGCAGTTCAATAATTATTTTCTTAC
TCTATAAATAAATTCATCTATAATTGTGCTGTATTGTAAGCTATTGTATTTAAGTGTATA
AGACAGTATTATATTGTTAGCTGCATGAATAAAGTACCTACTCAATCAATCTCACACAAT
ACTCACAGGCTCTGTGGATTTTGTGAAATCTGGCAGCACTGTACTCCATAAGAGCAATGC
TGCAATTAAAGGTTTGAACAGTTTCATAGTTTTATATTTTCAATTCTTCAAGAGTCAAAT
CTGGCAACACTGTAGGCTACTCCATAAGAGCAATGCTGTAAACTAAGGTTTGCACAGTTT
TATATTTTCAATTCTTCAAGAGTCAGATCTGGCAACACTGTACTCCATAAGAGCAATGCT
GTAAACTAAGGTTAGCACAGACTATAGTTTAAACTATTCAAAAGTCATTTCCACACTTGA
AAATGGC
>BPHLNC-unc362-RB	scaffold0000030666
GCCACTTATAACGGAATGCTTTTTGAGTATTTAATTGAACATTTATAGACTATTTTAATA
GAGTTCAACAACTAACAATATTCAGAGGCAACATTAATTTTTCTTATTCATTACAATTCC
AGATTGCTATAATAGTATAATTATTCCTGTTTCATTTTTACTAGAACTAATAATTGATTT
GGTCCTCTACAAGGATCAGGAAGAAGTAGAAAAAATTGAACAATTTAGCACCACGATTTC
GCAACAACCTTTTGATTTCAGAAAATAATCTATGAAAAGTACTAGCCTAGTTATTTAATT
GAATAGTTGGGTAGATAGAAAATTATTATTATTTAAACCTAGAAAACAGATACAGTTATC
AAAACTTACACAACAATAATACATAAATAATGAGAGATGGAATGAAGTATTGACAAAAAA
GTGAGAGAGAAACTTCAGTAATCTTTTTTGAATTTAGTTTTGAAATTTATTATTGAGTAA
TCAACTCAGAAAACTGTAACCAGTGAGTTTGATACAGTTTTGATTTACAAAAAGTTTGTG
ATAGAATAGTGTAGATAATATTTCACCCACTGCTCCCAGGAAAACGGTACATAGTGGAAC
ATTTTTGTTGATAATTGTAGAACAAAAAAGTTGAATAAAATCAATAACTACTTTTGTTTA
ATGTAGAACAATGTTGAAAGGCTCACATTCGGTAGTTGAACATTGGTTTTATGAATAAAT
TTGAAGAACATACTTCGCAGGTGAAGGTTTGAAGTACCTTTGTTATCTCAATCATCACAA
CAATTAAAAATCCCAATACTCCAGAAAAGATTCATTTTATAACAGACATTGTATATTGAA
AATGATTCCATCACAAACTTCCTGACAGATCAAAATCTTTTGACTACAGATTATTTACAA
ACGACACAAGAGCGATTTTAGGATTAGTCTACAATAATTTAGTGATCTCCACATTACTCC
ATCACAAACTTTTTGACAGATCAATAATTTCTTCAGAGTACAGAATATTTACAAGTGACA
ACACAAGGATGAAAAATAGATTAGCGATGGTTGACACACAATAAAAATTATCAAGTACCC
TTTATTTCATGACACAACTAGTTTCAACTCTTCAAGACCCATTTCCACACTTGAAAATAT
CTCTTGAAGAGTTTAAACTAAAGTCCGTGTAAGCCTCAACTTGTTGCAAGAAGCTTTATG
ACCAATGTTATTTCAATAGAAAAATAGGAGCACACGGTTGCCGTTTCTATGCTGATTCTA
TCAAAAAATCCTACATTCTCTTTCTTGCTCTTTTGGTAGAGAGTTAGTGGGAAGGATATT
TTGAATATTCTTTCCGTAGAATGGACATTGATATGTCCAAAGCTCCGCCAATTTATGTAG
ATGCATAACAATATTATCTATAGTTATTCCAAATTGTCTTTCTCATATCATATGCAGTTC
AATAATTATTTTCTTACTCTATAAATAAATTCATCTATAATTGTGCTGTATTGTAAGCTA
TTGTATTTAAGTGTATAAGACAGTATTATATTGTTAGCTGCATGAATAAAGTACCTACTC
AATCAATCTCACACAATACTCACAGGCTCTGTGGATTTTGTGAAATCTGGCAGCACTGTA
CTCCATAAGAGCAATGCTGCAATTAAAGGTTTGAACAGTTTCATAGTTTTATATTTTCAA
TTCTTCAAGAGTCAAATCTGGCAACACTGTAGGCTACTCCATAAGAGCAATGCTGTAAAC
TAAGGTTTGCACAGTTTTATATTTTCAATTCTTCAAGAGTCAGATCTGGCAACACTGTAC
TCCATAAGAGCAATGCTGTAAACTAAGGTTAGCACAGACTATAGTTTAAACTATTCAAAA
GTCATTTCCACACTTGAAAATGGCGCTTGAAGAGTTGAAACTAGTTGCTTTATAATAAAA
TGAAGGGTATCAACTCTTCAAGAACCATTTTCACACTTTAAAACGGCTCTTGTAGAGACG
AAACTAGTTTTATAATAAAATGAAGGGTAGGGTACCAACTCTTCAAAAACCATTTTCCAC
ACTTTAGAACGGCTTTTGTAGAGTTTAAACCACTTGTTTTCTAATAAAATGGAGGGTATC
AACTCTTCAATAACCATTTCCACACTTAAAACCGGCTTTTGTAGAGTTTAAACTACTTGT
TTTCTAATAAAATGGAGAGTATCAACTCTTCAAG
>BPHLNC-unc362-RC	scaffold0000030666
GCCACTTATAACGGAATGCTTTTTGAGTATTTAATTGAACATTTATAGACTATTTTAATA
GAGTTCAACAACTAACAATATTCAGAGGCAACATTAATTTTTCTTATTCATTACAATTCC
AGATTGCTATAATAGTATAATTATTCCTGTTTCATTTTTACTAGAACTAATAATTGATTT
GGTCCTCTACAAGGATCAGGAAGAAGTAGAAAAAATTGAACAATTTAGCACCACGATTTC
GCAACAACCTTTTGATTTCAGAAAATAATCTATGAAAAGTACTAGCCTAGTTATTTAATT
GAATAGTTGGGTAGATAGAAAATTATTATTATTTAAACCTAGAAAACAGATACAGTTATC
AAAACTTACACAACAATAATACATAAATAATGAGAGATGGAATGAAGTATTGACAAAAAA
GTGAGAGAGAAACTTCAGTAATCTTTTTTGAATTTAGTTTTGAAATTTATTATTGAGTAA
TCAACTCAGAAAACTGTAACCAGTGAGTTTGATACAGTTTTGATTTACAAAAAGTTTGTG
ATAGAATAGTGTAGATAATATTTCACCCACTGCTCCCAGGAAAACGGTACATAGTGGAAC
ATTTTTGTTGATAATTGTAGAACAAAAAAGTTGAATAAAATCAATAACTACTTTTGTTTA
ATGTAGAACAATGTTGAAAGGCTCACATTCGGTAGTTGAACATTGGTTTTATGAATAAAT
TTGAAGAACATACTTCGCAGGTGAAGGTTTGAAGTACCTTTGTTATCTCAATCATCACAA
CAATTAAAAATCCCAATACTCCAGAAAAGATTCATTTTATAACAGACATTGTATATTGAA
AATGATTCCATCACAAACTTCCTGACAGATCAAAATCTTTTGACTACAGATTATTTACAA
ACGACACAAGAGCGATTTTAGGATTAGTCTACAATAATTTAGTGATCTCCACATTACTCC
ATCACAAACTTTTTGACAGATCAATAATTTCTTCAGAGTACAGAATATTTACAAGTGACA
ACACAAGGATGAAAAATAGATTAGCGATGGTTGACACACAATAAAAATTATCAAGTACCC
TTTATTTCATGACACAACTAGTTTCAACTCTTCAAGACCCATTTCCACACTTGAAAATAT
CTCTTGAAGAGTTTAAACTAAAGTCCGTGTAAGCCTCAACTTGTTGCAAGAAGCTTTATG
ACCAATGTTATTTCAATAGAAAAATAGGAGCACACGGTTGCCGTTTCTATGCTGATTCTA
TCAAAAAATCCTACATTCTCTTTCTTGCTCTTTTGGTAGAGAGTTAGTGGGAAGGATATT
TTGAATATTCTTTCCGTAGAATGGACATTGATATGTCCAAAGCTCCGCCAATTTATGTAG
ATGCATAACAATATTATCTATAGTTATTCCAAATTGTCTTTCTCATATCATATGCAGTTC
AATAATTATTTTCTTACTCTATAAATAAATTCATCTATAATTGTGCTGTATTGTAAGCTA
TTGTATTTAAGTGTATAAGACAGTATTATATTGTTAGCTGCATGAATAAAGTACCTACTC
AATCAATCTCACACAATACTCACAGGCTCTGTGGATTTTGTGAAATCTGGCAGCACTGTA
CTCCATAAGAGCAATGCTGCAATTAAAGGTTTGAACAGTTTCATAGTTTTATATTTTCAA
TTCTTCAAGAGTCAAATCTGGCAACACTGTAGGCTACTCCATAAGAGCAATGCTGTAAAC
TAAGGTTTGCACAGTTTTATATTTTCAATTCTTCAAGAGTCAAATCTGGCAAAACTGTAG
GCTACTCCATAAGAGCAATGCTGTAAACTAAGGTTAGCACAGACTATAGTTTAAACTATT
CAAAAGTCATTTCCACACTTGAAAATGGCGCTTGAAGAGTTGAAACTAGTTGCTTTATAA
TAAAATGAAGGGTATCAACTCTTCAAGAACCATTTTCACACTTTAAAACGGCTCTTGTAG
AGACGAAACTAGTTTTATAATAAAATGAAGGGTAGGGTACCAACTCTTCAAAAACCATTT
TCCACACTTTAGAACGGCTTTTGTAGAGTTTAAACCACTTGTTTTCTAATAAAATGGAGG
GTATCAACTCTTCAATAACCATTTCCACACTTAAAACCGGCTTTTGTAGAGTTTAAACTA
CTTGTTTTCTAATAAAATGGAGAGTATCAACTCTTCAAG
>BPHOGS10032807-AS-RA	scaffold0000041460
TTGGTTGTTTAGAAATAAACATCCAATGTATATGAAATCGGTAAGGTATTTTATTTTTCA
TATGCTCATTTTCCATGTAATTTTTGTATATGCTATTCATAAACATATATTGATTTGAAA
AAATTAAAGCTTTGAATACTTCATTGGGTTGATTTGGAATAAATATTGAAACTTCATTGA
CAGATCCTGTGAATCAGATTTTGGCTCGAATTACTTGATAAGTATCACATCAGAATCTAG
TGGATAGGAGAAAAAATTCAAGTGAAATGGATTTGTTCAGTTGTTTGAATGTCAAATAAA
TCTTTGTTCGCTGTTCAGAATACAGAAACAATATTCTCCCAAATATATTGCTCAGAAATA
TCAAAGAATTGTTTAAGATCAAAATCAAAGTAACAATTTAAAAAAATATATATCAACAAT
ATTTTAAGTCATATTTTATTTGAAAATGAAACAATAGATGTTCATTTAATGATGTGAAAT
TTTCAATCTCACTTCTCATCACATTTAAAAACTCGAATGCAATTAATGTCTGTAACTTTG
AAAAATTAGGAACAAGATTAGAATAGGAGTAGGATACTCAAACCTTGTCAATACTTGACA
AGCTTCGAGAATATTTAATACTTTGAAACTAACAACAAGATTCTGATGTAATTGAAATGG
CGGGAAACAGATTATTTAGCTTAACATCTCGCACAGTCCACTAAATAAAAACAAGACTAT
TGCAATCACAGTCAAACGACGACTATTTTCGATGCACTTCACTTTTGGTCAAAAAATATC
GAGCAAAACCTCTAGTGAGACCCACTCTAAATACTGTCAATGCTTCCCATTCAAGCAATT
CTTACAGTTTGAAGTGAATCTCCCCACGGTTAATTTGGGACAAGTACAAACACACAGTCA
TGCAAGGCACAACCAATGGATAAGGCTATTAGCGCAAAGTTGACGAAAAATAGGCTCAAA
GTTGGCGATCAGTAGGCTCAAATTTGACGCAAAGTAGGCTCAAAGTTGACACAAATTGGC
TCAAAAATTGCGCAAAGCTTGCAGCTGGATGAATGGATGAGAATTCCGAAGGCGCAAATT
TCTATGCAAAGTTAATTTCCAACAACACAGAACTCAAACAACTGTCATGCTGGTCTTAAT
AAACACTTTATCAGCATCTTCATTCGTACGATGTCAGTTACTACAGCTTGTTGTATGGCT
GACTAGAACCCAC
>BPHOGS10032807-AS-RB	scaffold0000041460
CAATCTCACTTCTCATCACATTTAAAAACTCGAATGCAATTAATGTCTGTAACTTTGAAA
AATTAGGAACAAGATTAGAATAGGAGTAGGATACTCAAACCTTGTCAATACTTGACAAGC
TTCGAGAATATTTAATACTTTGAAACTAACAACAAGATTCTGATGTAATTGAAATGGCGG
GAAACAGATTATTTAGCTTAACATCTCGCACAGTCCACTAAATAAAAACAAGACTATTGC
AATCACAGTCAAACGACGACTATTTTCGATGCACTTCACTTTTGGTCAAAAAATATCGAG
CAAAACCTCTAGTGAGACCCACTCTAAATACTGTCAATGCTTCCCATTCAAGCAATTCTT
ACAGTTTGAAGTGAATCTCCCCACGGTTAATTTGGGACAAGTACAAACACACAGTCATGC
AAGGCACAACCAATGGATAAGGCTATTAGCGCAAAGTTGACGAAAAATAGGCTCAAAGTT
GGCGATAAGTAGGCTCAAATTTGACGCAAATTCGACGCAAAGTAGGCTCAAAGATGACAC
AAATTGGCTCAAAAATTGCGCAAAGCTTGCAGCTGGATGAATGGATGAGAATTCCGAAGG
CGCAAATTTCTATGCAAAGTTAATTTCCAACAACACAGAACTCAAACAACTGTCATGCTG
GTCTTAATAAACACTTTATCAGCATCTTCATTCGTACGATGTCAGTTACTACAGCTTGTT
GTATGGCTGACTAGAACC
>BPHOGS10018695-AS-RA	scaffold0000023338
CAGGAGCAGTCATTTTCATTCTCATTCAGAGATTCAGTCAGCACTGTCAGCAGTCACAGT
CAGTCAGTACCAAGTGTCTGATGATAATAATGCCTTTACGCTTTCAATTACTTTAGCAGA
ACATTACGTGCGTGAATGGTACTCACTCCACGGTATGGAGTGGTGGACAAAGTGACAAAT
AGCCTTAGTAAATCTGTGCCTTATTATACAAAGTTAATGATGTGTTTTAACCTATAAATT
CCGCATATTGTGAAATATCATACCGTATTGTGATTTACTAAAGGGTTGTTAGTGGGTTGA
GCTGGTTGGTAGGCTACATAGTTAACATCAATCTACTAAGTTTCATTGCGATATTTCTTT
CCAAGGCTTGGCATTATTTAACACGAACAGCTATTATAAATGTTTTCACGTCGCCATATA
TTTCAAATGCAACCTAATAAAGAAGAATATGCCAAAAATTGGGATTGAAATGGGATTTTT
GGATTTTACCTGCGTACACGTTTGTCCAACTATGCAGTATGAGTACTCACTATTCCAAAA
ATTGGGATCGTTCTAGCGTTCTCGTAGGTATTTTTGTACGATTAATTCTTGTTTGATAAC
TCAGCAGTGTGAGCTCAGTCTTATTCTAGGAAATTAGAAGAAACTGAGTTAGTAACGGGT
CAAATATTCCATTAGAATTCATGTATCGACATTTGTTAATTTATACCATACCATTATCGA
CATCTGTCAATTTTTATCATCATCTGAGATAAGATCTGCACACTAATTAATAATTGTTCA
ATTTTATGAAAACATATACAAGG
>BPHLNC-unc239-RA	scaffold0000019684
GTACGATACAGACGTATTCGGTGGAATTAGTTTTTTTTTAGGGAGAATTTTCTCCTATTT
CTTTAAAAATGTAAAAAGTAGATATCTTAATTAATTACTAAATGAAAATGGTAGTCAGTC
TGTGAAAGTTTCCTCCTTTTTTAGTTTTCTTCATATGTTAAAATACCACAGTCATTAGTA
AAACAGAAATGTAAAATCTTCAAATTTGCGACCAAATCCGCTTTAAAAAGCGGTCCCAGC
TTTACCACTACCAGAATTTCAACTACAGGCCATCCAGACTTCAACTTTAGATCAACTGCC
TTCCTGGTTCCTATAGCTTCAAATTCACATGAGAGCTCCATTTCAAGTCGCCTACAATTC
GCCACCTGGATTACGAGCAAATTACAAAAAGGATTAGTACGGTAATCCAGCAGATCCAGC
CCAAAATCAGAAGAAGATAGGGATTTCTGGGGGAAGTTAATTTGTGCGCGAAATGAAATA
ATACGTGAAAATTATATGAGTGTGAAAAGTTTCAAATAAATACATCGATAATCTAAAATA
AATACAAGTGTTTGGGGCCCCTCACTTCTGCGATATGTACATACAGGTATTTTTAGAATT
TAATATTTATTAATTTCTAAGGTTTATTAATTTTGTAAAATCTTTAAACCGTTATTAATA
TTTTGAAGTTTGAATTCTGG
>BPHLINC066-RA	scaffold0000005744
TATTCGACGATGACTTCTAATATATTGTACTTACACTCGAAGATTTACAGTCCTGTTTTT
GAAACAGGGTTCCAAAGATGTATTCTCTTTCATCACAGTAGTATACTGATTGATTAACAG
TTGACAGGCCGACAGTTGACCGACTTCAATTGACAGATTTGTATCAACAGTTGACAGTTG
ACCGACTTCAATTGACAGATTTGTATCAACCAGTTGACAGATGAGTTTCTGAAGATTAAT
TCTCTCCCAGCACAGATCACAG
>BPHLINC048-RA	scaffold0000004140
CTTTAGCTGGTTATGACGAATAGCATATTACTATTCACTATTATAGGATATCTTCTTCTT
CTTCTTCTACTTTCATAAAATAGAATATATTTCTTATCACTCTTCTCTTTATATTTTGAA
AATAATTAAATAACTGTACTTGAAAATAAGTACATGACAAACTTAAACTACTGATACACT
TCACAAAATACAGACTAGATATAAAAGCACACACACGAAAGTATTAAAGAAACCAGAAGA
TTGAAAAAAACTTCTATAAAAAAGACGATTTAGTGGATAAACTCTAGTTTAACTAACAAT
TTAGTAGATAACCTCCAGTTTAAACGAGGATTCAGTAGATAGTTCCAGTTAAACCGGACG
ATTTAGTAGAGAGACTCCAGTTTAACAAACAGTTTAGTAGATAACCATTAGTTTAACCAA
CGTTTCAACAGATAAACCCCGGTTTAACCGACGATTTAGTAGATAAACCCAGGTTTAACC
GACGATTTAGTGGATAATCCCAGTTTGTGAGCTCGGCGACTGTCCGTTCATCTCAGGATG
GAATCCAATGGCCGACTTTATCGCATTGTTGAGTGTGGAAATCTCCTCATCAGTCAGCTG
GGATTTGGTCGAGTAGACGTTCAGCTTAACAGGCGGCAAC
>BPHLNC-unc104-RA	scaffold0000008905
TGATTGTTAAACTGGAATTTAATGTAGTAAATATCACTGACGAAGTCCCATCTTAATCTA
GTAACAGGTAAAGGAAATGATGAATATTATTGTGCAACTGAAATTTCATGTATTAGATAT
TAGGAAGGAGATTAAGCTGCTTCAAGAGGTACTGGAAAGGATGCATATGTTTTGAAACTG
AAATTTAATGTAGTAGATATAACTGACGAGGCCCCATCTCAGATTTAGAAGCAGTTACAG
AGACTCAAAAAAGGTTATCAAGTAAGATATTAATGAAAATAAAAATGTAATGTTCTCTTT
GAAATAATATTGATGATGATGAAAAAATGTTCAATTTTGATAGATTCAGTTCAGAAGGAA
GATTAAGCTTGTTCGAGGTACTGGAAAGAAAGTGAATTATTGTGAAACTGAAATTTAATG
TAGTAGATATCTGACAAGACCTCATCTCACTTCTAGGAGTAGTTACAGAGATTCAAAAAA
GGTTATCAAGTAAAATGTTGATGATGTGTTTGTGATAAAAATATAAATGATGTAATGTTC
TCTTTTAAATAATGATGATGGATATGATAATAATAATAATGTTAAATTTTGCTTGGTTCA
GTTGAGAAGTAAGATTAAGTGGGATTAGGAAAGAAAGGTAATCAATGTGAAACTAAAATT
TAATTTATTAGATATCACTGACGAGGCTCCATCTCAGATATAGAAACAGCTACAGACTAC
AGATACTCAAGTTGCAGAGATATAGACGCAGTTAGAGATACTCAATAAAGGTTATCAAGT
AAGATTAAATTTGTGAAAATGAAAATTAATGTATGTTCTCTTTGAAATGAATATTATAAT
AATGGTCAGTCTTGATAGGTTCAGTTGAGAAGGAAAATTAAGTGGATTGAGGTACAGAAA
GAGAGGGAATTATTGTGAAACTGAAATTTAATGTAGTAGATATCACTGACGGGGTCCCA
>BPHLNC-unc104-RB	scaffold0000008905
GTTAAACTGGAATTTAATGTAGTAAATATCACTGACGAAGTCCCATCTTAATCTAGTAAC
AGGTAAAGGAAATGATGAATATTATTGTGCAACTGAAATTTCATGTATTAGATATTAGGA
AGGAGATTAAGCTGCTTCAAGAGGTACTGGAAAGGATGCATATGTTTTGAAACTGAAATT
TAATGTAGTAGATATAACTGACGAGGCCCCATCTCAGATTTAGAAGCAGTTACAGAGACT
CAAAAAAGGTTATCAAGTAAGATATTAATGAAAATAAAAATGTAATGTTCTCTTTGAAAT
AATATTGATGATGATGAAAAAATGTTCAATTTTGATAGATTCAGTTCAGAAGGAAGATTA
AGCTTGTTCGAGGTACTGGAAAGAAAGTGAATTATTGTGAAACTGAAATTTAATGTAGTA
GATATCTGACAAGACCTCATCTCACTTCTAGGAGTAGTTACAGAGATTCAAAAAAGGTTA
TCAAGTAAAATGTTGATGATGTGTTTGTGATAAAAATATAAATGATGTAATGTTCTCTTT
TAAATAATGATGATGGATATGATAATAATAATAATGTTAAATTTTGCTTGGTTCAGTTGA
GAAGTAAGATTAAGTGGGATTAGGAAAGAAAGGTAATCAATGTGAAACTAAAATTTAATT
TATTAGATATCACTGACGAGGCTCCATCTCAGATATAGAAACAGCTACAGACTACAGATA
CTCAAGTTGCAGAGATATAGACGCAGTTAGAGATACTCAATAAAGGTTATCAAGTAAGAT
TAAATTTGTGAAAATGAAAATTAATGTATGTTCTCTTTGAAATGAATATTATAATAATGG
TCAGTCTTGATAGGTTCAGTTGAGAAGGAAAATTAAGTGGATTGAGGTACAGAAAGAGAG
GGAATTATTGTGAAACTGAAATTTAATGTAGTAGATATCACTGACGGGGTCCCATTTCAG
AACTAAAACCAATTACAGATACTCAAAAAGAACAGGTAAAAGACTCGAGATATGAAGAAG
TAGTTGGAGTAGTAGAAACTGTAAATGGTTATCAAGTGAGATGTCATTGATGAAAATAAA
AATGTAGTAATGTTCTCTTTGAATTGAAATAATAATGTCCAATTTTGATAGGTTCAGTTA
TCAGATCTAAAAGTAACTACACTCAGAAACAAGGCTAAGAAGGGAGATTTATGTTGGGTT
GATGAAAGAATTCATTGTGTAGCTAAAATGTAATGGAAGAGACATCTCAGTCTCAAGGTC
CCATCTTAGATCTAGAAGCAGTTGAAGATGCTAAAAAAGTTATCAAGTGAAATATCGTTT
AAGAAAATGAGGTAGGCCTAATGTTTTATTCGAAATGGTAATAATTAATGTCAAATTTTG
ATAGGTTCAGTTAAGCTGCGTACACATATTTAACAAAATGTTAATAACTTAATTCTTATA
GATTCTATTAGATAACTTATCATACACATGATGAGCATATGTGTTTGTCAAATTCCGTTC
AATCTAATAATAATTACATAACACATAATGACACATAATAATTTCACACATTTAAATTGT
CCAATTTTATTGGTTGAGGCTCATAATAAATTTGAAATACAATGTGAAATTTGGAGGAAG
GAAAGGTATGCATGGCTACAATAAATTTGACAAACCATTGCATAGACACGACTTAGTGAC
TTAGTATTGAAATTCTTGAAAATCTATTAAAATTTCGATAAGTATGTCCAACGAATCTTC
CATAAATATTTCAGTTTTATCATGCTTTAAACTTGAGAGAAAATAAAAATTGGAACTGGA
ATCTTCCTGGCCGTAATCT
>BPHOGS10004973-AS-RA	scaffold0000006421
ACATTTCGGTTGAACTTGTAAAAGTTGGTGAAAATTCATTCTATTTCTGTAATTTTTTGT
GTAATATTAATTGTTAACAGAACATTCCAGCCTGTGTTGAAAAAGTTTGAATTATTGTGT
TGTTGATAAGTAATCATTTTAGTTTAATAATTGAGAAAATAAATGAAGGTTTGTATGGTA
CATAAACTTGTATTAGAGTGATTACAGTTAAGTTGATTCTATGTTTTCTCTTGTCTTAAG
ATTGTGTTGAAATTACAGTAGAACCTCGATTATCCGTTCTCTATAGATCACAACCTCGAT
AATACGTTTTTTATAGACCAGAAACTCGATAATACGTTCTTTATGCGACCACAACCTCGA
TAATACGTCACTTATAGTATCAGAACTTCGTTGATAAATTCTCCATAGAACCAGGACTCC
AATAATACGTTCTTTATAGAACCAAAACCTCAATAATACGTTCTCTATAGGGAAAATACC
TCGATAATTCGTATTTTATAGGACAAAAACCTCGATAATCCGTTCTTTATAGACCAGAAA
CTCGATAATACGTTCTTTATGGGATCACAACCTCGATAATACGTCACTTATAGTATCAGA
TTTTCGTTGATAAATTCTCCATAGAACCAGGACTCCACTAATACGTTCTTTATAGGATCA
CAACCTCGATAATACGTCTTCTATAAAACCAGAACTCCGAGAATACGTCCCTTATAGGAT
CAGAACTTCTTTCATAAATTCTCCATAGAACCAGGACTCCACTAATACGTTCTTTATAGA
ACCAAAACCCCAATAACACGTTCTCTATAGGGAAATTACCTCGATAATTCGTATTTTATA
TGACCATAAGCTTGATAATACGTTCTTTATAGGACCACAACCTCGATAATACGTCTTCTA
CAAAACCAGAACTCCAATAGTACGTTCATAGAACCAAAATCTCCATAGAGGAATTACCTC
GATAATTCGTATTTTATTGGACCAGAACCTTGATAATACGATCTTCACAGGACTATAAGC
TTGATAATACATATTCTGTAGAACCAAAACCTCATTAATCCGTTCTTTAAAGGAACATAA
CCTTCAAAGAAACATATTCTGTAGAATAATAACCTCGATATTAAGTCCCCTATAAAACCA
GAACCTCGATAATACGTTCTCCATAGGACCATAAGCTTGATAATACATATTCTGTAGAAC
CAAAACATCAATAATCCGTTCTTTAAGGGAACATAACCACAAACCTTTAAAGGAACATAT
TCTGTAGAATCATAACCTCGATAATACGTCCCCTATAA
>BPHOGS10004973-AS-RB	scaffold0000006421
CTTCATTAAATTATTAATGAGGTGCTTTTAATTTCTTGGAGACATTTCGGTTGAACTTGT
AAAAGTTGGTGAAAATTCATTCTATTTCTGTAATTTTTTGTGTAATATTAATTGTTAACA
GAACATTCCAGCCTGTGTTGAAAAAGTTTGAATTATTGTGTTGTTGATAAGTAATCATTT
TAGTTTAATAATTGAGAAAATAAATGAAGGTTTGTATGGTACATAAACTTGTATTAGAGT
GATTACAGTTAAGTTGATTCTATGTTTTCTCTTGTCTTAAGATTGTGTTGAAATTACAGT
AGAACCTCGATTATCCGTTCTCTATAGATCACAACCTCGATAATACGTTTTTTATAGACC
AGAAACTCGATAATACGTTCTTTATGCGACCACAACCTCGATAATACGTCACTTATAGTA
TCAGAACTTCGTTGATAAATTCTCCATAGAACCAGGACTCCAATAATACGTTCTTTATAG
AACCAAAACCTCAATAATACGTTCTCTATAGGGAAAATACCTCGATAATTCGTATTTTAT
AGGACAAAAACCTCGATAATCCGTTCTTTATAGACCAGAAACTCGATAATACGTTCTTTA
TGGGATCACAACCTCGATAATACGTCACTTATAGTATCAGATTTTCGTTGATAAATTCTC
CATAGAACCAGGACTCCACTAATACGTTCTTTATAGGATCACAACCTCGATAATACGTCT
TCTATAAAACCAGAACTCCGAGAATACGTCCCTTATAGGATCAGAACTTCTTTCATAAAT
TCTCCATAGAACCAGGACTCCACTAATACGTTCTTTATAGAACCAAAACCCCAATAACAC
GTTCTCTATAGGGAAATTACCTCGATAATTCGTATTTTATATGACCATAAGCTTGATAAT
ACGTTCTTTATAGGACCACAACCTCGATAATACGTCTTCTACAAAACCAGAACTCCAATA
GTACGTTCATAGAACCAAAATCTCCATAGAGGAATTACCTCGATAATTCGTATTTTATTG
GACCAGAACCTTGATAATACGATCTTCACAGGACTATAAGCTTGATAATACATATTCTGT
AGAACCAAAACCTCATTAATCCGTTCTTTAAAGGAACATAACCTTCAAAGAAACATATTC
TGTAGAATAATAACCTCGATATTAAGTCCCCTATAAAACCAGAACCTCGATAATACGTTC
TCCATAGGACCATAAGCTTGATAATACATATTCTGTAGAACCAAAACATCAATAATCCGT
TCTTTAAAGGAACATAACCACATAACCTTTAAAGGAACATATTCTGTAGAATCATAACCT
CGATAATACGTCCCCTATAAAACCAGAACCTCGATAATACGTTCTTTATAGAACCAAAAC
CTCGATATTA
>BPHOGS10004973-AS-RC	scaffold0000006421
TTGAATTATTGTGTTGTTGATAAGTAATCATTTTAGTTTAATAATTGAGAAAATAAATGA
AGGTTTGTATGGTACATAAACTTGTATTAGAGTGATTACAGTTAAGTTGATTCTATGTTT
TCTCTTGTCTTAAGATTGTGTTGAAATTACAGTAGAACCTCGATTATCCGTTCTCTATAG
ATCACAACCTCGATAATACGTTTTTTATAGACCAGAAACTCGATAATACGTTCTTTATGC
GACCACAACCTCGATAATACGTCACTTATAGTATCAGAACTTCGTTGATAAATTCTCCAT
AGAACCAGGACTCCAATAATACGTTCTTTATAGAACCAAAACCTCAATAATACGTTCTCT
ATAGGGAAAATACCTCGATAATTCGTATTTTATAGGACAAAAACCTCGATAATCCGTTCT
TTATAGACCAGAAACTCGATAATACGTTCTTTATGGGATCACAACCTCGATAATACGTCA
CTTATAGTATCAGATTTTCGTTGATAAATTCTCCATAGAACCAGGACTCCACTAATACGT
TCTTTATAGGATCACAACCTCGATAATACGTCTTCTATAAAACCAGAACTCCGAGAATAC
GTCCCTTATAGGATCAGAACTTCTTTCATAAATTCTCCATAGAACCAGGACTCCACTAAT
ACGTTCTTTATAGAACCAAAACCCCAATAACACGTTCTCTATAGGGAAATTACCTCGATA
ATTCGTATTTTATATGACCATAAGCTTGATAATACGTTCTTTATAGGACCACAACCTCGA
TAATACGTCTTCTACAAAACCAGAACTCCAATAGTACGTTCATAGAACCAAAATCTCCAT
AGAGGAATTACCTCGATAATTCGTATTTTATTGGACCAGAACCTTGATAATACGATCTTC
ACAGGACTATAAGCTTGATAATACATATTCTGTAGAACCAAAACATCAATAATCCGTTCT
TTAAAGGAACATAACCACATAACCTTTAAAGGAACATATTCTGTAGAATCATAACCTCGA
TAATACGTCCCCTATAAAACCAGAACCTCGATAATACGTTCTTTATAGAACCA
>BPHLINC433-RA	scaffold0000032901
AACCAGAGTATTGCTGGTTCTTCTGTTGCGACCACCTCCTTCATGTTTATCACCAGTGTT
ATCGACTTTACTTGAGAAATATACATGGCAGAATCAACCCCCTGTAAAATGGTTGGATGA
GCAGCTATTTCTGCTGCTGCAGTCTCTGGTACTCGCCTGTCAGGCACAGGATCACGAAGC
ACTTTGTGAAACTGAGGGCCAGCTGTGGAACCTGCTAGACAACGAACAGCAACATCTGCT
CAGCTGTTTGATCAGGACAATCACAACCAGCGGCTGAAGCGACTCAAACAATCTGCACAA
TGATGGTACGAGTGACTCAAGGGTCAAAACTATTAGGGCGGAGACACACGGGGTGAAAAA
TAGTCGTCCGTAACGAACCGGAATGATTTGCTAATAACCGTGAAATAGGAGAAAACACTT
TGGGTCTTCACACTGTCAATTCTTGGACCCAGCAACTTTTCGATTCAATACAATTCCGAG
AAAGGATTCTTTTGTCTAACATTTAACTGCCTATTGATTCACAAGTCTCCACAGCTGTGA
GCTGGGTGGAAGGTAGAACTCACCACTTGTTTGAAGATGGATAATCACAGCGTGAGAATT
CAAATAGAATTTTCTTGATTCTCCATTACCGTACATAAAAATATTATTTATTTGTTCTCT
TCGACTTGTTCTCTTCTACCAGTATTGGTATAAAAATTCTGGAATTCAGGTGTTTGTTGT
TGCAAGTCAAATAGAATAGCATAATACAACAATGGAGTGGCAAAATCGTAATAATTCCAC
TCAATGAGAGAAAAAAATAAAAAAAACAAAGAAAGTGACAAAATCGTAATAATTCACTCA
ATGAGAGATTTTAATATTTCTCAAAAATGATAAACATGAAATTATATAAAACAAAATTAT
AAGAAGATGATGAAATAACATAAAAATTAGGCTGAAATTCACATAATTAAATCTTTTTAA
TCAATGTTCAGAAGAGAAGCAACACCAAATTAATTGTGTTGTGGTACACTTGTGGATGAT
GGTGTGGTGTATTGTGGTGCAAGTGTGCATTTTGTGCACTAGTATCCAGAAGCAACTGAA
GCTAAATGCAGAACTACAGGCTCACCTGTATATATTTTTACCTGGTGGACAATATTGTTT
GTATGTGCGATCATTTTGAAACTCCTGTCTATCTTTTCATAGTTCATCTGTGAAATATCC
GAGAGTTTGCTTCTGAAGTTCAATAACTTCTTTGTTCTATGTGAAGTCGAAATTCCGAGA
AGCCTTACAATAAAATCTATAAATACTTACCTACACCAATTCTAGTTGTTAAGTTGAGAG
TTATGAATGCTTGAATGATAATGACTTCAGAAGTGTTAATATTTTTA
>BPHLINC446-RA	scaffold0000033920
CACGAAACCATGGTCGTGTACCGAATAAAACTGTGTAGAATACGACAACATATGTGTGTA
TTTATCCAATTAAGTTACAATTAACTCATACTTATTTAATTTTATTTCAAGTTAGATGTT
TAAGCACACTCCTTATGAAGAGTGTAATGATCGATCTCTCTATATTATAACCATCTAATA
TATCTGTTCCAAAGCTTTCTTGTTGAAATCATTTCCAAAACCATAACATATATTGAATTA
TCATGAGATGTGAGATTAGATGGAAAATAAAAGATACATCGATTATTTTCCTTTGGAATT
CGCTCTGGTCACATGCAAGTAGCAATTCTTTACATGCTTAAACATGTGAGTAGCACAACA
TACATAACTCGACTGCTTCTCACTTTTTATTATAGTTTTTCCAAAAACTTTGGAAAACAC
TTACCGAATAAAAAGACTTGAACTTGTCACCTCCACTTATCCACTCAATTATGACAATTC
CAAGTATTTTCATTTAACATGGGTATCTACC
>BPHOGS10031087-OT-RA	scaffold0000039012
CTGATATCTCAAAACTACAAAAATGATGCTTGGCACTCTTTTCTCCCGACCCCTTCAATT
GAAGGCCCAAAGTAGTCACCCAAGTCACCAACTTGATACAAGTCTATATACTAATAGGCG
TCAGAGGACTAGAGCAGTAGTCGCTAAGTCACCACCAACTTGCTGCAAGTCTATTATTTA
CTAATAGACGTCAGAGAGCAATTGAAGGCTCAAAGTAGTCACCCAAGTCACCAACTTGAT
ACAAGTCTATATACTAATGGGTGTCAGAGGACTAGAGGAGTAGTTGCTATGTCACCACCA
ACTTGCTGCAAGTCTATTATTTACTAATAGACGTCAGAGAGCAATTGAAGGCTTAAAGTA
GTCGCCCAAGTCACCAACTTGATACAAGTCTATAAATACTAATAAGCGTCAGAGGACTAG
AGGAGTAGTCGCTAAGTCACCACCAACTTGCTGCAAGTCTATTATTT
>BPHOGS10031087-OT-RB	scaffold0000039012
TTTGTAGTATTTTTATAGGTTTGTAATATTAAATTAGTAGGCCAGTGTTGCGGGCACTGC
AACATGCGGGCGGGCACTGTAACATAGTGCAATAAATTGATGTCCTTGTTAACACTCTCT
ATCTGCCTGAATAATGCAGTTTATCAAACTCTCATTGTTTCCTAATCTCTTATCATATAT
AAGGCTCAACCCACGTGCGTTGAATGCAACATTATTGCTTACTAATTGGACTTTCCAACA
GATAGTGAGGCCAAAGTTGAAGTTGAATAGATATTTCCTTTAATTATTTGCCAAATTTTT
ATCGTACTTTTTTATCAGACGTTTACCTCTTTAAACCTATCATTAGTTTTTATGATACTT
GTATAGCATTTTAATTAGGTTTTTATCAGAATTTTATATACACTTTTTAATAATTTTTTT
ACAATTCTATCAAGTCAGTGTCTTTGAATTTTTGTCACGTTTTCATCCACAATATATATA
ATTGAAGCCTTGCATTCACATAGTCAGTTGCAATTGGAGGCTCAAAGTAGTCACCCAAGT
CACCAACTTGATACAAGTCTATATACTAATGGGTGTCAGAGGACTAGAGGAGTAGTTGCT
ATGTCACCACCAACTTGCTGCAAGTCTATTATTTACTAATAGACGTCAGAGAGCAATTGA
AGGCTTAAAGTAGTCGCCCAAGTCACCAACTTGATACAAGTCTATAAATACTAATAAGCG
TCAGAGGACTAGAGGAGTAGTCGCTAAGTCACCACCAACTTGCTGCAAGTCTATTATTTA
CTAATAGACGTCAGAGAGTACCAGAGGACAACACACACACCTTGAGTCGAATACACATGT
GAGTAGAACAATTAATACAATATCACTATTAAAC
>BPHLINC140-RA	scaffold0000011985
GTCACCACACAACATTTTATAGTTTGATAGAATCTTTTTTAGTTTCCGAAAGGAAAAGTG
GTTAGCTCGCTATTCTAATAATACATAACTTTTTAAACCTGTGATCGTCGCTCAAGATGG
AAGGAACTTGAAGTTTTGTTTTTTTATGTGTTGTGACAGCCAAGTTTAGTCGTTTTACAG
TTTGTTCTGTTACATCTTATTTTTAAATCTATGACTGTCATGATCATGTTTAGTTTGCAA
TTGTGTCTTTGATCGGTGAATAAAATAAACATTCTTGCTCAGAGGTGCTAACGTCATTAT
CTAATGAAGAAGAGGTGTATTTTTTACTATTTCACAACGAACTATTCGTAAGATATTCGT
TAACATAACCTACGGTTCTGATAGTTTTAGTGAACAGTTGTGATACTACACTGGACCAAT
TTCTACTATTCATGTGAAGTTAGGAAGCTCTATTACTGTTTGAACAGTGTGTGCTACTAC
AGATGCTTGCCAACATTCAAAGAAAGATGAAAGAAATTATATTATTTTAAAAATAATTTG
TAGTTACCCATGTGCTCCCTGACAAAAAAATAATTTTGTTTCAAAATTTAACTCCTTATA
AAATCTTTTTAAAAATTAATACAATTTCTCCCATCAAGATCAACTTTGAGATCATACTAT
CCTTATTCTTCCGTTACCTTCAAGGATCGTAAATCAAATTTTTCGAAATTTTTATAGATA
ATATATTATTTTTTAGCCATCTTAAAGATACATTTTTTACTCGATTGTAAATAATAGTCA
TTTTTTATTTTATTTGAAAATTTAATATTCAAA
>BPHOGS10001985-AS-RA	scaffold0000002637
TGGATTTATAACTTTTCTTCTATTACCTTCTAATTCATTCTTGGCAAGTAGACATACACA
ATGTAAATTCTAATTCACATTGTAATAATAGCAGAATCGATGATAGAAATAGTTGTCTCA
TCTATTGTCCATAAAATCCCTGAACATGACATTTTTCAAAATGTTGTATTGATCTATGCT
CCTCTTATAGTGGCCATGCCCATGACCAGCGTGCTCA
>BPHLINC444-RA	scaffold0000033914
GTCTTTTGTTTTTATGGAATAAATTGTACTAAAATGGATGAAAAACGAGTAATATGCTCA
AGAGTGGAATATATATTGAGCTTATGTACGGCAAATAATGAAGCAAGAGAAGAGACATGG
TCATAGGGCCACAGAATATACAGAAAGGAAACTTGTGACCAAACGCCTATCTAATCAATG
CTTTTTACGTGACGCTAATACCTTGAGTGCACCAAGGCCAAATCACGTTTCTGCGCATGA
CTGCGCCATCTTGTTGGGAAGCGCCCGCTACCCGCCAAATTCAAAACACATTCAAACGCT
TCATTGAATTTAAGCTACCGTATTAATTGTATTGAAGTATTCCAATTTTTGCAGCTATAT
GCTATATTTTGCGTTATAATCAATAGATGATCTTGATAAGCATAGATTGAACAAGAAGCA
CAACATAAATTAATATTGATGATTAGTTTAAGGCTGCACTTTAGTATATGGGCCGCGGAA
TCCAGCATTGAGACCTATACAGATCGATAGAGGAGATCAATACGAGATCAACCATGTATG
ACAT
>BPHOGS10018917-AS-RA	scaffold0000023650
GTTCTGATGGTATAAACATTAAAGATGCAAGCAATCTATACCGATAACATGATAAACATT
TCAATTTTAATCTCTACTTCGAAGTATATTAATACAGGCAAGATAAAACAAAGCTTTGGT
TATTTTCTTGTCCGCTAACGAACACTTACACATTATGCTTACTTAAATCACACAACTACA
AGCATCTTGGATTTTATTGGAGCTCTATTTATGTTATTAAGTATTTGCTATATGAACCCA
AAAACTTAAAATTTTGTTAAGTATCACAAATACCATACAACTAGGACCTTATACTTATAG
TTTTCAGGCACAATTATCAACAATCATATGCATAAACTAATGAGCTTGGAAATATGGACA
AAAGGGTGTCTCAGTAAAAATGATAAAATAATAGTTTTGTGACATTTGAAAAATAACGTC
TTTCTAAAAAAAGA
>BPHLNC-unc218-RA	scaffold0000017488
GAAAAACGAATTCACCTGAATGTCCAGGATGAAATTGATTATTCTACTCAAGAAATTGGA
AAAGCTGAACTACTCATAATGTGGAAAATAATAAAGAGCAAGAATCTCATGGTGAACCTG
CATTCGAACTGATTGGACTCAACAAAATGGAAAATTGATGTCGAGAGATATCATATTACA
AAGTACTTCATAATACGAGGTAGTTCGCCACAATTTAAGTATAAAAAGGGAATGACGAAT
GTTATAATTCAGAACTGGAAGAAGCCTTCACACTTTTTGAACATAGAAG
>BPHOGS10010612-OT-RA	scaffold0000013349
TGAGTGCCGATCAGCAGTCGTGGTTCTATCATCTTCTATATATTGCGTATATTTCTAATT
TAGTTATTGATGTTGTTTGTAGTTGCGCGTGCCATAATAATTTAATAAATAAGACGGGAT
GAGGACTGGTGATTGATAAAATTTTTCAAAAAATTAATTACGGTATCTCTAGGTGCCGGT
CTGGTGAGTGGTAGAGCATCATAATGTTTCAGCCAGTGAAATTCAATTCTATAGTGTTGG
TTCTGATAGTTGGGCTGCAACTGGATGCAAGTGGTGGTGAAGAAGGACCGGCTAGAAAGA
GAGCGAGAGCCCCCTCGTCTCCCAGCCTAGATGATAATCCTGCCCAGTCATTAGAGGAGC
G
>BPHLINC223-RA	scaffold0000017210
AGAATTTTCAAACATTAAAGAAAATCGACAGTTTAAAATGGTATGGGGATACTGATCATC
ATACTAAACTTGATAGCTTAACAAGGTACAGTTTAACGAAGTAAAAGAGTATAACAGATT
GTACTGGGACTATACTCTGAGACAAACAATGAAGAAGCCAACACTTCAAAAATTATATGG
TGATACTGATAATCATACCAAACTTAACGGCTTAACAAGGTATAGTATAACGGAGTAAAT
GTATATTTAAGACAGTATAACTCTCAAACAATACATCGAATATATAACAGATTGTATTAG
GTTTATAC
>BPHLNC-unc511-RA	scaffold0000042239
GATTTTGGCGTCAGGATATAGCCAAGTTTCCGTACTGTATGTATACTGTGGTTCCGGTTC
GCCCACATGCCTCAGCGAACAGTGTCCAGACGTGCGAATATAAGCCCATACACGTATGCT
CACCCGAGGCAAACGTACGTGTGTACACCGTTTTACCATGCCACATGCCAGTTAACCAAA
ACAATTTTGACTTGGCTGGTATTGGGACCTGGAATAGTCAGCTCATTTGAACGTTTAATC
ATTATTGATTAGTGATATCAGTGTGGAAAATGTATAATTTCATCCTCAAGTAAAACTAGT
TATATATGCTTTACAGTATTGAATGTTTCTCAACTAAGCAATTTTCAGAAAATACATCGA
CTTCCTCCCACATTCTCCCAACATGATTAGCTAAGTTATTGACTCTCCAAAACTAAAGGA
ATTGCTGAACAAAATTAATCGATATTTCGCCACAGTACGGACAAACCTAGCTAATTCTGT
AATAAGCCAGTGTGCACCTGAAGTGAAA
>BPHLINC261-RA	scaffold0000020501
NTTTTGAGACTTTTATGTTAATTGAAAATTGGGAATATATTTTGATTGAAGTTCTATTGA
AATTTGAACTAATTTTTATTGTATAAAGGTGAATTGTTGATAGGTTTTGATTACTTTTGA
GACTTTTATGTTAATTGAAAATTGGGAATATATTTTGATTGAAGTATTGAAATTTGAACT
CAATCATGGAATAGGGGGAGGGAGCTATTTAAATTTATAAGGGTTGAGAGAATAGTTAAT
ATTTTATAGACTACACAATTTTCAAGTATCAGAACTCACTTCTCACTCATGGTTAACTTC
TCACTGAATTGTTCATTGAATTCAAA
>BPHLINC537-RA	scaffold0000041278
ACTAAACGCGGTTTGTTTGAATTGAGTTGGACTAAGTTTGGAGTTGAAGTTTGATTCAAA
TTGAAGAAAACAAACTAAATAGAGTTGTAGCTCTGTCAATTTGGTGTATGGTAGAGGAGT
TAGTTAAGATGAACTGTTAAGTGAACTAGAAATTGCCACTGAAACTGTATAGTAAGACCT
TGATGACGTCCATGAAGATCGTTGTTAGATTTGAACGGGGCTTGACTAGATGTAAAAAAT
ATTGAAAAAGATGAATAAAGAAGATTGAGAGAAAGAAGTACCTTTAAATTGATTTGTTTG
ATCACCAAAATGTAGGAGCTATAAGAAAATGTATTTGTAATTGGTGATTGAAACGGCTAA
TACTGTAGTAGGTTTCAAAGCCAAATTAAGGAGAATATGGAAATGATCAAGCAGGACGAG
TGGATGCTAGAAGAATTCAATCAATGTCATATTGGTGTGATGTAAACTGGACTTGACTTA
CAACAAATCAAGTTTCGACGTAGAATGAAGGGGAATGTTAAGAACAAATTGGAAAAAGTA
TAGGCTAGAAGGACTGTAATAGTATTTAGTCGTATTGTTGAGATGTGAACTAAACGTCAT
CAAATATAGGTTGAAATATTGAGG
>BPHLINC464-RA	scaffold0000035358
CTTGTACATGGGAATTGAGACGGTAAATGATGAAAGATAAGTTGACTTACAGCTTTGGGT
GGGTTACGAAGTACCGGACATACGATAATATACTGATGAAGTCTTTAATAGAAGCAAAGC
AGCGTTAACTTGCCATAGCAACAAAACACATTTCGAACGGATTTCACGTCGGACGGAATT
AGTTAGAAAATACTGAATCCAGAATTGCTCATGGTGGATTTGTGATATATGGCGACGTGT
ATGCTTCGCTAATCATGGATGGGAATCTGCTTGTGTTTTCCTGTCAAATGTAAATGAGGC
TCAATATGCATATGCATTCGTGATGATGATTTCTGCTCTAGTACTAATCACCGATCAGCC
AGAGATTTCATGCATCACTCAAACTGAGTAGGCTGTTACTGTTCTTCAATTGATATCTCT
AAAGCTTCGGATGTGAAATTTAAGAGTTGACAGTGATTACTAGTAGCACTCCAAAAATTA
TCATGGATTTCAGAAGAGTATAATTGAATTGAATTGAATTGAATTGAATCGCTGCCTTTA
TTAAAAACCTAGGAG
>BPHLINC464-RB	scaffold0000035358
TTTGGCTTTTTTCCTTTCAATGTATTTTTGATTGAGTCCTTTTAGACCCAGTTGGGTTTA
TTGATTTACTTCAAATATGAATAACTTGAAACACAAACCTGCTTGTACAACGAATTTAAC
TACTGGATCATGGAATTTAAGTAAACTGGTCTAACCATCATGAAGACTAAGCAAAGTAGT
GTATTTCGAAACACATTTCGAACGGATTTCACGTCGGACGGAATTAGTTAGAAAATACTG
AATCCAGAATTGCTCATGGTGGATTTGTGATATATGGCGACGTGTATGCTTCGCTAATCA
TGGATGGGAATCTGCTTGTGTTTTCCTGTCAAATGTAAATGAGGCTCAATATGCATATGC
ATTCGTGATGATGATTTCTGCTCTAGTACTAATCACCGATCAGCCAGAGATTTCATGCAT
CACTCAAACTGAGTAGGCTGTTACTGTTCTTCAATTGATATCTCTAAAGCTTCGGATGTG
AAATTTAAGAGTTGACAGTGATTACTAGTAGCACTCCAAAAATTATCATGGATTTCAGAA
GAGTATAATTGAATTGAATTGAATTGAATTGAATCGCTGCCTTTATTAAAAACCTAGGAG
>BPHLINC464-RC	scaffold0000035358
TTTGGCTTTTTTCCTTTCAATGTATTTTTGATTGAGTCCTTTTAGACCCAGTTGGGTTTA
TTGATTTACTTCAAATATGAATAACTTGAAACACAAACCTGCTTGTACAACGAATTTAAC
TACTGGATCATGGAATTTAAGTAAACTGGTCTAACCATCATGAAGACTAAGCAAAGTAGT
GTATTTCGAGGCCTGGATAACTCAAGGAATCGGTTTGAAATACAATTATACGACTGTTTA
GAAATTTGCAAAGCTGTCCTAATCTTAGTTGGATGAGAAAATACTTGAGATAGTAAACAC
ATTTCGAACGGATTTCACGTCGGACGGAATTAGTTAGAAAATACTGAATCCAGAATTGCT
CATGGTGGATTTGTGATATATGGCGACGTGTATGCTTCGCTAATCATGGATGGGAATCTG
CTTGTGTTTTCCTGTCAAATGTAAATGAGGCTCAATATGCATATGCATTCGTGATGATGA
TTTCTGCTCTAGTACTAATCACCGATCAGCCAGAGATTTCATGCATCACTCAAACTGAGT
AGGCTGTTACTGTTCTTCAATTGATATCTCTAAAGCTTCGGATGTGAAATTTAAGAGTTG
ACAGTGATTACTAGTAGCACTCCAAAAATTATCATGGATTTCAGAAGAGTATAATTGAAT
TGAATTGAATTGAATTGAATCGCTGCCTTTATTAAAAACCTAGGAG
>BPHLNC-unc516-RA	scaffold0000042389
AACAACACAGGTTGACTTGTTTCCCAAAATATAGACCGTGATCGTGGAGTGAAGAACGAA
ACGAATTGGGTTGGAAGTGTAATGACGAAAACAATGTGAATTCGGGTTGAAAATAATTGT
ATTTTTGTTTGTGAAGTGTAAATTACATTAATCAATGATCAATTCGTTACGATATCCATT
GTGGTGTCAACTCCAGATCTCAAGGTGTATGATTTTACAGTTGACAACAGTTTCAAATTA
TTGGATCAGAGTATTTTATAATTTTCAAATTTATCAATCTATTTCTTCAATTGCTACAAA
GTTGTGATGTGTATAGTTTTTATCAGTTTTGAGAATAATTTCTATTCAAGATAAGTCGGT
ACGAACGCAGCTATTCGTCTCCTACACCTAGGAGATTTCACAGGTTAAGGCAGTTCAGTG
ATAAGATCAGTAGGCCCTAAGTTAGATGGTTTGTCAGGAACAAGATGGTTGAATCCATAG
ACCTGTCAAGACCCAGACCAAGAGAGAGGAATATGTGACTGGTGAGACTGATGGCCGTTG
TGGAAATAATATCCGGATTCAAATTCGCTGACATTATTGGGTAAGTTCAGCTCCTTGAGT
GCAGTGTGCAGGTCACTTG
>BPHOGS10030344-OT-RA	scaffold0000038169
GAAGAGTAGAGTGGTGGAGGATCTATTTAGTGTCGTCGTCGGAGAAGTGTTGTTTGTGAA
TTTTATTCGTCTGTAAAATAAAGAAAATGCCTGAATGCTGCAGTAATCAATCAACACTGA
TCGTTCCAGACATCGATTTTCATTTGTGATCATAACAGAATCTGGAAAAACTAACAACCT
ACCAAAATCTAAGAAAACGTAAAACCCTATAATGTTGGACGGTCATACGCATTCGAACGT
GAACAATAACGTGAATTTAGCGCAGGTGAACAGTAGCCGTGAGTCACCTGTGAGACTGAG
CAAGCAAGTGAGCGGAGCAGGTCGACTAGTGCGCACTCCAGCTGCTAACACGGGAACTGG
CAACTCCAGCCTCGGTCATACGTCGCCTGCCTCTGCCGACAAAAAGGGCAGACAAGGCTC
GCTGTCACGTCTGCAGTCGTCGTCGCACAGTGAGCGTGAGAGGGGTGGGGGTGGCGCG
>BPHOGS10030344-OT-RB	scaffold0000038169
AGTGTTGTTTGTGAATTTTATTCGTCTGTAAAATAAAGAAAATGCCTGAATGCTGCAGTA
ATCAATCAACACTGATCGTTCCAGACATCGATTTTCATTTGTGATCATAACAGAATCTGG
AAAAACTAACAACCTACCAAAATCTAAGAAAACGTAAAACCCTATAATGTAATTGAACGC
TTTTCCTTAAATTTCTACCAACTTAGGCACACGACGACACAATTCCAGTTGATATTTATT
TGATTTATAATCGAAAACAAAAACAATTATGTCTGCTAATACATTCGATACCAGCCAGCT
ATCAAGTCAGCTATGCCTGTTGGACGGTCATACGCATTCGAACGTGAACAATAACGTGAA
TTTAGCGCAGGTGAACAGTAGCCGTGAGTCACCTGTGAGACTGAGCAAGCAAGTGAGCGG
AGCAGGTCGACTAGTGCGCACTCCAGCTGCTAACACGGGAACTGGCAACTCCAGCCTCGG
TCATACGTCGCCTGCCTCTGCCGACA
>BPHLNC-unc016-RA	scaffold0000001806
AAGTATAATTCGACTGTTATATCAGAATTGCCGAAATTGTTGGGAGATTTTGAAAGAGGG
GATTCTGGGATGGTTCAATCCCAATCAAATCAGGGCAAAAATACCAATTTTATTTGAATC
TATAGATTATCAATAGTCATTATATATGGAAGAAATTGTCATCATTTATTATAAATGTGT
TTCAGATTCTATATTTTGTGTGCAAAGCTTCGTATTGGTATAATATACATGCATTGTTTG
AATAACATAAAAATATACATGCACGCC
>BPHOGS10016609-IT-RA	scaffold0000021163
GTTGATGATGACATTCTTTTAAAATAATTGAATTGTGAGTGAAGTAGCCTTGCCCTGATG
TTCATTCGTACGCAGTCTGTTGAAGGTTCACGCCCAGGTTATAGCTAATTTTAGTGAGTG
TTCTAGTTGAGAGTACCAGGATCCCAATCCTAGTTCTTGTGTAGATATTCAATCAAGTGA
TCAACCATCTACTAAGCTTATTGTTTGTTATGTTCATCGCGCTCTTGAACGCATCAGTAC
CCATAACTCCTAATAGACGGCTGATGAGGAGAAGGAAGAAAGTGAATAACCCATTTCAAG
AACTTTTTGGATAATACGTCATTGCATGAGATGAATTAGAGGACAGTAGTATACTGAACC
TACAAAGGCTGGGTAGAGTTAGAAATACATCCATCAAGGCAATAACAAAATCGGACGATT
TACTGAAGACAATTAAGACTCTGAAGTGGAAGTGGGCAGGTCATGATTGGAGGATTGCAG
ATGGACGAAGACTCTAACTTTGTGGAAGCCCAACTGGTGGAAAAGGAAAATCGGACAGCA
ACAATTCAGATGGGAAGACGACATTGTAAGAGTGACTGGGGATAAGTGGGCGGTGTGTGC
TAAAGATAGATAGGTGTAGGAACCTGGGAGAGGCCTGTGTCCAATAGAAGACCTAACATT
TTTGAATTTGAAATTGAATTCTGGACTTTAAATAATTCAAAGGAAAAATGTACATTTGAA
TTCAGTAATGTCGTAATAAGTATAGTTGAGTATTATCTTAG
>BPHLNC-unc066-RA	scaffold0000006214
GTTATGTAATCCATAATCAGCTAGCCGGCGTCTTGTGATAGTAATTTAATTATCCAGTTA
GTTATTTATAATTCCAATATTTCAATGGTATTCCTGTTTTTAAAGAACAGAGCACAAGAA
TCCAGAATGACCAGTTAGAAGGAAGGCCGATAGGAATTCCAGTCAATTCATCCATCTAAT
CTGCGCGTCAGCTGAGAATTACCATAAACATTATCGGCCTCTCATTGAAAAATGTCTGGG
ATACGATCATCGTCTTAAATTCTGTTACGGGGGAAAATGAAATTTCTGTAACTTTCTTCC
TGTTTGTGGAATATCCCCGAGCGTTTTTTGAGAAGTGACAAAGGGATTGTTCGTCCAATC
>BPHOGS10009696-IT-RA	scaffold0000012291
GGAAGCTCTGACTTGCACTTCTTGTTCTGAGTCAAGATGAAACGTCTCAAACTTTTGCGT
ACTAATTTTTCATTCTTTTAATAATGTTTCGGCATTATTATTATTTATATTTTTATTTTC
TTCAAATATGTCAAGGAAGCATATTTGATTATTGTCTAATGTCTGATTGAATCTTAACCC
AGTTGGGTTTTTTTATTTACTTCAAATATTTCACATGGATTTTTAAAATACGAATTATGG
ATGAAGCCAATATTTGAAACCGATGTTGCTCCAACATAATAAAACTGGACTTAGAGGAAA
AACACCATGACATGGAACAAAAGAATATAAGTATCAATTATACCAAGTTATATTTCAATC
TACAATTAGTGCGGTGAGCAGAACATTTCATTCTAAATTTTGTCAACAATTCAGCCAAAT
CCAT
>BPHOGS10022296-OT-RA	scaffold0000028323
CTCTGCAGTAGTGTCATGTACTGTGTCTAGTCTCGATGTACTCTCTTTAACCGTGCCCCG
TTTTTTGTGTGTTTTAGTTCGTGAACCCTCCGCTGCCGCGCTGCTGTGCTGGGGAATTTG
GGATTAAGTCTGCCGTTGGACTGATTACGACTGGCGCCCTTTCTAATTTAAGTGACCTCC
AACACACCCAAAATGTCGTTCATAGTCAACTTTGTTGTAGACACCTACACGGATGTCATG
GAGAACAGAAGTGGT
>BPHOGS10005845-OT-RA	scaffold0000007536
GTTCGCGGGACGAGATCGATTGTAGAAGTGGGTCAATGACAGGCAGAGCTCTCTAGCGGC
CAAGTGCGACATTCGCAGCAGCTCGCTTGGACCGCATCGCATCGCGATCGCGCAGTCTGT
GTAGCTGCTCGCTGCTGAGAGCCGACAGCTTCAATCAGCAGTCAATGCTTTTGCACCGTC
GCCGCTAGTTCTCAGGCTTGTATTCCTCACCCCGGATTCTCATCCGAGGCTTTTCACCTC
ACAGTCGCTTCGCTTCATTGCCTCAGCGACCATCGCTGATACACCAGAACCACTGCAAAC
ATGACTTCTCCTACGCCGTCACCGCAGAAGCCGCAGAGCCAGCAGCAGCCGCAGCCGCAG
CCCACGTCGACCGACNNNNNNNNNNNNNNNNNNNNNNNACCCCAGCGCGATGTGCGGGGC
GGGCCCCCGCCAGCGGCAAGTGGCAACTGCTGATCCGCCACACGACCATTCCGACGTCCA
GCTTGGTCGGATGGACGCGCGTCTGGCGTCTGTCGCGGATGCTGCTCTACACCGGCTGCT
GAACGCGCATGCGCAAACCACTAGTCACTAGTCAACGCAGTGCAGTGCGCGGCGCAGATC
CTAGCTAACATCACCGACTCCCTCCCTAATTAGCCGCAGATATCTACCACTGTAAATAGT
GTTTTTGCAGATGTTTACTACTGTGTAACGAGGCAAAGTATGATTGTGTACATAGCTTTC
AACTATTGGGCTACTACAACTATAATCTATAATATTATATTACACAGTACAATAATATTA
CTATAGTACACGGTATGTGGAAGTGAAGTCTTCAAAAAGTCTAAAATCATGTACTATGAT
CCAAATACACACATCCAGCAATGAAATGTTCACAGATGCACATGTTCATCATTGAATAGC
GAAGCAAAAATATGATTTTGTACAAAGCTTCCAAGAGTAAGCAATCACAATGGACGATCG
TCAATCATGCAGCACTATTATTGTTTTTGACACTGAGCGTCTGTCAAGTCTACTATCAGA
AAAATACAAATAAATACGCTTTTTGCTATAAAAAGTGGTCAAACATTTCTAAATCAGCTA
CCAATTTAGCAAAACAAAGCATACAGATAGTATAAATGTATAGACTCAAATGTACAGTTT
GTTGCAGCAAAAATAGTTCAAACGTAGCGTACATAAATCAGAAAGTAGTTTTTCAATTTC
ATCAATATTACTGGTATCTAAAACAAGAAATCCAGATTTATTACAGTACACAAGAAAACT
AACCAAGGAAAGTCATAGATGAGTAAAAGAAAGACAATTTCCATTTTTTATCTTATTGAA
TTGAGTGATCTATGTTTGTCATAAAAGTAAAACCCAAATTTAAATCTAAGCAGATGACGC
TCCACTCTGTAAATCGTCACAAACCTAAACTAAACAAGGAGTATAACACCATATATGCAT
TAGTCGTAGTAGCCCCATCAAAACTTAGACATGTACAATAAACTTGCAAGAAAAGACAAA
TAAATAATTAACCAATCACTTGTTATTACGTGGTTAATGTGTAATCATAATGTTAATTGA
ATAATACACATTCTATAGAATTGTAATTATTGAGCTATTATGAGAAAGAACTGATTGTTG
ATTCCTGAATTCCCATATCAACCCCTTGAGAAAATAAAGCAATAAGGAGTAACAATTATT
AGATTTAGAATAATGAATTGAATTCAATTAATCGACTAAGCAGTTGGTCGAAAATTCAAT
TTGTTAGGTGAGGGGGGTAGAATGGTACATAAATCTGTTGAATTGGAAGTCATCAATATG
TATTTTAAACGGTAATTCAAAATTCAAAAAAAATCATATTTTTACAAACCAAGAAAGATT
ATACATAAGTTATTGCTAATTTATTTCATTAGTTGATCATCATTATTGTGAAAGAACTTC
AGAGATTTTTTTATGTTGAAGTACATTTCAGGTCTTAAATTAATTCTTGCTATGGTAACT
ACCCTTTATAATTCTTACAACCATGGATTGAATTGATTATAAATCACCTAGGATATAATA
TGATATAGATAGGGAGGTTTGTCTATCTTATGTTCATATAGGTATTTGGAAGTTGAAGGT
CGTCTAATAGGTAGAATAATTTGTTCATGGTATCTCTCCATAATTAATGTAATGTTTGGT
GAACTTGGCAATTTCCTCTGAAAGTGCTGTTCCCAATAATAATAATGATAACAACAAGAT
AATGACTGTAGCTAGTTTATAGAAGTTGAATAATTTAGAAGAGCAGAACAGTTATTTGCT
AATTGCTACTTTGATTCAATCGTCACAATATTAATTACCTACTTGATTCATTCGATGGGT
TTTTTGATGAAAATATTTATTTTAGGAACGCTTAGTATAATAATCAATATGATTTAATTA
CAGTATTAATTTCGATTATGGAATTGAAAAAAAATCTTGTAATTTTTACTTTATCATTAT
GCGATTCTATTTTAAATTTTTATAAATTGTTGATAGAAGCAAACACTAGTTTATAATTAT
ATATTATAAATGTTAC
>BPHOGS10023792-OT-RA	scaffold0000029880
GCCTGTGCGTGTGTTTTGTGCCAAGAGTGAGTGTTGATGTGTTCCCGGTGTTGAAATTAA
TTCCGTTTTTTTACTAAAATAAACTTTTAGTAACTGATTCCAATAATGGCCACGTGCAAT
TGAACACCGGAAGAACATGACAGATCCACAACAGAACTCAAGATAGAAAGACCAATGATC
GGAACGCAAAGTGTTGCGTGGATGAGGACAGAATTAGGACAATACTAGCAAGAATATTTT
TATAATTGAACCAGACACAAACACAATAAACTTCACGAATCACGAAACTTGACAATCTCG
AAATTCGATCCCGATATAACGTTGAAACTTATTACAGAGTGTTTAAAATTTAAACGTTAC
TAGTTTAGTTTTTTGGTACTCTTTTGATACCAGACTTGGACAGTTGTACGAGCTTACTAG
TCTAGAATTGTAG
>BPHLINC501-RA	scaffold0000038700
TATCGATCTATCAATCCCAATTGTTCTATTATTTACTCAGTTGTAACTTTTTAGAAATAG
GTTGATTGGCTTTGAACAAATTTATTGGCTCTGGTTGGTGTAGTAAGATATTCGACTAAT
GGTTGAACTTCGATTCCGCAGCCAATCTTCTCTATCAAGAACTCAAATCTTATTCTATTT
TAAATAGCTAGACCTCCAATCGAGATGGCTAATCAAGTCCGTAACTATCATAAGCGCAGT
ACAGTATTTGAGAATTGAGACATCTCTCCTCGCATTATGATTTTTTGAATTGACTCTGAC
TCTTCAACTCCAAATGAAGATGGGGAAACATCCTATTACCACAGGTGCATTATTCTACTT
GATGGTTATCTCTTTGCAACTATGCAATGGCAG
>BPHLINC563-RA	scaffold0000043071
CCTAGGTTTAACACTACTCCACGATGTGATTATTCACTCCAAGTTTCTTTCTTTTCATTT
TGTTAAGTGATTTTGAATTTTTCGACATATGAAAATATTTGTATATAAGCTATACTCAAA
CCCGCTATTCAAGCGGTCCATGTTTGTGGCAAACTAATTTACTACTGACTATGGAAGAAC
GATCCTTGTTAATGCCAAATCAATCCACAATTATGAATAGGAGACAAGGGACTCCAAGTG
CATCATACGAGGAACATGTTAAAACGGATATGGAGGATAGGAAATAATTACCAAGCTGTG
TTTTCTTTTAAGCAATTATGGAACATCTTTACCAAATACTCTGTGACATAACTCGGTACC
GAGGTAATGTGACAATCAAATTATATTTTCCGGCATTGACATTCATGAAAGACTTAAACA
AATAAATGGGCCCA
>BPHOGS10002631-OT-RA	scaffold0000003477
CAGAGTTTATAGCATCTGAATTTTTCCGCAGTGATAAGATCTTATTACTAAGATCTTGTT
ACTATTTTATCTTGAATTCTCAGCTACAAGTGGTCAAGATGAAGTTGCAGTATATTGTTG
TCCTGGCGACAGCTCTAGTCGTGATGAGTCTGATAACCGTCGGCAAATGTGAGCCCGTAG
AAACTTCATCAGGGAGACCCACGCCAAAACTTCCCTGAAACACTTAACACTGGAAAATTC
TTCTTTTGGGAACGCATTTGTTTTGAAATACTGTATTTGAAAGAAATAATTTCATGTTAA
TTTAAATAAGAAACTTTAAACATTTCACACATTTCACACTGGAATTCAACCTATTGGAAC
TAATTTGTCTTGAAATATTGTATTATTGAAATAAATGATTTTCTGATGTGATTAAAATCT
CTGATACCCG
>BPHLNC-unc553-RA	scaffold0000045279
CTTCTTTTACACATACAACCAGAAATACTCAGTAGTCTCAACACACAATACAAAAATATC
CAAAAATCATGAGCAATATTTAAAAGAATATCTAGCTTGAAGTACAGCCATAATTTTTCG
TACTGTAACTCGAAAAACCGAACAATGCTTCACATTACACCTGTCTAATTAGTATTCCTA
AGCACATCTCTTAGTTCAATCGCTTTGAAAATTTACACAACAATAACGCTCTAGCATACT
TCTCAATAGCTATACTAATAAAGGAACACACATTGACTCAAATATACCCACAGTCTCACA
TTTACATACACAAAATGATATTCAACACACACAGAAATAAAATTGACTCACACAGCATTA
CGGAGCAACACACAAACACATAAGCATATATATGAACAAACAATAAACTATTCCACCAAA
GTTACTTAAGGCCTGTACACACTAACACAAGCTCACTTCTACAGTTTCATCTTTTATTGT
ATATTTTCAATGTGAATCTTCTTAATATTTCTCTGTGGCTCTTCCAAGTTCTACTGGTGT
GTTAAAACCCTATTTCAAATGAATCTTTCCTAATCCTCATTACATAAATCAACAGTGTGA
ACTTTCTTATCAGTGCTGAACAGTATTTTTAATGGGAGCATCTAAAGATCGAGAGCTCGG
CTAGTGTATAGAGGCCTTTAATTGGCAGACAAAGACACACGAGTCAATTTGAAATTAACT
TAGTCATTGTTTGCCAGTGCCTGAGAGTGTGTGTGAGACTGTGAGTTTTCCAAACATGCC
TAAATTTAACCGGGTGCGTTACACCAATTTAACCGACGGTTCCACTGCAATGAGACGATG
GATTTGTTACAGAACGATTACGAACCTCAAAAATTTCTTCGTCAATAGCAAGTCTGCAAA
ATACCTGTTAGCTATTTTGGTTACAATTCTAACTATACAACAGATATGTTTTATGTATAC
GGAGCCATTATCACCAGATATCGCCCAG
>BPHOGS10017923-OT-RA	scaffold0000022512
CCAACACAGACACACTATGCGGTGAGCACGTAAGTAAATCGAGAAGTTCTATTTTGTTTC
AATAAAATAAATGACTTTCCCTCATTTCTATTATATTTCTTATAAATTCAAATCATTTCA
GTCGTTTTATGAATTGAAAGTCCTCTTTTACTTGCTAATTTCTTTGAAAATAAGTAGTAG
CTTCTCTTTCATGTGCACTTCAGAGTGCCCGCTTGCCATTGGTCCTTAGCCCATCTAATT
TTTTTAACGTACCGATATAACATACCTTGTGATTGGTGGTATTTTAATGACAAGTATAGG
CTACATCGGTAGATGGCATTATTCTAACCAATTACATTCCAGGTCTCATACAGATTCTGC
CATTTTACACGATACAGTACGTACGATGTGGGAAGAAGGCTTTTGGTAAATTTGCAATTT
CAAGGCTCTTCGTTCAATAGGAAGATGAGTTCATCAACTTTTGGCAGTTAATTGACAAGA
TAAAACGTGATAAAGATATTGCCATGAAGGCAACTGAGTTGAGTTGGTCTCAGCTCAGGA
GATTTGTGGGTCTAATGTGAGCGTTTTGGCCACGTTATGGATTCATACGATTTATTTGGA
GAGGATGTCAGTGGGAGCATGCTTGATGGCCTTGCTGACCTTGGATCGGACAATTTCGAC
CCAGCACCACGTGGTGAT
>BPHLNC-unc123-RA	scaffold0000011145
TTCCGAGATCATCTTGCTGTTTCACAACATTGACAGATCTTCTCTCAATCACCAAAATTA
AGATGAAGTTCTTCTACATAGCTCTCATAGCATCTGCGTTCTGCGTTGGTTGTCATGCTG
ATGTCTCCGGTTCTTGCCATTCCCAAGCCCGGTCAAGTTGCTCTAAAAGGACGCAAATGA
TTTCTCATTTTTTAAATTGTGTTTGTTGGTTCAATTGAAATAATGTAATAAAGGCGATTG
CTACTTGTGAAATGGA
>BPHLINC516-RA	scaffold0000039702
GAAATATTAAGGCGTTATGCTTAATTAAATGTAATTAAAGATTAAATTACAGAACAATAA
TATTCATGTGACAAATGAATAAGAACAGAATAAAATTGAGAATACACCAATTCAAAAAAT
CTGCTAGATTTGAATGAAAATTTCAATTCAACTGTAACAATACGACAGTATAAAAATTCA
ACATTTTAGAAAGTAACTTTTTCCAAATGTTCACATAATAAGAAATGGTGCGGAATGCTC
AAGTTCAAAATTATGTAGAATGTAACACTTGAATAAAAATTATAAAACATCTACAACATA
CAAATTTTACCCTGAAAAGTTACAGTATTTTTCAACATAGCAATTGGATGATAAACTATA
GACAGGTATTTCATTTTCAACATGACGATCACAAAATACTAGCAGGACGGATTGAAGTAC
AATGATCATCAATCAAGTGGTTTTACATTAAGAATAAGAAACCATGAATTAAATAAATCT
CAAAATGTTGAAATAATTTCTAAATTTAAAATCAAGAAACAAGATCTAAGAGTATTCTTC
ATAATATCATGAGTGTAAATATGCTTCAAAATACTAGTAATATTGCATTTAAAACAGTTT
C
>BPHOGS10027758-IT-RA	scaffold0000034869
TTTAAAGTGGATGACATATCGCACAGTGCGCTCCAGTAATCCAGTGAGATAGTTAGTTGT
AGTGTATAGGTTTGTTTTAATTATTGAGTTTCTATCTGTTGTTTTTCCTGTTTCCTGTGT
TCTTCATTTTTGTCTTCGTTCCTCTTCGTTACTGTGTCTGCTCCTGAGTCTACAGTGTCA
GTGCAGCGAAGAAGCGAGACCAAACAGCAGTGAAATAACAAGAGCTTGCATAGATGAGGA
AATATCATCAGATAATCTTTACTCCCATTGAGAGAGATGGTCAATTTCCAGTCAGAATGG
GAGGAGAAAATCGTTTATAAAGCATATGAGGACAGTGGGGAGCGCTAATATTGGCCAATG
TGTCAATAATATCTTGAGAAGATTAATGATTGATGAGCTGGCCATGAAATTCTCATATAC
TTGCCGTGCATCAAACGGGAACACAAAAACTCCATTTCATGGGAGTGAGATATCGAAATG
CATACTGATTGCTGTTCAAACGTTTTTTGGTGACATTGCAATTGAAGTGAAATATGGATC
GTTGGCGTCGAAATGGCTTCAACAAGCCAGAACAAGGTTGTTGAGAAGGACCAAGAGCAG
AGAGACT
>BPHOGS10010189-OT-RA	scaffold0000012854
TCAGAAATACCTAGTCCAAAATTTATTCGAAGCAGCATGTATTCTTCTAACATCAGCGCC
TGGCAACCAAATACCTTGGCTGGGCGCCTCTAAACCATTCGTCATCGGAGTTAAAACTCA
TCAAGTCTACATTCTAATTTCACTTTACACAGTTGCCGTTGCTTAGTTGGAGATTCATGT
TCTCACTGCCATTTATATGTAACATATTTATGTATATCAACGTTATTTCAGAACTTCTTT
GTGTGACTGTCAAAGACCTTAAAGATATAGACCCACAATGCCTATGTCTTGCTAATGATA
TCTCTTACTTGAAATTGAAGGCCGCCATTGGGGTATTTAGCACGAGATATTATATCTATA
TATTTGTAATATTATAGATTACAAAGGCATTGGTATGTAATAATCTTATAGGTTGCCCCC
TCAATGGCCGATTTCAATTCCAAGTACGACACTAGCGCTGCATGTGAGTCTATGCATCTT
TAAGTTCTTTGGTGACTGTTATGTGTGTGTACATGTGTGCGTGTGTGTAGCTTTACTGGC
GTATAACGTGTTTAGTTGTATTTAGCTCTTTTGTTACATGTTTTGTAAATATAATAAATA
TGAACATATTAATATTCTATATATTGTTAGAGATTTTTCAATTGTTTATTTGTTGTACCG
AACTCTAATCAATTCAAGTGAGCAATGTTTATTATAGATAGGTTACTGAATGTAATGGTT
CTAACAATCGTGGACCATTCAAATCTAACAGAGATTGTTGAATTTACCCACAACAATCTG
TACCATATTGTGCCTCCTATATAATAGTTGATTGTTGAGTTCCAATGTCACTCACACGAT
GCATTTTCCCTCATCCTACCACAATTCAATGTAGGTCCTGAAGTAGGTGAATTCATATTT
TTCAAATAAATGTTGTAAGGCACTGAAATTATTATCTTCTTTATAATAGAAGCACATAAT
TCTATTTTAAACCATATGAAATCTATGTTCCGGTACTTCATGATCAGCATATTAGTCCCC
TATTATCTTTTAAGTACTCTTATCAATTCTGTAGTATCCTAATATTAAGTAGTTATACTG
TTTGATGATGTGCCATATATCATGTTTCCAATTCCACCCCATTCTGCAAATACATC
>BPHLINC574-RA	scaffold0000043890
CAGAAACTGGACCCAGCCCTAGCCAAAAGCGTGGCGCTCTGCGGCGAGCAACTCGGTCTT
CCCGATTCGGGTCTCAGAGACCTGCTCTACAAGTTGGCTCACATCCTCACCGACGCATCA
TTCATCAGTCAGATGCTGGCCATCAATCAGGCCATCATTCTCATGTCGGACGACAACTGA
GAACTACCTCCATCTCGCTCCCACTCGACCACCCCGCATCTCACATCTCGTTCACTCATC
ATACTAGCGTCGTTCGTTTTCCTAACACTCATTATAATATTTTACAAGACGCATCAGTTT
TGGTAAATTTCATTTGGTTTCATTTAGCATTTTTTGTGGTTCAATCTACGATAACTTTTT
AGGCTGGGGTTAGATTCATACAAAGCGTGAATCATCAAAATGATAGGGAGAGAAAAAATA
AGGTAATCTTGTGCTATTCCTCTCCGAAATTTGGATAAGGTTCCTCATTTGGTTGGATTA
AAAGAGCTTAGAGCTAAAACACGAATTTTGGAGCTTAAAACACTGAACCTGACATGAGAG
GCTTGTTAAATTATGTCTCTAAAAGTATATTGATTCTTTTGTGATTCATACAAGTACATC
ATGAAAAATGATAGGAAGAGAAAAAAATAAGGTAACCTTGTGCTATTCCTCTCCCAAATT
TGGATAAGGTTCCTGATTTGGTTGGAGGGAGAGAAAAAATAAGGTAACTTTGTGCTATTC
CTCTCCCAAATTTTGTTGAGGTTCCTCATTTGGTTGGAGGGAGAGAAAAAATAAGGTAAC
CTTGTGCTATTCCTCTCCCAAATTTAGATAAGGTTGGATAAGGTCCAAAAGAGCATAGAG
CTAGTACACGAATTTTAGAGCTTAGAAACAACCTGACATGAGAGACTTGTTAAATTATGT
CTCCAAAAGTGTATTGATTCATACAAGTACATTAACAAAAATGATAGGAAGAGAAAAAAT
AAGGTAACCTTGAGCTATTTCTCTCCCAATTTTAAGGTTACACACAGTCCGAAATAGGTC
AAGTCTTGTAGTTGTTCACTTCACAAAATTTTCAGTTCTTAATTATTTTCACAAAGTAGA
TATGAATCCCCTCTTAGGACCGTTTGCACAGTCAAAGCTTCATCTGAGTTTAATCAGCTG
TGGGTTTAAACTCAAATGAACTACATTATAAAGAACGAGACTTGATATCTATTTAATCCA
GTTTAAATTGATTTGATATTTAGTTGAAACTGGCACTGGAAACAACCCGACATAATTATG
AGACGCTTGATAAATTATGTCTTTGAAAGAGCATGAATCAATTATAAGAGCCGTTTGCAC
TGTCAAATCTCAAACTGAATTCAATCAGCTGGTGGTTTTAAAAACTTGGAATGAACCACA
CTATAATAAACGAGACTTGATATATGGATTTAAATTGATTTAAACTGGCACAAACGGCAC
TAAGTCTAGTTACATCAAGTTTTGAACGTACAATTTTTTTCCGTCCTCATAAATACTATG
ATTAGATAGGGCATAACTTGGCAAACAGGTGATGGGTTTGCCAAGTTCCATATTTGATCT
GGCCCTTTTTCATAAAAACTTAGAAGTCCTGTAATACAGGAACAGCTGATTTTATCGGCT
ATATTGAGCATGTAATTGGAATGGTGATTCTCCTGTATTACGTGACTTAGGCTATATTTT
TATGAAACAGGGCCCAGGTAGAATTTATAAGGACGGCAAAAATCGAACCTCCAAAAATCG
ATGTGTTTGTTAGGCTAGTAAGGTCTCGTGGCTTCACAACCGCGTACTGTGTATCTATAT
TTTCATTAATCTTTGTTCACAAAAAAGATTTGCTCGTTTGATCTAATCCCAGCCTAAGAT
AACACTAAAATCGCATTATAATTATTTTAATTTCTTGTATTTTTTCAAGTATGATTCAAT
GTCGAGGACACAAGGCCGGTCTCACACTACTCACGAATATCGTATCATATAGTAATTGTT
ATAATTTACAAATATCATATCCAGAGGTCGTTATTTTCGAATAGTGATAATTGGCTCTTA
AGTCCATATGCACCTTCCACGCTAATCTAGATTTACTAGAAGGTATGGTCGTATTTATTA
TGATATGTTAAAACCAACTGCTTTAAATCAATTACTGGTCAATCTCAGTTTAAGGGTCGC
TTTCTCCGAAGTTGGTTCAACTACTAAACCCTGTTAAAACCAACTGGTTTAAATCAATTA
CTGGTCAATCTCAGTTTAAGGGTCGCTTTCTCCAAAGTTGGTTCAACTACTAAACCCTGT
TAGAACCAACTGGTTTAAATCAATTACTGGTCAATCTCAGTTTAAGGGTCGCTTTCTCCA
AAGTTGGTTCAACTACTAAACCCTGTTAAAACCAACTGGTTTAAACCAATCGCTGATCAA
TCTCAGTTTAAGGGTCGCTTTCTCCAAAGTTGATTCAATTACTAAACCCATGTTTAGTAA
ACAAGATTTGTGAACATGTAAACATGATTACAATCAATGTTTGTTTACATTTATTGTAAT
CTGTCTCAATTGAGTAAAAACTGATGGTTTAAACTAGAACTAGAGTTTAACTTTAGTGGA
GAAAGTGATCTTAAACCTTAAGTCACTAAAGATAGTAACTGTATTTAAACCGAGATGGTG
CGTATGGGTTCAAGAACGCAATACTGAACTGAATAAATAGCAAACAAAAATATTTTTGTG
AAGAGGAAAGTATATTGCAACATGTTACACAAAGAAAAGAGTTCTCGAAATTGTTTCGAC
ATGTTAGGGTTGAAATAGAGTGTTAGTAGGCATACTTGTGTATATGCGTATAAGTACGTT
CAATTCATATCATACAGTATGAGATGAGCACTAATGTCTATTTGAAAGCATCTTGATAAT
CGTGCGATTTCGTACGTATTTTTACTCATCAAAATTCGTATGAAAACGCAACTAGTGTGA
GAGCTGCCTCAAGACCTCAACTACCGTATCTTTAGAATCATTTATCATTATTTTTTTGTA
CTTATTTAAATAATTATTTACAATCTATTGTAATCTAAACTACATTATATACCTGCACAG
TCACCTCATACTCCTCATTACTACATATCTATCTTATTATTATATATATATATTATACAT
AAATAATGTACTACTATTGTATTTCTTTGCTTACTATTATTTCTATGTTATGTTTTTGTT
TTCAAATGAAAAATATCATTTAAATTATATTTGGTGATCGGTTTATTAGTTGACATTAAT
CGTGCATTGGTTATATTATAATTGAATAATTGATTTTAATTCAATATTTGACACACAACT
TAGTTTAGTTGTATTATCCACACACATACACTATCAGGACCGTAATAAGCTTGTAAAGAT
GTAGAGCGCAAACGCTTGGAATAAAGGG
>BPHLNC-unc363-RA	scaffold0000030673
ATACTACTTTTTGATGTTTTGGTACACGTCAGTGTCTAAATTTATGTTGTTTTCAATGAT
TTAAATTGTTAATAAAATATTATCAACACTTCTGAATCTTTTTTCAGTCGTAATCCTCTG
TTTTCGGTGAGCAAATCTGTAAATCTCTACCACGAATGGCCTACAACTACGATGAAACAC
ACATTTTAGGTTATGCTAAACAATTTTATGAGCTACCCAATTATTGTTTGATTCGCTGAA
ATTTCATGTTGATGTGGCGATGAATCGATTTTGAAGTGCTCATGTTCTTGACTAAATTTT
TGAAGAGTTTAATACTTAGTTACCGGCAAAGTAATATCGGTAAAATGGAG
>BPHLNC-unc224-RA	scaffold0000018419
TGATGTTAACTGTAAACAATTTGTTGAAGAAACTTCTATTAGAGAGCTTTATAGTTGTTG
GTTATATGTTTGAACTTTGTTCTGTAGAAGCTAGACGGTAGAATAATGATTGGATTCTTG
TTACCAGTCTCTAAATTGTAAGATATTTCAGATGTGAAGTGGATAGTTAAAGTGTCTGTT
CACTATAAGAGGTAACAACCTTTTTTTGATTGAATTATGTTCAGTAACTAGAATTATAAG
TGTCAGGCTGTCATGTTAACTACATTTCATCAATATAAATTGTTATAGGATTATAGAAAT
GATCATTCTTCCTAGAAATCATTTCTTCTAGTTCTCTCCTAATCTCATGTATTTGCTGTC
TTCTCTTCTCTAGAGCACAGTGCATCTTTTTATCAATATTTCAAGGACAAATTTTTGTTC
GTTATGCCCTTTTTCAATTCTTCTTGTCAAATAGAATCCAGACTTTAAAAC
>BPHLNC-unc224-RB	scaffold0000018419
TATCTCCGGCAAACTTCTTGATGTACTCCACTGCTTCATAGATCTAATGTATTGTAGTTA
CTAATTACTAACACTATCACAATAGATTCTCTGCAATCCAGCTAGTTAGCGGACCCCAAA
TAGATTTGTATGTAGATTAACATTAGTTGGTTCTATCTATTTTTAATTAGTAGATTAGCT
GTAAATTCTAATGATGTTAACTGTAAACAATTTGTTGAAGAAACTTCTATTAGAGAGCTT
TATAGTTGTTGGTTATATGTTTGAACTTTGTTCTGTAGAAGCTAGACGGTAGAATAATGA
TTGGATTCTTGTTACCAGTCTCTAAATTGTAAGATATTTCAGATGTGAAGTGGATAGTTA
AAGTGTCTGTTCACTATAAGAGGTAACAACCTTTTTTTGATTGAATTATGTTCAGTAACT
AGAATTATAAGTGTCAGGCTGTCATGTTAACTACATTTCATCAATATAAATGGTTATAGG
ATTATAGAAATGAAAGTATAAGGCTATCATGTTAACTACATTTCATCAACATAAATTGTT
ATAGGATTATAGAAATGATCATTCTTCCTAGAAATCATTTCTTCTAGTTCTCTCCTAATC
TCATGTATTTGCTGTCTTCTCTTCTCTAGAGCACAGTGCATCTTTTTATCAATATTTCAA
GGACAAATTTTTGTTCGTTATGCCCTTTTTCAATTCTTCTTGTCAAATAG
>BPHLNC-unc224-RC	scaffold0000018419
ATGATTGGATTCTTGTTACCAGTCTCTAAATTGTAAGATTTTTGAGATGTGAAGTGGATA
GTTAAAGTGTGTCTGTTCACTATAAGAGGTAACAACCTTTTTTTGATTGAATTATGTTCA
GTAACTAGAATTATAAGTGTCAGGCTGTCATGTTAACTACATTTCATCAATATAAATTGT
TATAGGATTATAGAAATGATCATTCTTCCTAGAAATCATTTCTTCTAGTTCTCTCCTAAT
CTCATGTATTTGCTGTCTTCTCTTCTCTAGAGCACAGTGCATCTTTTTATCAATATTTCA
AGGACAAATTTTTGTTCGTTATGCCCTTTTTCAATTCTTCTTGTCAAATAGAATCCAGAC
TTTAAAAC
>BPHLINC041-RA	scaffold0000003384
TAACGTTTTCATAAACTTGTGTTCAATTCATACAACTGATTTCAGCCATCCATATTATTA
TGGATTATCTAGTTACAGTTCCTTTGATAAATTAGTCTGTGATGTTTATTATTTAATTGT
AAATAGATCGAATCAAATGAACTAACTATGATATTAATGATGTTTTTTATTTGTGTTGAT
AACCTATAACTTCAATTAGAAATTAATTTCAAAACGAAGAATATAATCAAATAATAGGTA
ATTGATCAAAAACCCATGAAACGTAATTTAGAGCTACTTGAAAAAGTTAAACTGTCCTAT
TTTTGAGTTCACTCAATATAGATTTGTAAAATTTAATTTCGAGAAAAATAGTTTTAAAAT
GAACGAAATTATAATTTTAGAACATAGCCTACTGTAGGGCTTAAGTAAGAACTTGCTGAA
TAGTTATTTAATTGAGATTAAGTTATATGATTCAAACACAGTTGCTAAGATACTTTTTAA
TATAAAGATTGATATAGAACAACAGCTTTTACAAAAAGATTTGCTATAAGAATAGATTAC
TCTAAAGGAAACGCATAATAGTTCTTAGATCAGCAATTAGTAAAGTTTAGGTGTTCAAGA
AAGTTGACGCTGAGCTTTTACTGTAAATAAAATCGGCCTACAGAGTTTTCATATTGAATT
TAAAATGATTTCATTAAGTGAATAAATGGCTTATCGGGCTATTTATTAAAATGTATAGAA
TTAATTTAGTACAAATTGATTGCAATGGTATTTTAAATCACCATTTTTAAATGGTATTTT
TAATTAGTTTTATGTAAAATCTGTCCGTCGTGTATCAATTTCATCATGCTTAAAAATAAC
TCGAAATAGATTTTTCTTCTTATTGAAATGACTTACCATATTCATAATATACAAGTTATT
AGCCTAAAATAATTTCATACAAATGGGCATTAGTTATCATTTGAATATTTAATGACTTTT
CACTGTGATTTATCACTATTTTATTGTTATACTTATCTATTACATTTCACTGTAGCTGAA
GATTTGAGTTTTTGAAGTGATGAGTATGTGTTTATGAGTATTTCCAACAATTTAACTGTC
AATCAAAACTTATACGAATTTATTGATTTTTCCTATATCTTAATAATGTTACAAGTGTAA
TCTTCTTCTACACATAACAAATATAAATTGTGATTTACACTGAGAAAATCCCGCATTTAT
CGTGCTGGAGAACTCGCTCAAAATACGGCCGATATTCTGTCTGATGTTCTATTGAAAGCA
GTGAAATGAAATAAATCTTTATTAGGCGGAATTACGACTTGAAAGTCCTCTCAACCTCGA
AAGTGGAGGGTCAGTGGAGTACTAGTTCAATCAAATTTAGTAATTAATTGCGTGAAATTA
ATTATCCGGCTGGATTCTTATTTTTATGATTTGTGGATGGCCTACTGCAAACTATTTTTC
TTATGCACTTTCAAGAGATATTGC
>BPHOGS10000899-OT-RA	scaffold0000000887
GAGTCAGGGACCTGAAGGCGACACTTGGAGAGTGGGAGGTCAAGACATACGATACCGCGT
GGAGGCCGTCCGAGGGTCACGCGTATCTCATGTTCGCAAAATGAAAACGTCCAACAAATA
AAAAAATCATTCTATTCGCAAAGAATCTAAAAGAGAGCCATTATGAGCCACCTGTCTGCT
GTTTTTTATATTTATTTCCAATATGATAATTGTATATTATAAGAATAATATTAG
>BPHLNC-unc113-RA	scaffold0000010152
CACCTCTGCTCACTATAGCAGCCACAGCAGTCACTGTTACCAACTTCATTTTGATTTTGC
TGCACTGTTGCTCCATATAACCTACTAAGTATTTTGCGTTGCCATGTTGCAAATCTGGAG
TGCAGAAAAATTTTTCCCGCACTAGAGCGGAAAAGTGATTCTTTGCGTTCTGTAATCAGT
GCAGCAATGGCCACTTTTCAACGTAACTGTAGGAAAAAATAATTTGAATTATTTTATTTC
TTGTTTCAGATATCTCTACAAGACGAGTATGCAGTTCCTATAGATTTAATTGCTCACACC
CGACCCAGCAATACATTACTAGATACAAATACAAAATGGCTGACTGGGAATAGATACGGA
CAAGCGATACAAATAATCGACACCTACTCGGATCCAAGAGATTCGAAAACTTATGTGCAA
CAAACTGAAGAAAATTCAACACAGAACGCTTACTACGCCAATGCAAGGGATTATACACTT
CCATTCACAGACTGTACGTCTCACATCCAGTCCGACGATGACGTCATTCCGGCGCCAATT
TCGAGCAGATCAAGACACCGTCACCATTCCGCTAGCAGACAATCTGGCAGACACCCGCCG
CGCAGAGGAGACGACGAAGAGGAAGAAAGAGGAGAGGATGGAGCAGTAGAAAGAGGGAGA
GAGAGCGCCAGTCTGTATAGCAGTGCCCATAAGAAACGAACCAGACCTGCTGGATCTAGT
AAAGGTCAGAGAAAGAGGGAAGACGCCGAGCGACAGAGAAGGT
>BPHLINC391-RA	scaffold0000029833
GTTGATAAGTTGAAAGAAAGTTGATAGGTGATAGGCCTAGCCGGTGCTGATTAACAGTTG
ATATTTGTTTCACAAATATTTGTTGTTATTATTTTTGTTTTTCAATCATAATATATGTTT
TAAGGGATTACAGAAGATATTGTGTATGATTGAGGATTTCTGTTATCAGAATTTCCAAGT
TTATGATCATCACATTTGGCGGGCTTCTCATGTAAACAATGCAGGTTGATGAAGAAATGA
TGGAAGAGGTGTCGAACGGCAACCGTCACAACCTCACACCTCACAACACAGCATGCTGCA
ACCTCTCCTACCGTCTAGAAAATTCAACAGACAGTGGATTCTATTCCAATACACCAAGCA
TTCCTCATTCCAGC
>BPHLINC541-RA	scaffold0000041744
TTAACGACCAAATAATTGCAATAATTAAAATACAAGTTTTGTTGATCTACAGACTTGAAA
AATAGGAGAGCTTTAATAGAAATTTGTTGAAAATAAGCAGAATTGCAATGTAATTTTATG
TGGCAGGGTAATAATTTTGAAAATAATTGAAGTGAAGAAGGTGTGCTGCTCTCCACGACT
GTCAATCAAGCATTATCAATCAATGAAATATTTTCCATCCATCTTTGTACAGTAGAACAT
GGACTGTCTTAAGACACTTTATAGGTTTCAAAGGAACAACATAGATTTTCACTTATTCTT
GTAAGATAACTATTATTATCAGAGTTCTCCAATGTTTCTTAGTTGGGCTACAAATGTTTT
TATTTTTCAATTATCATAATCATCATCATCATCATCATCATCATCATCATTAAATCATCC
CGTTTTACATTTTATAATCAAACCCCACTTCACCCTAGATATATTTTTGACATTAGTATT
TTCCAAATTAATTATAAATCATAATTTTCCACTGTATCTTTAAAAAAAAAACTGTTTCTC
ATAAAAATCCAAATTTTCATATTGATGAAATGATTGAATGAATCACTCATAATAAAGACT
GTGCCCGAATGTGTGAGTACTCCAACTCATCGCTCCAGTACTTACTTGCATCTTTAGCAC
TACAGCCTTTGTCTCCTTCGAAATGCCTCTCCAGCCTCAGCTTTCCTCTTTCCCCTGTGT
CTGCATTCCCTTCTTTATCATCCTCTAGTTCTCCAGCCTCATCAGCCTTCAGCTAACGCT
TCACACATTGTCATATCTCCTGTTAAAATTGAAAAAATATATATTTTAGTTATAAGCATT
ACTCTTGTATTATTATGAAATATATTGTTGTTAAAGGATACATTCAAAAATATATATTAT
ATAGGCCTATATTATAAGAACCAGAAAAGTAAAAATTTAAAAAAATAGAGTAGGTTTGGG
TTATTCGTTATAGGCATTACTTTCATATATTATTATAAAACTATCAGAAAATACATAAAA
TTATAAAACACAAAAAAATTAGGTTAGTTTATCTAGGTATAGTGTTACAACAAGTATAGG
CCTAAGTATAGTTAGCAAGTATAGTGTTACAGAAAACCCCCAAAACATTAATAAAATTAT
AAAACACAAAAAATTGATAAAATTATAAAACACAAAAAAATTAGGTTAGTTTATCTAGGT
TATATTATATTAACAAGTATAGTTACAGAAAACCCCCAAAAAAATAATAAAA
>BPHLINC130-RA	scaffold0000011093
TGAATCTTTGCTGACCAACTCATCACAAGGAAACCAATATTTCCAGAAAATATCTAAATT
CGCCGTAAAAAGGATACTTCAAGAACTTCTTGTGCAGTGAAAAATTAATAAGTGAAAAAT
TTGAATAAAGTGTACGGAGGCCTCCTCACTTCAATACACCAGGTATTTACGAAACAACCA
ATATTAATTTATGGAAAATTCACAGGC
>BPHLINC301-RA	scaffold0000023225
TTATTCAAATGAAATGTCGACCTACTGACTACCAGTACACTTTAGAGTTTGATTTATTGG
CACATTTTGTAACCATATGAAGACAACCTATTGAAAAGCTGACTAATATACAGTACCCTA
TTGTCACCTCATCTGCTAATTTTCACTGCTTCTCTTACTCTATTGAAGATTGTAAACTGT
AATGTGATGTTATTCATTACTGCACTATTATTTGTCTTTGAGACAGAGTCCTAATATTCT
CTCTCTTCAGTCTGTTGAAGTTTTTAGACGAGCCTTTAGCTCAGACATTGTTTTCAACAT
TATTTTTTCAAGTAACTCTATTTAGTAATAGATATGGTGAGTCCTTTTTCACTCATGAGC
TTTTTTAGTGTAATTGATTTGTATATGTTGCTACAGATGTTTCTATCCTCCGATTCATAG
AGTTGGATTTGTTTAGAAATAAAATTAATGCTGAGAAATAACATATGACGTAATCATCTT
TATGATGACTACAGTAACTGTTTTCATTTTATATTTCAATTTAGAAGAAAGAAGCCAAAC
TCCACACCACGCCTTTCACCTTTCAAAACATTGACAGACATAACCTTTTTTGTAATAAAA
CGTCAGCATAAATGCAACAAACATAATAATTATCATCAATTTATTATATAAACATAATGT
ATTATTAGGCTACCAGAATCCCCTGGTCAGAATATTTTATTTAGTTTTTGTCAGCCGATC
AGCTGGATTGAATGTTTCACATTTGTGAGGTTAGGTTGTAGCGAAGTCAACAATACGACA
CAATGCGAACCCTTGCGTAACATCTCGCGTAACGATCATGATCGGAGCGAGTGCGAAGCG
TGTTCGAGGCACGTATATCTGTACGCACCTATAGGCGACACTCACGCATAGATCATAGAT
CACTGGTCATAGGAGTGTCCGTAGCACTCACTCAGACACAACAACTGTTCCAGTTTCTCA
TCACACTCCAAACTCTCCAGACCCGATTCGAAGAAGCCTGGCAGTCGGCTGACCTTGATT
CGTTTTGTTTCTTTGTGAAGAGACTGCAGCATCTCGCCCAGAGAATCCGTGCTATGCAGG
CCGGCTAAGGCAGCGCTTTTTTGGAC
>BPHOGS10031581-OT-RA	scaffold0000039619
GAAAGACCGAATTTTTAGTCTGGCTAATTTTTTTCATTTCTAATTTGATTTTAGTATAGA
TAAATCTCTTGATGATAAGTTTGGTTTTGTGTATTCTCATTAGTCATGAGTAATCACGTT
TCTCTGCTGCAAAATATGGATTACCTAGTCTGTGGAAAGATTGCCAAAGTTGAGCTCATG
AGGGTAGATGACATCTCAAAATCCGAATCAATAATCTAT
>BPHOGS10014967-AS-RA	scaffold0000018975
GTTGCCAGTCGCATTCACGTCAGTTCTTGTCGGACAGTGTTATTAGAAAGAGGTTAGTTC
TTCGTTTAGGTTGTGAAGATTTAAAAAACGAATTTTATTAGTGTTGTGTAAAAAACGTGA
AGAGATAGATTTCTGAGTCAAGTATTGAACTTTAAGTTACCAAACATTGGATATAATCTA
GGAAAAACTTCAAAAAATTGACTAATGGAGGGAGTTGAACTGTGATATCAAGTTGAAAAC
TGCTTCATGAATGTCACTCTAACTCTGCTATCCAGCACAAAAG
>BPHLNC-unc242-RA	scaffold0000019794
CGACAATACGGTCAGGCGACGGCGGCAGACGCTGCGCTCTTCTTCTGTCGAAAGCTCCTC
GCAGCGTTTCAGCAATAACGATTCGTCCATGACAATAGCAAGCCAGAGTTTCGCCGTATG
GTGTCTAATAATAAGCACTTTTTCTCCGATGTGGCTTTTGAGACTGCGTCATAGCCATCT
TCATCATCAACAGAATGTTCATGATCGCTCACTCTAATACCCTGCAATGGTCTACGTATG
TGATAGCTTGGATAATATAGTTTTAAAGACTCATGGTTGGAAGTGGTGATCAGGGAATTG
AAATGTTCGCTAGTTGTATATAATAATAATCAATCAACATCGATATCAAACATCAATATT
ACAAATACAGTAAATATCTAAAGAATTCGATGTTCAAGTTCGATTTTCCTATTTTAAATA
GTATAGACCTTTCTGAGGAGTTCACTAATATCACACCAAACGATTTTTTATACTCAAGTT
GGGATAGTAGTATTGAGATGATTATGTGATAATTCAGTCAAATCAATACTCGACATTTTA
TTTTCCAAAATATGAAGTCTTCGTATTCTTTATTGGAAAGAATGATTCTCTGTTTCAACC
TCTCAAAAAATGATCTATAATAAATGATCAAAAATGAATAAGCATTGCCTCAAATATTGC
CTACAATTTGATCTACAATATAAATATTCAAGTTACGAAGTTTGCTCAAATCCAGTTTCA
GTTCACAAATGAAAATCAGTACTATATTTGATTTGATATAAATAATTCAATATTGAACCT
TCATATTAATTTTCAATTCTCTCAATACTCCTCAATTATTATTGTAGGAGTCTCATGATG
CCATCCGAATTTCTGAAAACGCAAGAAATTATCATTAAAATTAGAGTTAAGTGGTTTCTT
GAAAGGAGTAGAATGGATCAACGTCAATATAAAGATAAGTTTCAAAATTTGTCGATATTT
TGTTTTTACCACACTGATGTTTTAATAGATGAATGACAGAATGAATATGAACGAGACAAA
ATACCCGCAATTTTCTGAGATCTCATTTCGTCGTTTTGAAACATATAATTATTACTAGTC
GAGTTCATGTGATAACAAGTTGACTCTTGAATGAATAATACATTAATTTCCTATATTTCC
AACTTTGTCTAGCATTGTACTGAACAAGAATCACTGAATATGTATCATACACTATTAGAT
TATCTACTCTATCGATGATGATGATAATAATTGAAAATTATCGGTAATGATAATATTGAT
AACCCTCAATCGTAACTTCGATAAATATTTTTCTAAGGCAAGATTGTGGGCCATACTTCA
TTAACTAACTCGAAACATTTTTCTTCTAACCAGTACAAGTTGTTTGAATTTTAAAAGGTA
TAGGTTTTTAATAACAATTCAAATAAAATGAATATTCTTATCAATGTCAAGAATATCTTT
CACTCAACTATCAAAATCACCTATAATGATATGTCTATTATTTTGTAAGGATAATTATTG
TAAATACTGTACCACGTTATCCAGAATTGGCCCATAAACTTCGTCTATAAACAATAACTT
CCAAAAATCGAG
>BPHLINC491-RA	scaffold0000037809
AGAGAATGAATTGGATGCTCAATAATCATCAAAGAATTACCGAGGAACGACAACATGAAA
AACCAAATCCACCGCAAAAGGAGAAACCCCAGATAAACATAAATCAGCCAATGCCAGTGA
ACCAGCTCAACTCAAGGAGCATTTCCCTCGGAGTTCAAACTGATTCTGATTCGGTGCAAA
GTTACGAACGAAGCAGCAAGG
>BPHOGS10034800-AS-RA	scaffold0000044111
CGTGACTGGAAGTGGAACGTCCGTGACTTGAGTACTGATTCAGTGATCGCGGCAGTGTGA
CAGGGCCCGCGATTCATTCTGGGGCTCAAGATTTGAGGGGCGTCACTTCCCAAAGTGCAA
TTCAAAATATCACTACACCAGTATTAGATGGGGTCCGAGTGTTAATTACAGATGATGAAG
CTCAACCTGCAATAGTGTGACCTAACGTGGAATATCAGACATTGAACAAGCTCGGAGTAG
TTGCCCTGATAACAGATCACTCTCCTTATTATCCTCAGCAGGGTATTTCCAATATCATCA
AATTTCTCAAGTATGTTTTATAAATCAAATGAATTATCCACTACTATGAAGTGAAGTATT
GTCTTTGATAGATAGTGCAAGATACAGTGCAATGGTTACAGTGAACATTGTTTTGTAGTT
ATCAGTGCAGATTTAATTTTCCGAAATTTGAAAAATTTGAGTCTCCA
>BPHLINC238-RA	scaffold0000018014
CAAAAATCGATGTGTGTGTAACTGGCTTTACAGGGTGTAGAAGGAAACGTGTTGAAAATT
GGTTAGTTAATTTGTCAAATTGAAACTATTCAGTGAAATAAATTTGAAAGCAAATTGATT
TGAAAAGCAAACAATCACGTAAATTGTTGAGTAAATTGCTGTCATGATTATTTGATAATT
TTTATAGGATTTACATAATAGTGAAAGTAATTTTTGTTAAATATGAATTATCGGTTCAGA
ATTATTATTAAAATGAGCTCCAAAATATCAACACTCAATACAAATTTGGAGTTTTA
>BPHLNC-unc168-RA	scaffold0000014223
CAGGAAGATCTTCAGCAAGTTGTAATTTGTCGCAATGAAGCGGAGGTCGGAGAGACGCAT
CGTGAATTGGGAAATTATGGGTCACTAGGTCAGAAAACAGTTGGGGGAGAATTCTCGTGC
ACTGTCACAGGTTGGGTACACCTTCACACGTTGGGTTAGGTACAATGTCACACGTTAGGT
TAGGTACACCATCACACGTTAGGTTACATACAATGTCAAACGTTAGGTTAGATACAATGT
CAC
>BPHLNC-unc050-RA	scaffold0000004635
TGGGATCACAACATCAATTATTAAAGAAAAAATATCAAAATTTGATTTTGATATAAAAAT
TAAATTGAAACAAATTGATTATTATACAACTAAAGAGCTAGATGATACCTAAAAATAATA
AAATAAACGTTAGAGGTGGTTGTGAGAAGAAATATATCTCCAGTGTAAAAACTTTGAATC
ACTATAAGGCTGGTCACACACCGATTAGTCAAGACAAGACTAGTCACGTTTAGTCACAAT
ACTTCACATAGTTGCTTATGGAGTCATGTCTAATTACAATGACTAATCAGTGTGTGTTGT
GTCATAAGCAGCTATGTGAAGTATTGTGACTAAACATGTCTGATCATGTCTAAAAGGCTG
GTCACACACCGATTAGTCAAGACCAGACTAGTCACGTTTAGTCACAATACTTCACATTGT
TGCTTATGGAGTCATGTCTAATTGCAATGACTAATCAGTGTGTGTTGTGTCATAAGCAGC
TATGTGAAGTATTGTGACTGAACGTGACTAGTCTTGTCTTGACTAATCGGTGTGTGACCA
GTCTAAGGCAAGACAAGACATGATCAGACACGTTTAGTCACAATACTTCACATAGTTGCT
TATGGAGTCATGTCTAATTGCACTGACTAATCAGTGTGTGTTGCGTCATAAGTTTGCAAA
AATTACTCAAAAATTTCCTATTTGTAGAGATTTGAGTGAAATATTTTTGTTTTTAATCAG
TTTTTAAATATCAAAATTTTTAGTTTAGTATTTAGTTTTGAAGTGGAAATTGGACTTTTT
GAAGTGAAAGTGAAATCTTAACACCTTATTCTTTTTTGAAAC
>BPHLINC437-RA	scaffold0000033112
TAATTATATCGATATGTGACTTTACTATAAAAGATAAGCTACTTTAAATTAACATGATTT
TAAGCTCTTTAATTTTAATATCAGAAATTCATAACAGTTGCTCTGCCAACTAGGCTACTA
AACCACGGAGTACATACAGTATTCTGTCTCTGTGACTAAACTATCGATTCTAATCTAAGC
TATGGATATCGATATATGTATCCATGACGTCATACTTATCATGACGGCGAGACTCTGCTC
TCCTCCTTGTGAAAAAGTGCTCACCGATAGCTTTCAAATAGCCTCAGCTGATAGCCTATT
ATGAATAAATAAATGGAAAAACTTTTGTATTTTCATGCAATGAATTCTTCAGCTGACTAA
ACGATAAATCAAAACAATTTTTATGCACTTTCAATGTTTTTTGTTGTAATACCTGAAAAA
AGATGAAGGAGTGAGTCAATTTTGTTGTCCAACGAACTTGACCTTTAAATAGGTTTGAAG
AATACGTGTTCAAAATTTGAAGCTGATTTATCAATCATTTTTGAAGTTATTGTAGAACAT
ACAAGGAGACGGAGAACGACTGCGTGGCTTTCAGTTACTGCACCTTCAAGATTCAACTTG
AATCCTAAAGTCAAACATGTTCAACATCTACAAAGCTTGAAGAAGGATATACATTGGTAT
TGTGGATTCATGTTTGTTCTTGTAAACTTGACTTCAAGTTTGCGAAATACGGTACACTAT
TATTTCATACAAAACTTGAATCCAAATAAACTTAGCTAATGTATACGACCCTTTAGCGCG
ACGCTAGAGCCAACGCGGCTGCTGGAGTGCATAACCTATAAATTCATTAGATTCGATGAT
TTGTAAGATATTAATCTGTAAAAGCAATAATAGAAGCCAGCACTTATAGTTCTTCTGCCG
GCATAAAGTTCATACAACATAAAAATTCAATGGATCATTGAATGTAATGAATTTATAGGT
CGTTTGCTCTAGCCGCAGTGGCTCTTGCCGTTGAGTCGTTGCTTTGGTATAATTATTGCA
ACTTGAGAATATGAGAAATCATACTATAGCTGTTAGTAGTCTATTGAGTCTGGACAAACA
GTGTGAGGGAGAGAGAAAATCATGAATAGGCTAATGAAATATTAGAATCACAAACTTTTA
TTCAAGATTTGAGTATACCTTCAGTAATAATTCATAATTATTATTTATTTGTATAATTGA
TAAATTTCAACATGGA
>BPHLNC-unc264-RA	scaffold0000022784
AAACGACTAGAATCATTCTGCAATCCCAGTTTTCCGTTGAGTCGACAGTGGATTTATAAT
CAAGAGAGAAAGAAAAAGTGACGTCACAGCTTCGAGCGTAGACAGAGTGACGTCACAACT
TCGAGCGTAGCATAGGATGGTGGAAGGTGATCCCGGGCCTGGGCATACTATAGATGGCGG
CCTAAAACACGAACACACAAACGGCAGAG
>BPHOGS10025822-OT-RA	scaffold0000032279
AAAGATTAATAGATAACTCAGCAACAATAATGAAAGTTCGTGCCGTTCTTATCATTTCAC
TGGCTCTTTGCTCTCTACTGAGCCTAAGTGCATCGAGATCGGTTGCTGTGCAACATGACC
TATCGGCACGCCACGTGGAGAAACGACCTAAGCCTGTTATTGCAGAAAAGAAAACCGGTA
CCGATCATCTTACTCCAGAACCGAGGTGGTGTTGTTTGGGTCCTAGGAGTCCTGATCTAG
GGATTTTTCCGTTATGGTGATGCAAAAAATGCACAGTAGCATAGCGCAGCGTAGCATAGA
GAATGTTTTGAACTCTCGCTACGCTGTCCCGTGTTATTCTACACAAAGTTCAACCCTAAG
TGGACTGTAGAGAATTTGATAATAAAGAAATGAATTGCAATAAAGAATCGTTCAATATTG
CTCCTATCCAATTACTGTCATATGAAATTTTAGAATCTAGTAGCAAATAAAATATGATAA
TACTAAAAAACCAGAATAAGGTGAATTTAGAACGAAAGGGCAA
>BPHLINC453-RA	scaffold0000034235
CTTAGCCCACTTGTACACTTTAGCCCATCAGGTGTTGATGATAATTGAAAAAATAGTTCT
CCAATTGAAATGAGGATGGACTTGAATAGATTTTTGTAAAATAATCATACATCAGCATGA
TGCAATTATACATTAGCATGATGCAAATGGATGTATTGTTACTATTGGTATAAAGTAATG
AAACTGTTCTTGGATAAAACGGCCGATAGTGCTTCAGCGCGGAAGCAATTGATAAACGTT
CTGACCAAAATAAAACGAAGAGATTTAGCGAAAGTCTTAGAACAAAGCTGATGTGCGTGA
GCTCAAAGCAATAAATTATTGTTGTTTGAAACTGCTCTGTACTGCTCGTACTACAACCTC
TCAACTGGTGGAGTTCAAGTGAGATCTCGGCATGTCAGAGTGTGGTTGGAAGCAAAATTG
TAAAAAGTTTCAATAAATTTATCAATGGCTGGAATAGACAACCAATCGGTGATTGTGAGT
GAGACATTTATAAATTAGAGGAATGTGAAGAACAGGAATACCACCAAATTGAACAAAATT
ATTGGGAATGGGTTAAAGAAGAAATAAATTAATTGACAGCATTGCATGATTTTATGCTGA
ACCCAGTTCAAAACGCTTTGTAGCTAAAAATGACTTTTATTACCTACATGTAACTTGTAT
TGTTTTCCGTTTTTGACTATTTTTAATGACACTACAGTCTAATATATATTATTAGACTAA
CTTATACATACAGACT
>BPHLNC-unc035-RA	scaffold0000003386
GTTATTTGTGTCATTAAATTACATAAAATACTGTTTTTTATCGGTCGTCAAGTATTCTGA
GTAATTTTTTCGTGTCGTGTGTCTAATATCTGAAGAAATCCCTCTGTGCTGGAGGTTCAT
TGCAGTTCCTGAAAGACTGCTGGATCGATTGACGCCATTGCTGCGCTGTGATTGGTCGGT
TGAGGTCAGCCAATCGCGTGGCAGAACAGAGAGAAAGCGACATCAGCCAACGATAATTAG
TCGTTGGTTGCCGATTCATTTCTCCCCGTTTGTCAGTTAAATTGCAGACATAACCAGCTT
GCTAAAACCCACTAAAAATGTTTGCCGAAAGCAAGGGAGGACTCTAAGCCAGACAAACTG
GTGCATTAGGATCATCACAGCCACCAGTAGTCATCACAACAAGTTGAAACAAAATTTGTC
AAATTTTCAAACAATTTCGAATTTTGAAACAAATTTCAAAATTCAGACCTAACGTCAATC
AACGGAAAAATCTCTTTCATCAACAGAAAACAAAAAACTAGGAACTACTCATCAATATCT
T
>BPHOGS10030179-OT-RA	scaffold0000037883
CAAAGAAATCACTTATTTTCTGGTTGTAATTCACGTCTTTGGATAGTATTTGTGATTATA
TTATCTGTGAATATATTTCATGATTCATTGTACAGGATATTATTGTTTGATTATGTGTTA
AAACGATGCTTTTAAATGCTCGTTTGTCCATCAACGGAGTACCGTATTTGGATCGCCAAA
AAGTTTTTTAGTAATTTCTCTTTGGACCATCATTGCTTATAATAAGAGCCCTGTTTCTTG
TTTTCAAATGTGCGATAAATTGCAGTGAGTTTAGTTATTTGATGCAAATTTGTATCTTTT
GACTAAAATTCTTCTACATCCCAATCGTCCTCGACTTACGACAACCCACTCCAGTTGCTA
CTTGAATAGATGAAGGTTCTAAACTTATGAAATGGAAAGTGGATTATGGGGAGGAAGTTG
GCCACGATCTAGTCGTGGAATCAATTTGAACGGAGCCGCTGATCACGGGTCCAAAGCACC
AATGTCTGGTCAAGCGGGAAATGGAGGGGAAGACGTGTGCGATGCCGAGGCTGAGAAGAA
GGAGAAGATGAAGAAGCCAGG
>BPHLNC-unc452-RA	scaffold0000037646
GCAGCTCTCTGCTTTGCTCGGCACCTCGACACTCTGGACCGCCGGCGACGCGGCAACGGA
ACGCTTGCCTGCAGTAGGCCGTCGAATTCCAGTCTGTGCGGGTCAGTTCATCAATCCGCC
TCCTCTCTTCACCACACCACGTTTGACTGTCAACTATTGACACTTCAAGGTTCATCGCCT
TGAGGGACCGGAGGATTATTAAACCTTATTAAGGCCTTGAGAAATCGGACTACATTCTTG
ATCAATACAGCAGATTCGAAATTGATG
>BPHOGS10001015-OT-RA	scaffold0000001217
CTCTTTATAAACCGGTTGGTTTTACAGCAGTTAAACCGCGACTAAGTTTACAGTGTCTAA
ATGCTTCCACAAAAGTAATTACTCATTTATATCACATAGTTTTTTGAAAGTAGCTAAGTT
TTATAAAAAGGAACGCTCAATAAAATTGGGCTTTATAGTAGCAAAAGGGACTTAGGCTTT
ATAGGAATAGGCTTTATAGTAGCAAGTTAGTGGTAGTTTATAGGAAGGAACTCTCAACAA
ATAATCATTTTTCTTTTTCCTGTCGTTCAGCTAAGCGGGACTATATTGAGGTGTACTGAA
AAATTGAATTTCAAATATAACGTTTCATTGTTTTTCTTATTTTGTTCAGCTAAGCGAGAT
TCTATTGAGGTGTCTTTGAAAAATTGTATTTTACATATAAAGTGATCTGTGGAGATTAAA
CTACAAATAATAGTTAATAGACGGGATAAAAGTGCCTTATTGTGAACTTGAGATACTATA
GCAACTAGTAACTAAAGACTGAGAATAAATTTATTTCAACGTGTGGGGAACAAATCTATT
CAAGTTCTATAGTGATTTTGGACAGAGTTTATTGTTTGAGAGTCTGCAAAAATCGAATAG
TTTTTGGTTATTTTGGAATTATATTTATCTAGTTACTTAGGACAAAGTTATTCAAAAAGT
GATAAATTTCCGGAATTTTTTGAACGGATTTTGGAGGTGCATTACTGATATATGGATTTA
ACGAACTTCTGAGACTTCACAGAGAATAAACAGGAGACACAAAATGATTGTTGGAAAAAT
ATTAACCCTAGACGTTCTGGGAATTTGGATGGTTCTGGT
>BPHLNC-unc440-RA	scaffold0000037263
GTTTAAACTGTGCAAATCAACAGGGCTGGTAAATCAAAACTTTTTTCCAGTGATATTTGA
TCTTTAGACCTTGGATCAAAGGATCCTTTTATTGAAATAGACGAAAAATACATGAATTCA
TCTACAGCTTAACTGTAATAACTATCACTAATTTTTCAATGTAATAATAATTGTACTATT
GGCCACTCTATCTCTACCGACCACTCCATGCTAATAGCCCACCCCGTTTTCTGCCATTGG
TGCTCTGTTATTTACTAACAGATCTAGCAATAGTTCACTGAGACGATAATCAAAATAACA
CTTGATATAACATTACACATCACACTGGTTAATAATAGTAATGATAATTATTATCTCCAA
TAGTATCTAGTTAAACATTACTTTGTTGAGTTTGACATTATTTTTTAATTTGTAACTGAT
GATTAGTGGTTGTTCTGTTAGTTAGGATTCTACTCTGTGTGGATGACGTCTATAGTGAGA
TTCACTTTAAACTGTCATCATTGGTTGAATAAGAAGTTTTAATGTTATTTATAAGAAATG
TTGACAGTATAAAAAGAATTTCGCTACATTCTAGCCGTAAGTTTTTTGATAATACTTGTA
CATAAATGCAGATTAAGTTATATCGATGAGCTCATTGTAATCAATACACAGCTGGCTGAT
TGGGTTTTAAGACTTTGGGTTTGTGGTTTATTGATTTATTTTGATATTATATTTTTGAAT
GAATGAATGAATGTATATTCAGGTTAACAAAGTACAAAATATCAATAAAAGCAATACAAT
AACTCAGGGTTACATTTTTGGCTGGAATATTTATAAAACTAGCTTGTAATAGATGTAGAC
ATATTTTAAATATTTAGATAATGTTTGCAATCTTCATATCACAATAATCATTATTGTCAT
GGAGCTCATTTCTTCCATAACAAATCATACAATTATCATAAATTATTATTTTCTTTGAAT
TTAATGTCATTGTTTTAAATTATGTCAACACTCTTCGATTTTTTTTCATCTTTTCCCCCA
CAATAGTGCGTCTGAATTCTTGTAAATTATATTTCAACTTTTTGTAACGACCTATTTTCA
TGTTTTTCTCAGATGTAGAAAAGATCCAATCAAGTCTTCGACTTTTTTTTCTCCATAAAT
CGATTCTTTCATCAATTTTGATTTTACAAAACGCGTTCAATCGTCCATATTTCATAAAAT
TGACTCATTTTTTGGAAGTGAAAATCTCTAAACCACAATCCCTTGTCGTATCTTGGTGCT
GTGTAATATTTAGATACTCACAGTCAGCGCAGCTGTGATTGGTTCTCAGTTTCCACCAAT
TGCTGGTCCTTTTAGAGTGGAACATTCCCCCCCCCCCTCACCCTGCTCGTTGTCCTTACA
TGATAGGATATTATATCCCAGTTCCACTCAATTAGTCCAGTCAATTACACATGATATTAT
ACACAATAAAATAGTCCGTGCCAGTTGAATAGTCCATTACAACACTGTACATACCATTGG
AATTTTACTATTTTTATTTACAGCTTGATATATATTTTTGTTATAACCGACAATAGAGTT
TATTACGTTGATGTAAATATATATAGTAATAGATAACGACTACGATGAAGATGATTGATC
AAAGGATTATAATACTATAGATAAATGAGAATATATATTTTTAACAATGTACAATAGGCA
TAGATGCAATTGATGATTGATGTTGATGATGATGATTATGGTGTGGTCATTGGAGCTTCT
TCGCACAGCTGGACATTGTAGAGTCTGCTTTTAGGCACCTTTTAGATAGTTTAAATAATA
TTTTAAGGCGTTGAGGTGCCTAAACTGCAGTATTTGGATTCGCTCAAAGTCGGTTGAGAA
GGCGGCTAGCCTCTTACAGGGTGTCCCGCACCTGGTTGGAGGCTAGCTGCCTTGTGATTG
GTCGGCCGGCCCGTACAGCGACTAGCCTCAAGCACCTGGTTTGAGGCTAGCCCCTTGTGA
CTGGTCGCCCCGCCCCCCGGCCCGTCCACTGAATGTGTTTCTGTTGTTC
>BPHLNC-unc246-RA	scaffold0000020778
ACAGTTCGTCGTCCGAGATCTCGCAGAGGTCACAGAAATACTTAGATTTCAAATTGGAAC
TGAAAGCAACTTATTTAAAGTGTATGAATGATCACAGCTCTTCACTAGGCCTGTCTTGAG
CAATAATGAGCATACGAATGAAACGAGTGTCTCTTACTATTTGATGATTCTTCAAAGAAA
ATAAACATTCATTAATCAATACAAAAAGTGGGTTATCTGGCATCAATTGGTTTGTTATTC
AAGTGTCATTTTTATTTCTGAATACTAGTAAATAAATCGATAAATATATTTTCCTTTTTT
TGTGAATCCGTCAAAATTTTTATGTAAAATTTGTTTCATATAACAATTTTCTTACTCTTT
TGTGCACAAATTTACTCTTGTAGTATAGTTTAATGAATAATCTAGTTTTCAATCCACATT
TCTTTGTCTTCAAACTAATTTATTCGCTAATATTCTGTTGTATCATCCAAATAAATTATT
GTAGCTATTAAGAAGTATAGATCAAAGAATTTTCAGTTCGTATCAATAAACTAAATTAAT
AAGTCTTAGGCTAGTTTCACACACATACGGTTCCGTTCGGTTTGGTTCGTTTTCTGTTCG
TTGCCGAAAACAAATGAGACTTTACACATACAAGGTGTACAAGGTGTCACATGGTTCTTA
TTCTTATTAAGTTTGTATTTTCCTCTCAAACACAGCTGTGTTTAGACTTTTACAATTTAT
TCATGCTGGTGTTCAAATAGTAAGATGTGATTTCTTGGACTACAAAATTTTCCAGTTAAT
TCAAAATTGTGAACTTTTTAAATAGTTTATTTTTGATTATGTTAATCAAGGACGTTCAGA
ATGATGATTTTTCTTAGTTTGAAAATTTCCTGTTTTATTTTAGACTGTAAATCTTTGAAA
ACGTGACACATGATACGTAACCTTCATCTCTTCTCTCCATTCATGAAATCATGTAATTTG
CCTTGGAAGAAGAAAAAAAAATAAATATGCTTCCTAAGTTTTAATTTTTTCTTATATATT
TTCTAGGATATTCGCACAGCACTAATACTAAAGTTTCAACCACAGCACTTATTGCACTGA
AGATCAGTCGATCCATTTATCATCTGGAAAACTATTCATTGAAATAAAAATGGTTCAGTG
AAATGAATTGATCATTATGTTTTTGACATGGAAGATTTTGAAACAGATAATCTCACTATC
AGGTTAAAATAAAAACCAGAAATCAAGCCTGTGTGAAAGACTTTATTTTTGTTTGATGTT
TCCTAGCAACGAATTCGAATATGATGAAACCTATTCGTGTCGAGGGGGAGTTCGGTGCTG
AATTCGAGTTTGAGTTCTGAGGGGGAGTTTGATGCTGTGAGGTTTCTATTCGGTACCGAA
TACAAACCAAATTACCGTTTCACACTTATCGATCAGAAAGCTAACCGAACCGAACAGAAC
CGTATGTGTGTGAAACAAGTCCAATGAAACCTATTTGTTTTGAGGGGTGTTCGGTGCTGT
GCGGTTTTGGAAATTTTACAGAATTCAAAACTAATTGCCGTTTCACACTTGTCAGAATCA
ACGGGACCGAACAGAAAGCAAACCGGACCAAACAGAAGCGTATGTGTGTGAAAATAACCC
AATGAATTGTAGTTTTCTTATTTTAAATTATTAAGAAACTATGTTGGATAATTTTGTACA
ATTGTTAAGGTTATCTAAAATTCCATTGATTCTCTTATGAAGAATAATTCTGAATCTTGA
CCATTCAAGATTGTATGAAAGATTCCTGATTCCCATTCTATGGGAATGATATTTAGTGAG
AGTATTGATTTTTCAAAAATCTAAAACTTAAAATACCCAATTCCAAAAGGATGTTATGAG
CGATTTAAAGTATATTATTTTATTAATTCATTATGAATCTTTTATCCCTTATTAGATGTC
GTAATTTGGAAAAAAATAGCTTTGATTTATCATTTTCCTATTTGAGCTAATATTTGTTTT
ATGTAATCCTCATGCATTGGTGTTTGTGCTGAGCCAGACACGTAAAAAAATGGCAATTCA
GTGTAATTTGCCTGGCTGTTCCGTGGGTTTGAGAGATGAAAATATGTTCATTTGAATTTT
GCATTGAAAAAACTTTGTCTGACACCTTATTTTTTAGTCCTTATTTCTTCAGTCTGTTGA
TAGATGGATATGGATAAGGCCTGATATGTAAATTATCACTTTAATTAAAAAAATACTTCA
AATTAAAAATGTGATTATAGTTTGGAGTGGTGTTTTATCTAAAATAGTAAGACGACCAAC
TATTTTGCATGTGACTCCAATAGAGCTACTTGATGATATTTCAGTGCTTAAGCGTCTTTA
CAAGTTATGAAAGAAATTTCAACAAAACATTGTCATCTCTAGAGAATTACTTCGATATTT
AAAGTTTTCAAGTGATCTTTTTTATAGTAAGTAAGTCTACATTAATTATTATTAAGAATC
GGATTTAATAATAACCTCTGCACACCAATAGCACAAATTGCTTAAGCTGCGTTTACACCG
GAGTTAATAACACGAGTTATTAACAAAAAGTTATTAACTTGAGTGAATCGTCAAAAATTT
CTCTTGACAAAAGTTATTAACTCATGTTTCTAACAGAAAATTCCTTGTTATTAACAAGAT
CTTGTAATCAATATAATTGACTTCTATATAATTTCATTTAACGAGACTATTCATATGATA
TAATAGCCGGAATAAAAAGCAAAAAATCTGGTGTGGTGCACCCACACAACTTTCCTTGCC
GTTATGAAAATTGATCAACTGACGCTAGTGTTCACGCGCAAGTATACTATTCAAAGATCT
AAGCCAACTGGTGACAGGACAATAACGCTGGAGACACACGATGTGAGCTATTTCTTCATA
GTGAATGATTCAATAGAATCAACAGTTGCCAATATTTTGCAATTTAATAATCGCATTTTC
TCGAATTTCAAGCTTATTTTCAATTTTAAGTGAAATTGTTACTGAACATTAATTGCAGAG
ATTTTCATGCTCAATCTTTTCCACGTGAAATTTTTTGTTTCAATTTTATATGAAGGCTGA
TAATTGATAATCTAAAATCAAACTTTGCATAGATGAGGTGGAGCTCCTGAAATTTTTACA
GATAAAGGACTTGGTGCAGTTGATAAAGCTTATCAATGACTATTTCAGGTATGAATTTGA
TCAAAATCGTTGGAGCCGTTTTCAAGAAAATCGCGAAAAACCCTGTTTTTGACAACATTT
TAGCCGCCATCTTGGATTGCATTTGATCGAAATTGTTCGTGTCGGATCCTTATAGTGTAA
GGACCTTACGTTCCAAATTTCAAGTCATTACGTTAACTGGGAGATGAGATATCGTGTA
>BPHOGS10030677-OT2-RA	scaffold0000038651
GTTTAACCCTGTGTCAAAATTATTTCGAGAAACATTACAAAGCATCACATCTATTCCAAG
ACTTAGCCTATAGCCTTCTACACATTCTATTCAAATGAAATTAATATTTCACTTCACTAT
GCACATTATTTTAAGTCATGAATAATAAGTGTAAGATATTCGTTAATGTATGGTATTCAT
TAAGTGCTTAGCTCCAGCAGTATTATAACAGTAGTTACGGTAAATAATATTTATATTATT
GAAATTAAATTTTGACTAGTTCTTAAGATGCACTTTATTATCATTATTTGAATTTAATGT
TTGGTTTTGTTAGAAAATAGTTAATAATGATCATTTGAGTAGGTACTATAAATAAGCTAG
GTCGGAGGCCTAAATAGTGCAGATATTGATAAGTTTCATTTTTTCAAAATATCTTGATGA
TATTTTAGACTAGGCGTGTATTCATGAGCAATATTTGAAGTAGTTGTAGAAGTTTACAGT
GATTTCACTGTTAACATGCATATTGCATTGTTGTAATAACTTTTATATATTTAGGTGCTA
TAAGCAAAATG
>BPHLNC-unc367-RA	scaffold0000030940
CATTATAGGAAAACTCCATAAAATTGACATGTGGTTGCAATAAAAAGATCTATATCAACT
TATCTACTTTTTCAGATGGAATTGACAAATGATAACTTATTATAATTTGAACATACAGTA
ATAATTTTCTTTCAGTTGAATGCGTCATCACACAAGATAGCAATGCATTTTGTAATATCA
AAAATGCAATAACTTTGTTACCTACAGATTTATTAAAATTATCTATTTTATATATTATTT
CGAATTATTGTCTCAAGCAACATCAAATTTACAATCACAATAAAATTACGTTGTTTTATT
GTACAAGCTCAAATCTTACATTAATTCATTTCAAGTAATCATAGCGTAGTATTGTGAAAG
TCGCAAGTTTCTTATTGATGAGAAGATCTTGCAGTGATATGATTATGGTTCGACTGAATA
GAATATTTACACTGTTAATACAGCTTACATTTACTGACTTACTAATACTCAATATTAGAG
AAGCTCTACAGTTTCTAAAAAGCGACAATACACATAAAAGTAAAAGCAATATTTTAAATA
TCAAGTCACGTTCAATAATATATATTCAAATTCCAAATTACATTGATAGTCATACATTAG
TTATATTAGAATGCATGTGTACAGAGATAATCTTTGTCGAATGATATATAATTTGTGGAG
CGCCATATGAAGCTAATTAAGTCTATGTCCAGGTTGCACAAAAACCTGTTAAATTTAGGT
CATAATTAAATGCCAGGAGGAAGTTCATCTGATTAGTTATCGTGGCATTTAATCATAAGT
AAGATTCAACAGGCTTTTGTGTAACCAGTCTCCATCTATAGAATTTGGCAAAATGTTTGC
ACTTGTGTTGTACACCACAAAATTTTCCCAACTCTGCTTATTATTATTGAATAATCATCA
TGTATTACTATAATATTATCATTCACAGGTACAGCATTTTACACATTTAATAGATTATGT
CGAATGGAAGCTTGACAAACAGCTTCTAAATATCAGATTTTTCAACTGTCAATCTGAAAC
GTCAAGTTTATAATTATTTGATAACTATCATCTCTATATTCTTAACTGGCTGGTAACCCG
TGCTCCGCAAGGGTCTAATTAAAAGTTTGACAAACTGAAAACTTGACCAACTGAAATCAT
GAAGAATTTAGAATAGGCCTATAACCATTCTCGGTAAATTGAGAATCTATATGCAAAATT
TCAATTATAAATCAGTCCAATAGTTTAGACGTGGTGATGATTCGTGAATTTCCTATCCCT
TATACGCGTATAAGCCAATTCTTTCCTTTGTTATAGAAGATTATAGATGAGAGAATCGAA
TAGCAACATTCGATAAACAAAGCTTAGCCATCTCTAGTAGGATATCATGACCAATAGATC
TCAGACAAATCTCGGTTCGAACCCTCTCATTACCAAAAGTTTTTTAACCAGATCACTGCC
GTGTTATCGGATGGGCACGTTAAACTGTCGGTCCCGGCTGAAGTATGACAGTCGTGAGGC
CCATTGACGGCTTAAATTATAAATATTCAGGCGGTGGGACCTTCCCG
>BPHOGS10034027-OT-RA	scaffold0000043050
GTTAGCTAAAGGCTACAATGTAGCCAAAAACAATAGAGATGACTAAGCCGGTAGGTTACT
CCGAATATAATTTTTGTTACAGAAGTTGCAGTATTAAGAAGCTGAGAACAGGTTTTTAAC
AAGTTTTAATTCTGAACGAATACAGTATAGTCGAGTGCCCAGCTCTCAGAGAAAGTTTCA
TGTTATGTCAAAATATGTCAGATTAATTTTAATTCTTATTCGCCAACTTATCGAATTCCG
GTTTTTATATTAATGCATTTGATTAAATGAATCATTGTTCAAAGGAAGTGAGATATCCGA
ATTGATCAGTATGTGAGAATTTCTATGTGATTACTCTTGGAGGATTTCGAAATATTGAAT
AAGAGATTTGACTCTTTCACAATATGCTACAATAATATTTATGATGACAGAATGCTGGGT
CG
>BPHLINC173-RA	scaffold0000013209
GTTGTCTTGTTGATGTTGAGGTTATTTATTACGTTTGTATTGCCAAGTATTGTAATTTTA
AAAGTATTGCCAAGACATAATTTTAAATCATGTCTGATTTAATTACATTATAGAATACGA
CGTCGTTCGCACTATGATGGCTGCCAAGTCAGAGGTTGGACTTGATAAGGAGCCCCAAAG
TGGGAGCGGAAGCAGTGGAGATCATGCATTGGGAGCATCTCCGGAACCGATAACTTTGGA
GTCAATGGATTTCGTTGGTTTCTTT
>BPHLNC-unc445-RA	scaffold0000037400
TCCCTATTGCATGTTTATTTACACAGATTACAGGAAAATTTGTAGTAATTTATGTTGATT
ATCGGTTAAAATTTGAAGGTTGACTATTTTGGTGAGACTCACTGTCAGCATTCCTTGAAC
AAAACATCAATGCTTCCCATTAAATTAATACTGACAGTGTAAAGTGAATCTTGGTGAAAG
TCTTCTCCACATACACCGCTATTATTTTGTACAAAATCAGTGAGGTTACAACTAAAAAAT
CAATTATCATTTATTTTTGTATTTTTTGTTGACAGAGAAAAACTTACAGATATTTAACTT
TGTAATATTTGTGTACTCGCCAGC
>BPHOGS10026738-OT-RA	scaffold0000033408
CTTTCGGTAAGTGATCATCCTTTCACTTCATATTTAGGTCAATTCAATTATCAAATTCTT
TGAACTATACTTCTACTATATTTGCTTAATTTAAAATACCATTGATGCAATGAATTCTCA
ATGTATTCTCATCGTTATCAGTTCAAACTGAACAACTGAAATGAGACTTAATTTCATTCC
TCGTTCGTACAAAACACTATGGAGATCAGAAGATTTATTTATGATTTAATGTCTGTGCAG
TTACTCGATTCTTTAATGTTTTTGAATGTCCTTTCTGAAGTGAATTATGTAGGCTAACCA
ATGGTTTTTTTTTTTAAATGACTAATTACTATATGTTATTTTTCTATCTATCGTTGAATT
TTGTATCACGTACTATCAAATATTGAATCATTGTATTGAATCTTGATGTATTTTGTGAAG
GAGGTAAAGCTTAAGATGACCTCAGAAGTCGCTACAATAAAAAATATTATATTCTAATGT
CATACAGTAATAATGTTATACATAATAATGGAAATGACCAATGAAATTTGACAAACTAAA
GAATCAATTGCTTCACTAGAGCACTGATCCCTCTCTTTCTCTGCTTAAATGCCCATGGAT
ATTCGAAATTTTCATCTGCAATTTGGTATTATTCGAAAACTGAGTTGATTTGTATTCTCG
TATTTCAGTACATCTGTTCTACATCGTGCTGCAAGTAGCTAACCTACACCAAACCTCATA
ATGGGCAAGGAAAGGACCACCGTCAACATCACCCTCATTGGACATCTGGCTTAGGCCTGA
AAAATGGATTCTTCTAGAAGATTCTACTCCCTCAACGACTGAAAATGGATTCTGAACTTC
AAACTTCTTGG
>BPHOGS10009281-IT-RA	scaffold0000011786
ATCGTGCACCATTTTAAAATGATAAGGATAAATTTTATTCAGTTCTTTAAATTTATGAGA
TGACAATTTCCACCTTTGTAGGCCTACTGTTATCACAATATTGTTAATGAAAATAAAATT
CGTGGACGGCTTATCCTAGACTAGACAATATATCTAATATTAAGGAAACACTTTACATCA
ATTTTTCGTGGTTTTAGGCAATAATTTATTTTGGCACATTCAAAGATCCTGTATAGTATT
GAAATTTTTAAACTATTTCCAGACATAGTTTATAGATGGGTTAACTAGACCTTTCTTGAC
TACTGCTCTTAAAACATACAGTACTTTCAAAGTATAAACTTCTTAAAATAACAGGAATAC
ATCAAAAAACTTATGTAATTTTATGCAGAATTATAATATAATTTGAAATATTGTTTTAGG
ATGTTTCACACATTCATAATTTCAATTTAAAACGAGCAAATTGATTAATCAAATAATTCA
TCATCACAGCGTAATTGCCAGGAAAATGAAACAATAAATATAATATTTTTATCACTTAGA
AACCCCTATACAATTTTTATGTGTTATTATCTCACAATGATCCATGGATAACTCATAACT
ACATATATTTTTAATATTGATCCCAAGAGCTAGAAATTAATTAGGCTTCAACACTCAATA
TTCCTCAAACGTTCATTTCTCACTAATATAAAGGATACCGTAATTAATATTTATTACTGA
CTAGTGGTGTGACATAGGACTAGATT
>BPHOGS10001817-OT-RA	scaffold0000002393
GCCCTTGCAAGAGTATGGGCAGCCATACAAGAGGGATTCCAACGCTTTGCCCGACGGTGT
ACAGGCAGGTCTCCTCGTTCTGAGGCCGTTCAAATCAAAATCAGCACTGTACTCGCCAGA
TCACTCAAATCGCAGATCATCGGAATTTGAGGAGTATTATTGAAATACTTGACTCCAGCT
CAAGTTAAAAGACGCAGACAGGATTCGAGGACAAAGAAAGAAGCAAGTGGTGACAGGATG
AAGAAGGAGATAAGCTTAGACGAGACGAGGAAGGGAACACAGGAGGGAGAAAACACAACA
GTACAGACCACTTCACAGAAGGCATAATCAAGGACTCGTCGATTTTCCGAACCAAGATTT
TCTTGAAAACCTACCACGGTGACACCGTCGATTCAAAGCTCAAATTCAATCAAATTATAT
AACAGATAGCTGAACACTATGAGTACCGTACTGTGTAAATAGGAATGACACTCATCTTGC
CAAATGATCAAATGCCATTACGGAACTGTATAGATTAAAGCATACCTCGTTAAAAACGTG
TTTAACTAGTAATTATAGCAATGAGCGAGAATCAACTATTAATGTTTAAGTTCTTCCTTA
CAAAACTGCTCAATCTTATCAGATTTCAAAATATACA
>BPHLINC429-RA	scaffold0000032260
GGGGATGTGAGGTCTGGAGACCTTGGAGGCCATAAACCCTTGCTTCTTGTTGTTCTATGG
TAAAAGACATTCTGTTCATAACACGACCGGAATCATCACAAAATGTTACACAGCTTAAGG
ATAATAAACTCGCACTGCCTTGTGTATACTGAGTGAGTAGGGCTACCAACTTCGTGCAAC
AAAACAAAATTTCCCTTTATTAGGGAAAAATTACCATGTATTAAAAATAGGGTAACAGGA
CTAAAAAATATTATTTTCAGTTTCTCATAATAAATTGGTTTATTCAAGTCAATAATTTGA
ATACTTATGGTTTTCCAGTTACTGGCAAAATCAGTTGTAAGACTATGAAGACAGTGATAA
TATCGATTAGACATTATCCAAATAGTTCAACGATTAAACTATTCCAAGCAAAAACTTCAT
TTTCAGTTACTCATAATAAATATGCTTATTCCAGTTAACTTGAATGAATATATAGGTCTT
ACAGTTACCGGCAAAATCAGTTGTGAGATTATAGATTGTGATATTATCCAAATAGTTCAA
TGAACTATTCCAAGCAAAAACATTTTCATTTTCAGTTTCTCATTATAAATAGGCTTATTC
AAGTTAACTTGAATGAATATATAGGTCTTACAGTTACCGGTG
>BPHLNC-unc269-RA	scaffold0000022976
TTTTCCAGGTAATTTGAAAAATTCATTCAACAGATAAAATTGTTTATTGCTTGGTAATCT
TTAAAAATATTTATATATTTACATCACTGATTAGACAGCTGAGCACGTACCAGACAGTGA
CTAGCCCGATCACCTGGAGAAAGCAGACGACAATACTGTGACAATATCAGATGTGCCCAG
TACCTACTTGAGTGAGGATGTCAAAGTTCTATATGCACGTAAAGAAACGTTTATGGAAAG
ACATCATCAGTTATCAATGAAGAGCAGCGTCACTATATATGGATCGGTGAATTTGG
>BPHLNC-unc269-RB	scaffold0000022976
TTTTCCAGGTAATTTGAAAAATTCATTCAACAGATAAAATTGTTTATTGCTTGGTAATCT
TTAAAAATATTTATATATTTACATCACTGATTAGACAGCTGAGCACGTACCAGACAGTGA
CTAGCCCGATCACCTGGAGAAAGCAGACGACAATACTGTGACAATATCAGATGTGCCCAG
TACCTACTTGAGTGAGGATGTCAAAGTTCTATATGCACGTAAAGAAACGTTTATGGAAAG
ACATCATCAGTTATCAATGAAGAGCAGCGTCACTATATATGGATCGGTGAATTTGGTATG
AGGTATTTGGTATTTATATTATGTTTAGACAGGCTAGAACTTCTTAACACTTTCCCATAA
CACAGATATTTAGGGATGGGATGTTTGTGGCGGTTAGTATTATAACATGGTTTATTCCAA
CCCTCTCGGCAGTGCCAAGTTCTATCCGGTTGGTTCTGAGTCCAATGGATGCTTTCAAGT
TAGAGTCAACTGACCTGCAGATCGCATTTCCGCGTGCCAACAACTGGACGAACATGTGCT
ACTGTTTGATTGTGGTTTGTGGATGTCTGTGGTGTAAGACAATCACTATAAATAGGGCTT
GAGTGGTTAGGGTCCCCGTAGGATATTTGCAGTTGTCAGTCGAGTATTTCATTTCTGATC
AGTGCCCTTTGTGGCGGTCTCACAGCTTTTTCATGATGGTTGCGGGCTCAGTACAGCACT
AATTTGATGGGCAGGTGGGGTACTGTTACACTGTGGCCTGGTCTGATTTGTTCTATGAGA
CTGGCGATGTAAATATTAGATTAATGCTGGATTAAGATTAGATTTAAGGCTGAAGTAAAA
GTGAAGTATAGCCTCT
>BPHLNC-unc269-RC	scaffold0000022976
AGATAAAATTGTTTATTGCTTGGTAATCTTTAAAAATATTTATATATTTACATCACTGAT
TAGACAGCTGAGCACGTACCAGACAGTGACTAGCCCGATCACCTGGAGAAAGCAGACGAC
AATACTGTGACAATATCAGATGTGCCCAGTACCTACTTGAGTGAGGATGTCAAAGTTCTA
TATGCACGTAAAGAAACGTTTATGGAAAGACATCATCAGTTATCAATGAAGAGCAGCGTC
ACTATATATGGATCGGTGAATTTGGTTCATCACAGCATCACTTCTCTAATAATTATAAAC
ACAATCGTCGCAGCTATCCATTCATTTTTGCTCTGAGTAAAATGGTGT
>BPHLNC-unc427-RA	scaffold0000036061
TTATCTTCAGAGTGAAATTGGAGGCTTATTGGTGTATTTTCGCAAGAACTGTCAGCAACT
GCTTCTTTGAAAGAGGTTTACAAATCAATATTTGAATAAAGTGAATAAATAAATAGATAA
ATATCTAAATATTGAAGTATTAATTGATGATGATATTTCTACCATCATTTCAACAACTAT
ACATATTTTTATGGCTAATAATTCACCAATTATTCTCAACAAATGCTATTCCATCTCCTG
AAACTGTAGGAGGATTACTCGGAAAAC
>BPHLNC-unc023-RA	scaffold0000002409
GAAAAAATCCAGATTTCTTCTACCATTCATAGTGTTCAAGTTATTTACAACAGTCTGCGT
ATCTCTTGGTATGATCTCATACTCCCACACACTGAGATCCACAATATTGTTAGTGCTATA
TTCAGTTACTGTTTTCACACTCCTGGCTATATTACACATCTACTACAGGGAGCTTAAAGA
GGAGAAGAATGAAGAAATGTCCATCACCTTGGACACTTTGGGGAATAACAATAGATCAAG
TCAAAAATGATTTTTTGTACAAAATATGCATCAACATTTATAAGTATTGAAACCTGAAAC
ATCATTGTACAAAACAAATAACCTTTCCTCAATATATTCATTTTAAACATTGTTATACAG
TACTAATAGACAGATATAGCAGTAATAATTTTTCCTTGTAAAAAACAAAAATCACCTTCT
CCTAAATATATTGATTTTAAACATTGTTATACAGTACTAATAGACAGATAGGCCTATAGC
AGTAGTAATTACACTGAAGTGTGATTGTTGGTTGAAATAAATGTATCTAATTTTTTAAAA
AAATAAAC
>BPHOGS10016982-OT-RA	scaffold0000021598
CCTAGAACTTGCGTGTGAACGTGACAATGGTCCTCCTGGACGCTGAGTCACGCACGAACA
GGTTTCAATGACGCAAAATGGTTGAATGAGATCGAGAACGACTGCCCTATAACGATAACT
GCCGCAATGCAATCACTTTTATTCAAAATAGCGAGAGCTGTGAGGTTGAGGATGAAATCC
GGTTACCTGTTGACAATTCGAAACGCCGCTTATGCACCAGACTTCTACACGAATATTGAA
AACCCTTTTGACTCACTCATATTATAAACTTGGCC
>BPHOGS10023013-OT-RA	scaffold0000029168
CTCAAGCATCACCGGGTGCGGAACGCAGAACTCCAGGCGCAACGTAACTTGTGTCTCCCA
GACTAGATATTAACAGGGGAGCAGACACGAAGATCGGGTGCGTGTGAAGCCGGTTGAGGT
GTGACTTGTGCGTGTGGCCGGTTCGTGATTTCAGGGGTGGTTCGTCGCTGGGTCAGGACG
GCGCACGAGGGTGGTATCCGTGACAGGGTGCAGGGGGTGCTGGGAGGTCTTGCGTCACCC
CAGAGGGTCCTCGGCTATCTCTCTAATCGGTTGGCGCCCAGTATACCTGAGCCAGGATGG
CTCTCAAACCTGTCACGCAAAGTCTTCTCGTCCATGAGCCCGGATGACATCAATGGAAAC
GCGCAG
>BPHOGS10015783-OT-RA	scaffold0000020087
GTAATGTGTACATTTCTTGAAAAAGTAGGATTAGGAAGTGTAACTTACTATTATGAATTC
CTGTAACATACTTTATAATGAAATTTTATTCATTCAACCCATGTGTCTAAGAAATATAAT
AAGAAGCATTCTTTATCAAACTAAGATTTTTTGCTTATAATGGGAACATGTCTAAGTCAT
TTATCTTTCAAAAGAAACAGCCAAAGGAGCCACTGTTTGCAGCGATCATTCTATCAACGT
GACACAGAAAAAGTGGAATTCCAATTCCTGGTTGACTCCGGTGATATCAACGAGAATGTG
GAGGTCAGAATACCACATCCCACCAATAAGAAGAAAAGATTCTATCACAG
>BPHOGS10019698-AS-RA	scaffold0000024779
TGCTGCAAATCAAATATAGTCTATCCTATTACAAAGCATTACAATCATATTCAACAGAAT
CGATAAAACTGAAATAGGCTATCAAAGCAGAGTGAGAGATGATATTGAACTAATACACAT
GACGATGAAGATGGAAAATTTTAAAACGATACTGTTTACAATATAATATTATAATTAGTA
TCCCATGATTATAATAATAATTATTTATTAATAAAGAGCTACCTCCGTAGGCCAAAATCT
GAATCACATTCACTCAATAGGCCCTCGTATATGTTTAATCCTTATAAATGGTACCATAGA
CACAATGCATTTTAAATTGTAGTTTCCCATCATTCGATATGCACGTGCATAGCCATAAGT
AATATTAAAATTGTGTTTTGTTTTTATAGTATCGTCATTATTGTTATTAAAGCTTTATTT
TCAAGATAATATTACTGTATATTACACACATATAACTGAACGCACAAGTCTTTACACAAC
ACATTGTCCTCTGCAGCAGCTACGGTACCTAAGTTTATCACTTGTCGAATCCTGATTGAA
ATAATAGTTATCACTCAACAATAAATTGTCCTGATGCAGAGAGTATCACATGATTTGTCA
GATCCAACATCTTCTGCTTCTACCTTCATCCTCCATTCTGTTTGAGTGATTTTATGAGTA
TTATAATGAAGCTTCACAGCCAATCAATGTCTTCAAATTTTTCTTTCCTAAATTATAATC
ATCTATTATCTCAATTTGCTTTTTGGAAAGGCTTCTCTTATTCTCAGTTTCTCTACAACT
TATCGCCTGTTTAATCTGTGTTTCATATTACTTTTCATCATTCATTACAAATTTCAAGTA
GTTTATAGTAACATTTACATCATATTGTTTCATAATAACTGACAATATTACTTTTTCATT
AAGTTAATTGTTATGACTAGATATTTGTACATAACTTGGTCCAGTATAAAAGAGTAATGA
ATTATAAACAGACTCTCTCATTAAAAAGAATCAAATCGCTAACATTAATATAATATTTTT
TTAGCATTCATAGCGACGACAGTATCTTTATCTTTGTACAAATTCCATTTTTAAGTAAAC
GACCTCTAACTTAAATCATAAATAGAACTGAAACTGTTGAACCTCCAGCCAAAAACATAG
GGGTAACTGAGATTGCTGGCAACAATTCATAATTTTGTGCAACAGTGTTCACTTTTCAAA
TAATAATCACCAACAATTTGTGAGACAAAAACAACACAACAATTCAAAGTATAATACAGT
ACAGATTCGTTGCACCTACTTTGAAT
>BPHOGS10030676-OT3-RA	scaffold0000038651
GCACTATCTAAAAAATTTATTAAAAAAGCATGAACATAAACTATGCTACTATTTACACAA
ACACTTACAGAAGTCTTAAAATTAGATTCCATAAAATGTACTTAATGCTATTGGACGGAT
TCGATAAGGCATTGGACAATACTTTCGTATCACAATTAGCTTAAAATTACATAATAATTA
ACCTACCTCTATTTTACATTATCTTAAATAATACATTCGTCTAATTCTTAAGTAAGCTGG
ACACGGGGACAATAGTAGTTTCCACTAAGCGTACACTTAGCCCGCAGTCGCAGGAACACG
GAATTGGAAATGCCATGTAAATTTGAGTTCCGAACATTTCTAATTCCACGTTCCCGCGAA
AACTAGTGGAAGTTACTATTTTCCCGATATGTAGACTCTTTTAATGTTAGTAGTAAACTC
TCACACACATCAAACACACAAACACAGATATAAAAACAAGCACGCATCTTTTGACATTGA
CAAACACAATAAAAGAATTTAGAATGATTGATGACTCTAAAAAACCCAATAATTTCACAG
TTTTACTCAAAAAGTATACGAAAACATAGGCTACTCAGAAAATCTGTTCAATGGTATCTT
TTAATATTACTTTTATGAAATAACATTTCAAATTCATGTATCAAACATAACATAATATTA
TAATAATTCAATAATCTAATCCTATTATAATAATTCCAATAATCTAAAATAATATTTCCA
ATTAATAATCATTCAAGTTTCAAAATACAAAAGAATACGATATATGAAAGTCATAAAAAT
TTTCTAAAAGGAATCAAATGATATTCTATACGGTATCTAAAAACTAAATTGGAATGTTAA
GTATGGAATGATGAAGTATACTTCATTATTTATTTAGTTCTATCTACACAAGAACATTGT
AGGGATTGATGAGATAAGGATATAAGTAGGAATTTAATTCGAGAGAATAATGAGAAACCT
TTTTTTAAGATAGATTGATAAAATGATAAAAGCAACATCAATGAAAAAAGTATCATGGAA
TAAGGAACTATTTTCAATTTTCTATAACTATTATGTTGGTTGGAAAATAATCTTATTCGA
AAAATAGCTAGGCTCATACCAGAAGTTTGAACGTAAAGAAATCAATATAGTTTTTTCAAC
ATTCACACTCAGATTTTTTTCAAGTTGAGAAATCATAATATTATTCAATAATGAATTTTT
ACAGAAATACATGTATGATCAAATTTCTAATAATTATTGAATTTTATTATTTCACTTTCT
AATGATTTTGTGACTATTGTTCTCCTCATC
>BPHLINC165-RA	scaffold0000012879
CCAAAAATTTAAACTTTGAGCGCTCATATCTCAAAAAGTAATGATCAGAAAAAAATGTTT
TTCTGAGAAAACTTTTTAATTTTGATAGCTTGATGATATACAAATCAAAAAACTTTTAAA
AATATCACGAGTAAAATGTTTATTTTTAGCCTTTGCACAGCCTTAAGCTCTAATTGTTCT
TTCTATGGATATTCTCTAATAAGTTCTTACTCGTACCATAGAGAAACAATAGCAAATAAT
AGCTTACACTATTGTTTCTCTATGCTTATACACACTCGGCTAGACCTGGTGAAAAATTTT
ATTAACAACTTTAATGGAAAGTGAAATTTAAGAATATCACGTTATCAGGTTACTTCTGGA
ACTCCAAAGAAGGGAATCCCACTTTCAAATATTTATTGATATTACATTGTTCCAATGTAT
CCACTATTTCAATCTGTAGATCCTACACTGTTATTCGAACTCAATAATTTGTAGACCACT
TTTTGAATCCCACTATCCTGAATCCCACTTTCTTCTAATCCCACATTATTAACCGATCCC
ACCCTCACAATCCCACAGTAAGTAACGTGCAAGTATCCGGTTCTCACTTATTTCTAGATA
GAAAATGTAAGTTGATGTGACTCTTCAATATATTACATATAAATTTGTTGTGAATCAGTG
TTAGATGTATATCTTAAATGGGATCTATGTTCTTTGGAAAAATGCAAATACTTTCAGTGT
ATTAAATACACACAATGTATTCAGTGTATTGAATAGAATACTTCTTTCTGTGTTAGATGA
GTCGGTGTTAAATGGTATTTGTTTTTAAAATATATGGATAATTTCTGAGTTGTGTTGTAT
TTGTGGGCACGGTGTAGAGACTCGATTATCCGATCCAAACCGTAGGTCGGACTAGATTAT
CCGATCCAAACCGTAGGTCGGACTCGATTATCCGACAGGTCGGATAATCGAGATTTCAGT
ACTATCTGAATAGGAGTTGGTTGGCA
>BPHLNC-unc133-RA	scaffold0000012305
CTAGTTAATTCGCAGCCTTTCTGACAAAACAATAGAAGAGCTCGTTACAGTATTGACATT
AATCAAGAGTCCTGGCTGACGCAACATTCAATATGAGTTTGATCATATTTGAATTGAGAT
TCAATAGGATTCTAATCAACTGAACAATGGAACTGATGATTATCCACAGCTCCTGCGACA
ATCCAGTAGTTGATTTTTGAATATAAATACGGCCACCTCGACACTCAGCAAGTCAGAAGC
TTCCGAGATCATCTTGCTGTTTCACAACATTGACAGATCTCCTCTCCATCACAACATTCA
AGATGAAGTTCTTCTACGTAGTTCTCGTAGCATCTGCGTTGGTTGTCATGATGATGTCTC
CGGTTCTTGCCCTTCCCAAGCCCGGGGAAGTTGCTCTAAGAGGACGCAAATGATTTCTCA
TTTTTCAAATTTTTGTGTTTGTGTGTTCGATTGAAACAATGTAATAAAGGCGATTGCTAC
TTGTGAAATTG
>BPHOGS10027307-OT-RA	scaffold0000034161
ATTGATTGCTTCATCGAGAAGTGAATGATTAACATAATTCAGAAATCGCAATAACATTTT
TAAATGGGAACCTGTCTTCTCTCATACAAAATTTATGAGAGTCATCAGTGTCATTTTAAT
TAAAAAAAGTTGTATTAGCTTAATTTGAACTACTGTATTCCTTCCAACATTAGCCCCCAT
AAAATCATGAGATCTAAAATCAGCTCCGTTATTATATAACAGTGATTTAAATTCTTACTC
GATAATCTTCAATTTCCCCCGTTAACTAATGAAAAAAATCACTGAGAAGTATCCGCCTTC
TAGGTGAATTTTGCCACACATCAGAATCAGTGGTAGTATGTCACCTGTTCAGTGAAATTA
TTATTCTCGTGAGTTTCAATAGGACTATTCATACTCGCTCAGTGGGGCTAAGTGTGAATA
GTCCCATAAGAACTCATGGGGATAATATCTTCACTGTACCGGACACGGTCTCTGATACTG
ATACGTGAGAATCCAGCTTTATTCTAAATGCAACAACATCGTTCACACAGTGAATACTCT
TAACTTCCATCTCTCCTCTCTCCA
>BPHLINC331-RA	scaffold0000025578
ATAATCTTGAAATAATTTGATTAATCAAACTCAATGTAGATATTGAGATAGAAAGGATGT
GATTAAGGTGTATTTTTCATAAACAGTAAAAATGTATTCTTCATTAATGTAAATTCTTTA
ATTCTTTTGATAATCAACTTGTAACAAACATAATCGCACACAGTAATGAAAAACTGCAGG
TCAATTATTTTTCTAAATAATTATCACTCTTTTATGTGTTCTGTAATAATACTTATTGGC
TACGTTTTTCAGCAGGTACAGATTTGAGAACCCTGTTGGATACTTGAAAACTGTCACTAA
TCTTTTTGCTTGGTTTTCAATTTATTAATGCAATTAATTTATATGTTCATCAAATCAATT
TTCTTCAAAAATAAGAAACGAAAAATAATCAATTGAACATAGAAACGAGCTGCATGTGCC
ATGTTGAAGACGACCTTATTGACTTAAAATTTATTTTATTGTGTACCTTATGCTGAGAAC
AATCTTCAAAATTAGTTTATATCTTGTTTAACTGGCGGTATCCTCTTAAAATTCTACAAA
CTTTATTTGATCTCTAATTTTCTCAACTATGCTATAATATTCTTGTGAGTAGTTGTGTAC
TTATTGATAAGAGTTTTATTGCCTTGTATACTCGGTTTTTTATAATATATACAAACTATA
AAATGTATCGTGAAGTATTAAGATAAGTTATATAACATTAATCCAATAGTTATTTTAAGC
TAGAGATTAATGTATTATCAATTGGGTTTTATCAATCATTATTGAGAAAAAATATATGCG
GTTGCTATTAATCCAAACGTTGTATGTTTGTATCGTTTACAGTGTTTATGATGCAATGGA
ATGTGTTTATTTAAAGAAAACTATTTATAGGTGAAATAAATTGGAATTGTTATTATACTG
TGAATATTGTATTTT
>BPHLINC077-RA	scaffold0000006758
ACGGGTTCAACGACCTCTAGCTGTAACACATGCCAAATCCGGGGGTGGTTTTTGCCGCTC
CAAAACGAGGTCACAGGGTTGAATTTTGCGGTTAAATTCTAAGTTTTTCAGTGAGAAACG
AACGTTTTCTGCGTAATTTAGCCGAGTTTTAGTGGCAAACTGTTGATAAGAAACTGACTG
GCGATGCTAATATTATCAAAAACGGACTGGCCCTCCCG
>BPHLINC522-RA	scaffold0000040322
TTACTTTAGAAAGTAAATAGAAAGTATTATCTTCACATTGAAAAATGTACTGTGTGTAAT
GATAATTATTGCCATATTGGGAAAATATTATTTAAATCTAGGATTGATCTTAACAACATA
AATATTTTGAAATCAGTTCTAATAAAGCAGGTTTTTGAGAAAAACTATGCCTTCAACACG
ACACGGGCCTCTCTCCCATTCTACTCAAGTGCCTACATTCCAAACTATTTTAAATTAAAC
ATTCCTTTTCTATGGAAACGTCTTTATTAATTCACTCTTGAAAATATTTTTTATAAATTT
ACGGTTTTTACACGCTATGAGTGTTTTTCGCACATGGCTTTGATAATAATTATTAGTAAT
GCTATAATTATTGTGATTAGTCTAAGGAATCAATTAAATACTGTATTCTAATGATGACTT
CATGAACAAGTAGCCTGAATTTGAAATATTTTAGTATAGTATTTAAATGTTGATAGGCAC
GTGCCTTATTTTAGAATAAAGTTTTTAAATAATCTGTATCAACCTATTGTTCGATAAGAA
ACTATTCATCGTGTTCTTCATGTTATATTATTTAGGTATTATTTATATCATCACGCAGTA
TAGTATCTAATTAGTTTAAAAAATTAATGTCTATACTTATATGATTTTTGTTTTGATTTT
TCATTCTCCGTCCATTTTTAAGTGATTCTATTGTATTGTTCCGTATAGTTTATTTACATG
TTGTCTTGGTGTCAATTTTTTAAAATTTGTTCTTACACTATTGTTGAGATAATTTTGTTG
TTATCTGGGATTTTGTTGTAAAAATAATGAAAAATATCTTAGGGAAGTTTACTGCCTGGA
TGAGGTCTTTTAAAACAATATGTTCAAGTACCATTTTAGTCTAGTTGTGAGTTTTTCTCA
TATTTATTGCCTTTATAGTTTATTAGGTGAAAAAAATATTCGATTCCTAAAAGGTAAAAG
AATGTGTGGTTAACATTTATGTTTACATTTACATTTACATTTTATAGAGTAGCTCTGGAA
AAGTATTTTAAATCTGATTCTAAACTAGTTTTTAGTTAATTCTGACATTTCTATCAGTGT
TTCTATTGGCTGTAAAAATTTGTACTTTTATTCGAGTTTAAAAATATTTGCAAGGTTCTA
TAATTATATTTATTTGGGATATTAGGCTTCAGTTTATAATATTGTCTTTTTTGGAATTGC
TTAGTAGTAAATAACAATCAATTATTGAAAATTTTGATAGTTATTCTTGTAGTAGGGAAT
CAATTTACTGAATAGAAAATGCAGTTCTCCAATTTTCATCAACTTTATTAATTCTCATTT
TCTGATTAGTAGAAAATACTGGCATTTAGTGACTTATGCCTAAGCTATAATACACAAAAT
CCTCACAATACTCTTTTTTATATCTGTATTTACTTTTACGCTTCTCATTGTAAATTTTAT
ACTTTTGTATATATTTTTATCTTTTCACATAGATGCTAGCTCAAATGCTTGTCTGTTCGT
ATTTTATAGTACCTATAAGCACAAAAGCATACCGTATAATATCTTATAGTCTTTGTCAAA
ATGAATAATAATGAATATTATAGTTGTAAAAATATTGTTCAATCCAGGAAGCATTTTTTA
ATGAACTGTTTATTCATATCCTGAATTTTCTCAGTTGATTTTGTTGAATTTTCAAAGAAT
GAATCTATAGGCCTATGAGCAGTTACATTTTATCACTGTTATGAACTTACAAGTTTTCAT
TGTTGAATTTTCATTTTTTTCATACTGATGTAACACATTTCTGTATTTATGAATAAATTT
TCTAATAAAC
>BPHLNC-unc394-RA	scaffold0000033805
GCTTGTCGGTTGTCGGTCGTTTAAAATTTAGTGATGTTGACACTGTTGATGTTCATGAAT
CAGAAATAAATTTATTATTAATTGATTAATGTTTTTGTGCTGGTGTGTATAGTGCTTACT
ATACGTTATTCAGTAACATATTTAAATATAACAAATACCAGCTCAACCAGTGATTTGTGT
CTTCAGTGTCCAGTCCACTTCAGGCCTTCATGTTTACCTTCACGTTTCCCACAACCCTAC
ATTGCTGGATTTTCTTATTAAACTTTGAACTAGTGATTCAAAATACGAATTATATCTTAA
TTGATCAGTTAGCAACTAAGTTCTGATTAAACACTTTTGCAATTCACATTAATATTCAGA
GTTAAATGAATCAACAAATGCCCTCCAATTCTCATCTTCCAACTGACATTGTCGCTGGAT
TGAGACTAACCATGATAAAAACCGGTGTTTTCTATTGTGAAAGCACTGTTCGACACATGA
GATGAGAATAGTGTTGCACAGTAATAAAACTAATTTCGCAAATGCATAAGAGAATTTTGA
CAATACATAAGAAGG
>BPHLNC-unc296-RA	scaffold0000024779
TGAAAATTTAAAAATCTAGAGAAGCTTTACTGTTAACTGGAGTGTTTTTAGATCTTGTAA
GCATACTGTCTCTATGAGACATTGAGTTTAAACTAGTTATGATTAAGGAATTTGCCAAGT
AAATTTCTTGAACAAGTCCCATTGAAAACTACCAGCAACACCCATTGCCATCGCGGGTAA
AATTCTACCAACTTTATGTACAGATATCTTTAATAAATGCTTATATTAAATGTTATAAAT
TTTGTTTTTGTTGTTGAAGGATACGCGCAAGTTGAATTTATTTTTGTAATGCTAATATTG
TTTTGTTAGATGGTAATTGTTTTTTGTTGTAATGATGTAAATTTAAGATTAATTGGATTC
ATATTTGTATTTTTACCAGCTCTAATTGAGTATGAATTCCAATGATTATCAAACTTACTT
GAACGATATATATATTAGCTAAGTTGATTGGTGAATTGTTGAGTAGCTTGTTGCAAATAT
TAGTTCAGAAATATTGGAGAGATAAGAAAATGCAACAAATTGTACTTGTACTTATAGGTA
GTCGGTTCATCTGAATAATAGATTTGTATGAACTCAAAATATCTCCCATAGGCTAGTGCT
CATCTGAGAATATTCTTCTACTCTTTAATGTCTTTGAGAAATTTTACATGTTTAAAAAGA
CATCGATTCTTTCTCAATTTTTCTTTTAATGACGAAAAAATTTTGATTTACGTTTTTTTT
TTAATGGACATTGTCAGCACTTAATCTAATCAGTGCTTTCTTTCGATTTTATTTTTAAGG
TATGATTATATTCCCCACTGTTGAACCCTGGACATTGATCATATCATATCTTATAAAGCC
GCTAGTATACGATCAAATTTTTCCTCAAATTCAAGAAAGCCCTTTCCATTCAAACATTAT
TCAAGTTCTTCCCATAGAGGTTTTTAAAGCTAGAACATTATTCAAGTAATTTGATAAACT
TTGCAGGGGGAATTGGATTAAATAATCTCATCAACAATTCTAGTTATTTTTATAGATATC
AATGGGATTGCAGTTTGCAGAGGACAAAATAATAGAATTTAGTATAATATTCTATTCATT
ACCTTGAGATCTTGAGAGAAAGATTATCCTTACTTACCTAACATTATTGCCTTAACAGGC
CAATAGTTGGCTTACAAAAAAGTATTGATTCGTTGAGACTTGGAAGAATTTCAAAGTTTT
GTCCATGATTGGTAAAGATCTATTAGACGAAAAATTTGATCGATTACAAATATCTGAATA
TATATGATTATTAATAGCCTAATTCGAAATTCATAGAATTGAAATGTATTACTATTGAAA
CATTCCAATTCTCTTCATTTATTATTTCAAGAAACTCATAAAATATTCTTGAATAATCAT
AGTAAAATTAAAACCTTTCTCCAAAATATAACTTCGGATTGGTTGCAAACCAATCTAAGT
TATATAGTTCTAGTTCTAGTTGAATAGTTTAGTTTATTTTCAAGGTGATGGTTTAAATAA
TAGAATACTGTATTCAAATATAAAATATTCACATCCTTATGAAACTAAGAATGTTTTTGA
ACATCCAAATTTTACTATACAGTATCTATAGTTCCCAGATGACACTTCACTTTTCTAGTG
GTTTTACAATATTATAGAAACATTGAAACTTGTTCTAAAGAAAGATTTTCATCTGCACAA
AAATGGTTTTCACCATTCTTAACATCGAAGAGACTGTTATCATTTGTGTTTTGACACATT
TGAAAAACCAATTCAAAATACCAATCCATGTGAGAAGTTGTGAATGCACAACATCTTTTC
TGATGTATGTTTCGATAACATGGCAAAAGTTAATGTATGTATTTTTGAGAAACTGATATG
AATTATTCACTTTTTATATATTATAAATTCAGCAAACATAACAACAATGTGAGTTTTATT
ATCTTGTTCTTGTATTCACCAATATATCACTTTGAAATTATCCACAGCTTTTCAGAACAA
AAAAATAAAACCATTCATTGTTCGAATATACATTTTCAAAGTTTGTGGTAAATTAAGAAC
AAAAATATTTAATATGTTACTGAGAAATGAACATTTTTCATCCTCAAACATGGAAGTTTT
TAGAGAGTTTGTAAAATGAAAAATATGCTACCATTGCAGTCAATATTTTTTT
>BPHLINC417-RA	scaffold0000031361
CCTGTTCATAATACAGTATATATTTTATAAATTATGTTATTCGATATTTTGGCTCAAAAT
TCATTGATTTGTAAAATCACTTATCAATATAATTGTTTTTTGAGAAGAAAAATCAGGTGA
ACCCTTAGGGTGTTTGCACACAGAGAGCGGTCTTATGAGGATATAGATATATTCAATACA
TTTTTGTTGAATTCAATATTTGATTATTGTTATTCTGTAATGTACTTGTAATTGAATAAA
GATTTATTTATATCTAAATCCGCTTAAGACCACTGGAATTCAGAACGCCTGGCCACACTC
AACTTTTTCTCTCCCAAATTAAGGTTAAAAAAAATTAAAAATTGAGTTAAATCCATTTTC
ATCTTCATCACTATTATCACTATTTCCTGTCGAAAAATGCTCATAAAATGCAGGATTTCG
AAAAATACTCTAAAAATGTAGTAATTTGATCGTATGGTAAGAGATGTTATGGTATTTCTC
CGTAATTGAAAGAATAAGATGTTGATATTTTCAAACGTGGTATTGACAACATCAAAGTCT
TATTCTATCAATTAAAAATGTAGTATTTAGATAGAGCAGTTAAAACAGATCAAAATACAG
TTACCTCCACTTTTCATGAAGGTAAAGTAAATTTACTTTGTAGATTTACA
>BPHLINC417-RB	scaffold0000031361
TAAACTTCAATTATGTTTAACTGCATGAAACTTTATTATCCTGTTCATAATACAGTATAT
ATTTTATAAAGTTATGTTATTCGATATTTTGACTCAACATTTATTGTGTTTTAAATAAAT
TTCTCAAGATCAGATACTCATAAAACCAATAAACTTCAATTATGTTTAACTGCATGAAAC
TTTATTATCCTGTTCATAATACAGTATATATTTTATAAATTATGTTATTCGATATTTTGG
CTCAAAATTCATTGATTTGTAAAATCACTTATCAATATAATTGTTTTTTGAGAAGAAAAA
TCAGGTGAACCCTTAGGGTGTTTGCACACAGAGAGCGGTCTTATGAGGATATAGATATAT
TCAATACATTTTTGTTGAATTCAATATTTGATTATTGTTATTCTGTAATGTACTTGTAAT
TGAATAAAGATTTATTTATATCTAAATCCGCTTAAGACCACTGGAATTCAGAACGCCTGG
CCACACTCAACTTTTTCTCTCCCAAATTAAGGTTAAAAAAAATTAAAAATTGAGTTAAAT
CCATTTTCATCTTCATCACTATTATCACTATTTCCTGTCGAAAAATGCTCATAAAATGCA
GGATTTCGAAAAATACTCTAAAAATGTAGTAATTTGATCGTATGGTAAGAGATGTTATGG
TATTTCTCCGTAATTGAAAGAATAAGATGTTGATATTTTCAAACGTGGTATTGACAACAT
CAAAGTCTTATTCTATCAATTAAAAATGTAGTATTTAGATAGAGCAGTTAAAACAGATCA
AAATACAGTTACCTCCACTTTTCATGAAGGTAAAGTAAATTTACTTTGTAGATTTACA
>BPHLINC417-RC	scaffold0000031361
CAATTATGTTTAACTGCATGAAACTTTATTATCCTGTTCATAATACAGTATATATTTTAT
AAATTATGTTATTCGATATTTTGGCTCAAAATTCATTGATTTGTAAAATCACTTATCAAT
ATAATTGTTTTTTGAGAAGAAAAATCAGGTGAACCCTTAGGGTGTTTGCACACAGAGAGC
GGTCTTATGAGGATATAGATATATTCAATACATTTTTGTTGAATTCAATATTTGATTATT
GTTATTCTGTAATGTACTTGTAATTGAATAAAGATTTATTTATATCTAAATCCGCTTAAG
ACCACTGGAATTCAGAACGCCTGGCCACACTCAACTTTTTCTCTCCCAAATTAAGGTTAA
AAAAAATTAAAAATTGAGTTAAATCCATTTTCATCTTCATCACTATTATCACTATTTCCT
GTCGAAAAATGCTCATAAAATGCAGGATTTCGAAAAATACTCTAAAAATGTAGTAATTTG
ATCGTATGGTAAGAGATGTTATGGTATTTCTCCGTAATTGAAAGAATAAGATGTTGATAT
TTTCAAACGTGGTATTGACAACATCAAAGTCTTATTCTATCAATTAAAAATGTAGTATTT
AGATAGAGCAGTTAAAACAGATCAAAATACAGTTACCTCCACTTTTCATGAAGGTAAAGT
AAATTTACTTTGTAGATTTACA
>BPHLINC039-RA	scaffold0000003046
GTCACACCTATATTTTGTGTCCTAGGAATGGATATTGGAAACGCATTCATTTTCAGCTGG
TATTTATTCAAGAATACGTAGTTTGCGATGACTTGATGGTACATAATGAAAGGTCCTTCA
TCATTTTGAGAATGATAGTGTAACCATGTTTTCTGTTAAAAAACAAATGATGGAAATCAT
TTGCAGCGAACAATTGGGAAGATGGCATATAAATTGATTATATTTATATGCTAATCTCTT
GATTAAGCTCATGGTTACTAACTTTCAACCTTGAAGAGATGCACCTTTATTATATACTGT
ATATAGACATCCTTGCTTGAACCAGCATTCTACAATTCTTTGGACCCTGGATGGCTTGGA
AATTGATCGTCGCGGAGGAATCAAGTCAATACAACGTATTTCTTTTTCAGGGCCCCGGAC
TTCCTTGAAATTGAAAAG
>BPHOGS10022886-IT-RA	scaffold0000029074
GTTGTGATAAAATAATTCAAAAAAAGGGTACTGAGATTTGTATTTCTATTTATATTACAA
GCAGCCCTAAACAGAAAAGAGTCTTTCCCATCATTATCTAATCATCAACATCCTTGTCAA
TACCCCCATGCATAAACCTGATGCGACCTTATGTGGAAACTATACCATTTACAGAGAAAA
GATACAGTTTATGGTATTATTCGTCTCTGAAACCACCCTTATTAGGAAAAAATACACACA
AGAGTATTTCGATATGTGTTCCAAATAGCTTTTATTCATCTTATATCGACATAACTATAT
TCTCCTGTCATCAAAGCACAAGCCCAAGGCTCATGTTAGAGACATCCTCTTAAAGAAGAC
ATCATCAAATCAAAATCAAAATTACTTGAAACGATTTTGTTTGATATGATAATTATGATA
TTATATAGACAGTGACTTCTTGGTGTACCACCTTATCATATAGATTTAGACTATATCATA
TAGTGAGGTCTATGTTATAATGGCGGTGTAGGAAGATAGTAGAACACGTTGCTGATTCTC
TGCCTTGCCACTGCCTTCTATAGAGGATAGCTGATATACTGTATCTGATGTAAGGATGTA
ATATCAACTGTTCAATGTTGTTGAAAATGATCAATTATTTTGTATTTGTCGAGGAAATAA
CATATTCTTCAATGACTAAATAGAACATTATTTGAAATGAAATGTTTTGTTTAATAATTG
ACCGAGCGAAGTGAGGTCTAAGATTCAAGTCGACGGTTTGGCATTTCTCTTAATGTTTAT
ATGTTGCGCATTTAAGGCGAAACACGGAAATAGATTTTCATGAAATTTGACAGGTATGTT
CCTTTTTAAATTGCGCGTCG
>BPHLINC213-RA	scaffold0000016551
CGATTTTTTTGATTGACGACCTTGGTTCTTGATTACTACCGTGTTTTGCAATGTCTGTAT
TTAGAACAAGAGTTACATCCTTGCCGAATTTCTATCCTATTATGTCATCTAATCATTGCA
CTACTACAATAAAACTTCAGATCATAAAACTGTGTAGTTGACGGGTTGACAGTGACACCT
ACGTAAAGTTTGTGAAGCAAATAGTGACTAGCTTTTTGAATAGTGATGAGTTTTAACAAT
AAATGTATCGTCGAAGCAACAAATTTAGTTAGAAATGAGACGAGGGTTAAATGAACGGAC
ATCAATCGGAAATATCTCAAATACTTCATCGTCTTCTTCTAATTTTTCAACTTATCCTAG
AAGAAGACGACAATTTGTTGATCAAGTCAGCATATCTTCGAACTCTGTGCTGTATTTAAC
CTGGTCGGGTGATACTGTCGATTTGAACAAATCTGTGAATTTGGCGCTAAAAACAAATGG
ACTCGTGGATTTGAGAAATATTCTGCAATTGTGTCATAGATATGAGGCGCAGGAGAT
>BPHLINC195-RA	scaffold0000014919
CACCGTTCATGATGTGGAGGACGATGAGGAAGAGCCGGCCGGGGATTGAGACCTAGAGGC
TGTGGAAGAGGCTGTTGAAGAGGCTGTCGAGGAGGCTGTCGAAGAGGCGAGTGGAGAGGC
TAACTGAAGGAGGCTGAGGTTCTAAATGAGCTGGAGCAAGTGAGTAAGTTTTAGTGGAGC
AATTTAGTGAGATGGAGTACTCAGAGATTTGGGCACAGTCTTTATTATGATTGAGTGATT
CAATCAATTCATAAATATGAAAATTTTGATTTTTTATGAGAAAGTGAATTTTTAAAATAC
AATTAGGAAAATTAAATTTGGAAAAACAAATTTG
>BPHLNC-unc333-RA	scaffold0000028303
ATTTCATGTAAAACTAGGGAAGAGAGAGATATGAAAATGGCTCGATTTTATACTTGAACA
ATTTCCGCCTAGAGCGGTTTACGAATTGACGACCCACCGCCTTCACAAATAGCAGGAACC
CTCGCATCACCATAAGGATGGCCGCAGTGAATTCTCTCAATGGGCTCTGTAGTACGAACT
CGCAGGGCGTGTCAGGGACAGCAATAAACCGTCAGTATCAAATCAATACAATACCCAGTA
TGATCAACAGAGCAAGGTATGAAAGGATAATTCGTCGTGAAAAGGTGTAAACAGGGAAAA
CGGAGTGGAATATAAACTGTTACAAAAAGGGGAGGGGTTCGCCAATACAGACTATGTTTG
GTGTGATTAGCATTTCTTAAAATGTTCAATCACCCCTGACACAATCTAAGTCTTTTGGGG
TAAAATTAATAATGAAAGGCGCCTAGGGACTATAAATTAGATTTAAAAGGTTAATTTTCT
GTAATGTGAAGAACAGGCTGATCTTGTGAACTTATTTTGTTTTAGTTCGAATTTTACTAG
AGTCCTGATAGTTCCTGTTTGAGTAACTTCCC
>BPHLINC096-RA	scaffold0000008572
TATTGATTTATTGGTAGGTTTGAGAATGATTCTGGTACTAGATGAAAAGTTTTATTGATT
TATTGGTAAGTTTGAGAACGATTCTGGTACTAGAAGATAAGTGTTATTGATTTATTGGTA
GGTATGAAAACGATTCTGGTACTAGATGAAAAGTTTTATTGATTTATTTGTGATTGTTGT
ATTTTATATTACTTTATTCTCATTGTTTATATCGAATCTAGTGACTTGTTA
>BPHOGS10022970-OT1-RA	scaffold0000029131
CTTCCTTCCTGATTGAATAGGTATTAAGAAACATTATCGTATGTGAAACTATACTCTAAA
AATGGATGGAAGCTAGATGAATTGCACATTCTTCTGGCTGAATCTATGAAAAGCGTGCCT
CAGACTCAAGCCTCCCAATCCAAGCTATTCGTGTGATGTAGATACATATCAGTTGAAAGA
ACTCTCCTTTCGATCCACATTAATTGTGTCACTGTATTAAATAGAATTGGCAGAAAAGTA
ACTGCGACTAATTGATGTGTAATTTGTATATAGCATGCAGTTAAATCGATTGCTAGTAAG
ATTTGAGTAACATGTAATACTCATAACTATTATATCATTAAGTAGCTGTCAGTTCACTGT
TTGTCCTTAATTCAGTATTATTTTAATTTTCTCCTATTGGGTACGGTACATTATAATAGA
AAATACGGTATTTGATATAAATAATGTGTTTTCTATTTTCAAATGACAAACAAATTTGTT
TTAATAATTCAGCTCGTCTTGTGTTATCAAGATTTTTTATTGTGACCTCTGTAAGCTGAA
CATATAATGAATTCATCCATTTTATTCATTAGGTGAGTTAATAGTCGAAAAGGCAATTCC
AAGGTTAGGGCTCTGTTGATCGATAAGCTTTTATCTAGAATTTTCCTGTCACATTCAAGC
AAATCATTGCAGATTAATGGTATGGTTCACCATTTTATGTAATATATGAACTAAGTACCG
CATTCTCACGGTACCATGTACAAAGAACCCCCGCTTCAGTAATATTACAAGTAAGAACCA
ATTCTAGCACCAATATTATTTTCAGTAGGCTGATTCCTGAAATAAAACTCAGGTTTTCCT
CATCTAATCTAACTGAAGATATTTGCTGTGAATTTCATCAAAGTGAATTTGCAAAAAGAT
GACATTTTTACTCTATGAGTAGGCCTACACGACTCCTTTCTTTGATCATTCTTAACCTGT
TACCCATACTTTGTTTATTTTGATTTGTAAAAATGTATTTATTATTTACTATAGATTTAC
CTAGTATTTAAAAAACATTGCTTTAGATGTGTGATTTATAGAAGCATTATGTAATAGTAA
CTCAAAGATTATGGTAATGTATTCAAAAACCAAACTCAAACGCTTGTATAGTATTGTGTG
GAGAACAAATCTCCATAATAATCTATATTATAGAGTTATAACTAAGCAATCTATTACATT
CACATAAATGCAATACATAGTAATAAAATATTGAGATTTATTTTATAGTAATATTATCAT
GTAAACGTTATATTAAGGCTGATATTTTTCTACGACCAAGTTTACTTATACGATTTATCA
AAGTATATTGAAACGGGACAAGATTATGTAATATAGCACTACTTTAATGTAATAGTTGAT
TATCGTCTAGATATCTAGATTTAGATTTTAATGCATGAAAGCAAAAAATAGTATAATGTT
TTTCTGGAGAAGTCAAAATCGTTCTATTAACTAATCGACTTGTTCGTTTTAATTTTTGGC
AGTTATTTTTTTCAAAATATTCATGTTTTCACAATAAACTATTTTTGAGAAAAAT
>BPHOGS10022970-OT1-RB	scaffold0000029131
GCACATTCTTCTGGCTGAATCTATGAAAAGCGTGCCTCAGACTCAAGCCTCCCAATCCAA
GCTATTCGTGTGATGTAGATACATATCAGTTGAAAGAACTCTCCTTTCGATCCACATTAA
TTGTGTCACTGTATTAAATAGAATTGGCAGAAAAGTAACTGCGACTAATTGATGTGTAAT
TTGTATATAGCATGCAGTTAAATCGATTGCTAGTAAGATTTGAGTAACATGTAATACTCA
TAACTATTATATCATTAAGTAGCTGTCAGTTCACTGTTTGTCCTTAATTCAGTATTATTT
TAATTTTCTCCTATTGGGTACGGTACATTATAATAGAAAATACGGTATTTGATATAAATA
ATGTGTTTTCTATTTTCAAATGACAAACAAATTTGTTTTAATAATTCAGCTCGTCTTGTG
TTATCAAGATTTTTTATTGTGACCTCTGTAAGCTGAACATATAATGAATTCATCCATTTT
ATTCATTAGGTGAGTTAATAGTCGAAAAGGCAATTCCAAGGTTAGGGCTCTGTTGATCGA
TAAGCTTTTATCTAGAATTTTCCTGTCACATTCAAGCAAATCATTGCAGATTAATGGTAT
GGTTCACCATTTTATGTAATATATGAACTAAGTACCGCATTCTCACGGTACCATGTACAA
AGAACTCCCGCTTCAGTAATATTACAAGTAAGAACCAATTCTAGCACCAATATTATTTTC
AGTAGGCTGATTCCTGAAATAAAACTCAGGTTTTCCTCATCTAATCTAACTGAAGATATT
TGCTGTGAATTTCATCAAAGTGAATTTGCAAAAAGATGACATTTTTACTCTATGAGTAGG
CCTACACG
>BPHLNC-unc278-RA	scaffold0000023680
TTTTCCATAAATAACCAACTTTTTATTCTTTAATTTGATTTTTAATACTTTTTAATATTT
TTTTCTGGTTATGGTAATATAGTGAACATTTCACACACAAAACTGTTAAGTTTGGAAAGA
CCATTCCACTGGTAATATTAACATGTCAAACATTTTTTACGGTAGTACAGAGTTTATTGA
AGATAATCATAATTATTATGATAACAATAGTTTATCCTGTTGACAATCAAGGTAAGTATT
TGGAAATTTTTATGGTCATTACTTCCTCTTGATTCAATCAGAATTAACAACTTCCAGTTG
GTATAAAAATTATAGAAATCAATCTACTTAAAACATCAATCACTTGCAGTTGTCACATCA
GTTTACATTCAAACATTCTCTCATAAATATTCAATTTGTACTTTGGTGTTTATGCATTTA
TAAAATGTAAATTTGAGACCAATACTATCGTATGTACATGAAAATCCATACTTATTTTCA
CTCTAGCAACAAATTATGCCCAATAGAATAAGATTATGAACTAATTTATAATATTTTGTA
TATATTACCATAATCATTTATAATCAACTAAATCTAAACAACATTCATGTACATTGTATT
TTTTAATATATATCCATTAATAATTATATAGCGTACGCTCCTCTTAACAATATATTAAAC
GAACAATAATGTGTTGTGCACATATTATAAAGATAATGCTATATTGACACACAACACACA
TATACACACAATCTCACATATATATTATACAACAATGAAAAGACAATATTGTGAATGAAA
TTTCTTACAGTAGTTATTATTCTTGTAGATATCAATCTGAAACTCTATTTCTCTTCCTTG
AGAGTTTCTTTCAACCATTATTGACGACCAAATAGTGACAAGACAATACATTGATTAGAA
ATGTGTTCAATCCTTTCAATTGAAGCTTCTTTACATTATATTGTAGAATTTGTTGCTCTA
TATGCTATTTAATTTCTAGTCATGAAATGTTATGCAGATTTTAATAGTCTAAATATTTAA
TTACTACGATTCTAAAATCTTTTATTATCGCATATTATTAATAAATTTTTAGGTATTGCA
ATAATGGTTGAACATTGTATATTATTTGTAATCAATGCTTTAGAAAGTGCATGTCCCTAC
CTGTAAACATCTATGCAAATGAACTTCGAATATATATTATCACAGAGGCTGAACTTCCCT
ATTACTTATCAATAGGTCAACTACATTGTTCATTATTGACCCACCTAATGATAAAAATTC
AACTTCGATTTCTAGAAAGATTCACTTGTCGCTTTCACTATGAGGCGTGAATATAATATC
AATGTAACACCAACTATTCTATGGAAAGATGTAACACTATTACAGTGAAAAGCATGACAA
TTTGTTTCTACTTATTATTTACTTCAACACATTACTTATTTGTAGTTTCAATACTGTTTT
CAATCGCAAAAGAATGAGATAAATAATTCTACTTCTAGCAATGCTATTAATGGAATAAAA
TTGATTTTTCTGGGATATTTTTCTTGTTTTACTGTGTATTTTATCAGATCATGTTCAAGA
AAAAAATTGGTGGAAAATTTATTGAAAGGGATCAGTAATTTTTGTTGGTCAGTATCACAA
AAGCACACTTGCTGCGGAACGTTATAAAAATGCTTGAATGGGTAAGGTTGCTCGACAGAG
ATTCAACAAGCTCATTATATTTCTCTGACAACATCCAAAAGATTTTCTAAACAAATAATG
TTGTTATAATATCAACTCAATACCAGTTTTCTAGTACTAATGCTTGAAATTATTGTCACA
ACACATAACGTATGCAGCGTATAGTAGTTACAAAAGTAAAGTTCTATTCTATGTATGATG
ATGCGGCAGTCAGTTTTAATTATTGCAAATCCACATTCATTTGAATTTAATAATTGACTA
ACATACTAAATCACAATGAAAGCATTGAACATGTTATCGTCCAAGAAGAGTTATCATTCA
ACAATTTCACAATAAATATTCAAGATTTAGAAATGTCAATAGTATCGAAAATAGTTACAT
TGGCGTACTCTCTCATACAATAGACAGGGAAAACAATAAAACCTAATGGCATTTCAAGTC
GTAGGCTATATTGAAGAAATCATTCTCACAATGAGGATCAGCTCAATAAATAACTAGCAT
TGCTTTGTTGTTGAACACTTTTGTATCAAACCCAATTATTCTGAACATGTGGGCTTCAAT
TTTTCGATTCTCTTATAATAATATTATAAATTTTCTCTCATCGCTTTTGAGTGTGCAAAC
AATACTCAATTATTGAGTAATTATAATAGATTAAAAATTAAAAATACATTTTAAATAAAA
CCAATAAAAATCAACATTACGCTGTGAAATCACCGTTTGAGAAAACTACAACTCTATCAC
AGTTAGTAAATAAAAAACAGTTTATTTCATCAAATCATTAACTGCATGCCGTGTTTAAAT
GTCAAATGGTGCGTTAAAACAGCTTCTCTTCACATATTCAGCTTCCCATAATCTAAAAAC
TCTTCATCAATTATAATTTTATAAAGCGTTTTATTTTCACATTTATTTTGCTTTTATAAA
CTAAGTTCAAGTTTGAGCCTACTGTAGAAGTAATATAAGATAAATTGCACTGCTATTAAA
CTCGAATGGATTGCGTTGAATAGTAAAAATTATAAATGAACTATCATGAAAATTTATTCG
CTAATGAGAAGGTGAGATGGCATCCTAAGCTGATTTTTTTCAATTTTTGAGCGTTAAAAA
GATCAATCATTAGACGAAAATCCAAATTCAAATGATGTCAATCACGCTGAAGACTTCTGC
TACTGCAAATACTGATAACAGGGTGAACATAGGAATGAAAATATTATGAGAGCTACTATT
CAGCAGTGCATAATATTTTACTAAAACATAGCGGCAAGCTAAACTTCGGACTGTAGACCA
GTCTCTCTTCATTAGACCAGTAGAACGTAGACTGTGGACAGTTAATACGGTAGACCAGAA
GCTCTCTGTTTTCTACACTCTGTAGAGCGCTGCTATCCAGAGATTGTAAGCTTAGGGGAA
TCGGGTTCGATTCCCCGGGTAGCAAATAATATTTGGATAGTATCACTCATCAAATTTTCA
TCTGTCTGTTCACCTGTTGACAATATTATTGCAGTAGCATAAGTTTTCGAGGTGGGTGGT
TGACAGCTTAATTTGGAATCTAATTTAGTGATTTATATATTTATTAGAATTTGAACAAAT
AAAATCGCTCATTTTGTATGCTGATGATTATCTGTTTGTTATTTATTGAATTATTAGACA
GCAAATAGTAGAATATTCACAATTTTTCAAATACACAAGTCTAATAATTTTGTCAATCTA
TGTATTTACGTGGTTAGTTTTGCAAATTCCAAGACTATTATTTCTGATCAGTATTAACAA
ATTACTCCCCCTCAAATTTTCATACAAATCAGTTCAAATTTAGACAGCAAATAGTAGAAT
ATTCACAATTTTTCAAATACACAAGTCTAATAATTTTGTCAATCTATGTATTTACGTGGT
TAGTTTTGCAAATTCCAAGACTATTATTTCTGATCAGTATTAACAAATACTCCCCCTCAA
ATTTTCATACAAATCAGTTCAAATAGTAATCCAGCTCTTGGCAGAATCCTAGTACAATTA
ATTGATTGGTGAATTCAATATTATTCTTTTTACTAATATTAGTACCATTATTCATTAATG
AAATAAAGAATAGCCTTATCACTAATGAACACAAGTTTTTTTACTCAAGTAGGATTGTCT
GAGATTACTCTTAATCTATTTCCAAGCTTTCGTTTAGGGTTTCAATTGTTGATTTTCGAT
AGTTTTCATCTTATAGTGTTTACCAATATAATTATATTACAAGTCATATTATCATTTTAA
TAAAAATAACAGTGCCTAAATATACTATTTGTTGAATGTCCATTAGTATCAATGCAATGC
ATTTTAATATACATTCTTGTAAAAATTAAATCACAAAAACTTATTTTCAGAAATAATTAA
TATTCAATTCCACGATAAAAAAATGTTCTTCTTGGTGTTCCATTATAACCTTACAGCGAA
ACTCGCTTTGTAGAATAAAATAAAAAATTGAAATTCTTATTTTATGAAAATGACTCATTA
AAATTCAAAACTATACAATCCATTGTATCCCTTTGATAAATATTTATTTTTTGTCCAAAA
AAATATAACTTGATTGAGTTTAATAGCAGTGCAAATTCGTACATCCTAGTTATCAGCAGT
TTTAGATCACTATTTATCTTTTGTTAAACTATCATTAAGTATTACAGTACTATGATCATC
CTCCAAAAACTATTTATATCTGATCATCAGTTTTGTTTTATTGGTCAAACTGGTACTTAG
GAGTCTCTTTCTTGAACTGGATTCCTTATAATGTACGAGAATCGTATATTCATGTTGAGC
TTGTTCTCTTGAAAACAAATAACCTGTTGCTGCTAAAAATGACTTCAGCACTGCTGAAAT
ATAATATTATGGCTATAAGCTAGCTCTCTTGAAGCAGCTTATATTATTGCAAAATGTTGG
AGAGTGGAATTATTATAATTATTTTACCTGTCAAAATTGTTTTTAAAATTAGTTTAAAAT
TTAATCACTATATTTTTGTGTATCAAATAGATTATTAATGTTATTTAAATAACCCTATCA
TTCGAATATTTCCTCAGCTTGTCTCAATTTTATTCCATTACTTTAATTGAAGTAAATAAA
AAAGGAATCAACCATAATTTATGGTATCTTCAAGCAAGTCTACTAATATCATTCCTATTT
ATTAAATCCAATACTAATCGAAAAAATTAATCCAGTTTACTCTATTATTTGTATACATTG
ATAAGAAGATACAACCTATTGATCTACCAATTCCGAAGATTAAAGCAAGAAACATCAATG
CCTAATAATCAATAATTACGTTCACAATAATAATATGTTATTTATTTAGACAACCATTTA
AACGTGCAGCTAGTCAAACTTGTGCCAAGTTAATATATTATTAGCTAACAATTAAATATC
TATACGGCTCAAATTGAATCATAATGTTAAAAGTTTCTTGTTTTTTTATTTATATTTTTA
TGGTTTACGATTTTTTTTTGTTTTTTATTATTTTTCATCCAGGGATGACAACTGGATCTA
TCTTCATTGGAGAGCTATTCAAAGGTCATTCAGAGTCATTGATCATTTATTTCTTTGTGT
TCTAAACATTTTAATTTTTCGATGATGATTCTTGGAAAGTATAATTTTGATTTGGACAGA
ATTTAGTGTTTCAAACCTCTGATAAAGGAATTTTATTTATGAGGGTAATATGAATCAATA
GGTCTTGTGAAGGACTGACGTTTATAGTATTAGAGTTTTGAAATCAAGTTGCTGAAGAGT
ATCAAACCCCAAAATGCAACCGAGTCCAACTGGGGTATTCACAAGAAATCACAACGGTAG
GATAAACTGAATCAATAGAAGTTCATCAATGGTTTGTCCACTGACTGACATTCATCTATA
GTGAGGTTCACGTTATAATGGCAGTGAAGAAAGATAGAACGGCGTTGTTGATTC
>BPHLNC-unc278-RB	scaffold0000023680
TTTTCCATAAATAACCAACTTTTTATTCTTTAATTTGATTTTTAATACTTTTTAATATTT
TTTTCTGGTTATGGTAATATAGTGAACATTTCACACACAAAACTGTTAAGTTTGGAAAGA
CCATTCCACTGGTAATATTAACATGTCAAACATTTTTTACGGTAGTACAGAGTTTATTGA
AGATAATCATAATTATTATGATAACAATAGTTTATCCTGTTGACAATCAAGGTAAGTATT
TGGAAATTTTTATGGTCATTACTTCCTCTTGATTCAATCAGAATTAACAACTTCCAGTTG
GTATAAAAATTATAGAAATCAATCTACTTAAAACATCAATCACTTGCAGTTGTCACATCA
GTTTACATTCAAACATTCTCTCATAAATATTCAATTTGTACTTTGGTGTTTATGCATTTA
TAAAATGTAAATTTGAGACCAATACTATCGTATGTACATGAAAATCCATACTTATTTTCA
CTCTAGCAACAAATTATGCCCAATAGAATAAGATTATGAACTAATTTATAATATTTTGTA
TATATTACCATAATCATTTATAATCAACTAAATCTAAACAACATTCATGTACATTGTATT
TTTTAATATATATCCATTAATAATTATATAGCGTACGCTCCTCTTAACAATATATTAAAC
GAACAATAATGTGTTGTGCACATATTATAAAGATAATGCTATATTGACACACAACACACA
TATACACACAATCTCACATATATATTATACAACAATGAAAAGACAATATTGTGAATGAAA
TTTCTTACAGTAGTTATTATTCTTGTAGATATCAATCTGAAACTCTATTTCTCTTCCTTG
AGAGTTTCTTTCAACCATTATTGACGACCAAATAGTGACAAGACAATACATTGATTAGAA
ATGTGTTCAATCCTTTCAATTGAAGCTTCTTTACATTATATTGTAGAATTTGTTGCTCTA
TATGCTATTTAATTTCTAGTCATGAAATGTTATGCAGATTTTAATAGTCTAAATATTTAA
TTACTACGATTCTAAAATCTTTTATTATCGCATATTATTAATAAATTTTTAGGTATTGCA
ATAATGGTTGAACATTGTATATTATTTGTAATCAATGCTTTAGAAAGTGCATGTCCCTAC
CTGTAAACATCTATGCAAATGAACTTCGAATATATATTATCACAGAGGCTGAACTTCCCT
ATTACTTATCAATAGGTCAACTACATTGTTCATTATTGACCCACCTAATGATAAAAATTC
AACTTCGATTTCTAGAAAGATTCACTTGTCGCTTTCACTATGAGGCGTGAATATAATATC
AATGTAACACCAACTATTCTATGGAAAGATGTAACACTATTACAGTGAAAAGCATGACAA
TTTGTTTCTACTTATTATTTACTTCAACACATTACTTATTTGTAGTTTCAATACTGTTTT
CAATCGCAAAAGAATGAGATAAATAATTCTACTTCTAGCAATGCTATTAATGGAATAAAA
TTGATTTTTCTGGGATATTTTTCTTGTTTTACTGTGTATTTTATCAGATCATGTTCAAGA
AAAAAATTGGTGGAAAATTTATTGAAAGGGATCAGTAATTTTTGTTGGTCAGTATCACAA
AAGCACACTTGCTGCGGAACGTTATAAAAATGCTTGAATGGGTAAGGTTGCTCGACAGAG
ATTCAACAAGCTCATTATATTTCTCTGACAACATCCAAAAGATTTTCTAAACAAATAATG
TTGTTATAATATCAACTCAATACCAGTTTTCTAGTACTAATGCTTGAAATTATTGTCACA
ACACATAACGTATGCAGCGTATAGTAGTTACAAAAGTAAAGTTCTATTCTATGTATGATG
ATGCGGCAGTCAGTTTTAATTATTGCAAATCCACATTCATTTGAATTTAATAATTGACTA
ACATACTAAATCACAATGAAAGCATTGAACATGTTATCGTCCAAGAAGAGTTATCATTCA
ACAATTTCACAATAAATATTCAAGATTTAGAAATGTCAATAGTATCGAAAATAGTTACAT
TGGCGTACTCTCTCATACAATAGACAGGGAAAACAATAAAACCTAATGGCATTTCAAGTC
GTAGGCTATATTGAAGAAATCATTCTCACAATGAGGATCAGCTCAATAAATAACTAGCAT
TGCTTTGTTGTTGAACACTTTTGTATCAAACCCAATTATTCTGAACATGTGGGCTTCAAT
TTTTCGATTCTCTTATAATAATATTATAAATTTTCTCTCATCGCTTTTGAGTGTGCAAAC
AATACTCAATTATTGAGTAATTATAATAGATTAAAAATTAAAAATACATTTTAAATAAAA
CCAATAAAAATCAACATTACGCTGTGAAATCACCGTTTGAGAAAACTACAACTCTATCAC
AGTTAGTAAATAAAAAACAGTTTATTTCATCAAATCATTAACTGCATGCCGTGTTTAAAT
GTCAAATGGTGCGTTAAAACAGCTTCTCTTCACATATTCAGCTTCCCATAATCTAAAAAC
TCTTCATCAATTATAATTTTATAAAGCGTTTTATTTTCACATTTATTTTGCTTTTATAAA
CTAAGTTCAAGTTTGAGCCTACTGTAGAAGTAATATAAGATAAATTGCACTGCTATTAAA
CTCGAATGGATTGCGTTGAATAGTAAAAATTATAAATGAACTATCATGAAAATTTATTCG
CTAATGAGAAGGTGAGATGGCATCCTAAGCTGATTTTTTTCAATTTTTGAGCGTTAAAAA
GATCAATCATTAGACGAAAATCCAAATTCAAATGATGTCAATCACGCTGAAGACTTCTGC
TACTGCAAATACTGATAACAGGGTGAACATAGGAATGAAAATATTATGAGAGCTACTATT
CAGCAGTGCATAATATTTTACTAAAACATAGCGGCAAGCTAAACTTCGGACTGTAGACCA
GTCTCTCTTCATTAGACCAGTAGAACGTAGACTGTGGACAGTTAATACGGTAGACCAGAA
GCTCTCTGTTTTCTACACTCTGTAGAGCGCTGCTATCCAGAGATTGTAAGCTTAGGGGAA
TCGGGTTCGATTCCCCGGGTAGCAAATAATATTTGGATAGTATCACTCATCAAATTTTCA
TCTGTCTGTTCACCTGTTGACAATATTATTGCAGTAGCATAAGTTTTCGAGGTGGGTGGT
TGACAGCTTAATTTGGAATCTAATTTAGTGATTTATATATTTATTAGAATTTGAACAAAT
AAAATCGCTCATTTTGTATGCTGATGATTATCTGTTTGTTATTTATTGAATTATTAGACA
GCAAATAGTAGAATATTCACAATTTTTCAAATACACAAGTCTAATAATTTTGTCAATCTA
TGTATTTACGTGGTTAGTTTTGCAAATTCCAAGACTATTATTTCTGATCAGTATTAACAA
ATTACTCCCCCTCAAATTTTCATACAAATCAGTTCAAATTTAGACAGCAAATAGTAGAAT
ATTCACAATTTTTCAAATACACAAGTCTAATAATTTTGTCAATCTATGTATTTACGTGGT
TAGTTTTGCAAATTCCAAGACTATTATTTCTGATCAGTATTAACAAATACTCCCCCTCAA
ATTTTCATACAAATCAGTTCAAATAGTAATCCAGCTCTTGGCAGAATCCTAGTACAATTA
ATTGATTGGTGAATTCAATATTATTCTTTTTACTAATATTAGTACCATTATTCATTAATG
AAATAAAGAATAGCCTTATCACTAATGAACACAAGTTTTTTTACTCAAGTAGGATTGTCT
GAGATTACTCTTAATCTATTTCCAAGCTTTCGTTTAGGGTTTCAATTGTTGATTTTCGAT
AGTTTTCATCTTATAGTGTTTACCAATATAATTATATTACAAGTCATATTATCATTTTAA
TAAAAATAACAGTGCCTAAATATACTATTTGTTGAATGTCCATTAGTATCAATGCAATGC
ATTTTAATATACATTCTTGTAAAAATTAAATCACAAAAACTTATTTTCAGAAATAATTAA
TATTCAATTCCACGATAAAAAAATGTTCTTCTTGGTGTTCCATTATAACCTTACAGCGAA
ACTCGCTTTGTAGAATAAAATAAAAAATTGAAATTCTTATTTTATGAAAATGACTCATTA
AAATTCAAAACTATACAATCCATTGTATCCCTTTGATAAATATTTATTTTTTGTCCAAAA
AAATATAACTTGATTGAGTTTAATAGCAGTGCAAATTCGTACATCCTAGTTATCAGCAGT
TTTAGATCACTATTTATCTTTTGTTAAACTATCATTAAGTATTACAGTACTATGATCATC
CTCCAAAAACTATTTATATCTGATCATCAGTTTTGTTTTATTGGTCAAACTGGTACTTAG
GAGTCTCTTTCTTGAACTGGATTCCTTATAATGTACGAGAATCGTATATTCATGTTGAGC
TTGTTCTCTTGAAAACAAATAACCTGTTGCTGCTAAAAATGACTTCAGCACTGCTGAAAT
ATAATATTATGGCTATAAGCTAGCTCTCTTGAAGCAGCTTATATTATTGCAAAATGTTGG
AGAGTGGAATTATTATAATTATTTTACCTGTCAAAATTGTTTTTAAAATTAGTTTAAAAT
TTAATCACTATATTTTTGTGTATCAAATAGATTATTAATGTTATTTAAATAACCCTATCA
TTCGAATATTTCCTCAGCTTGTCTCAATTTTATTCCATTACTTTAATTGAAGTAAATAAA
AAAGGAATCAACCATAATTTATGGTATCTTCAAGCAAGTCTACTAATATCATTCCTATTT
ATTAAATCCAATACTAATCGAAAAAATTAATCCAGTTTACTCTATTATTTGTATACATTG
ATAAGAAGATACAACCTATTGATCTACCAATTCCGAAGATTAAAGCAAGAAACATCAATG
CCTAATAATCAATAATTACGTTCACAATAATAATATGTTATTTATTTAGACAACCATTTA
AACGTGCAGCTAGTCAAACTTGTGCCAAGTTAATATATTATTAGCTAACAATTAAATATC
TATACGGCTCAAATTGAATCATAATGTTAAAAGTTTCTTGTTTTTTTATTTATATTTTTA
TGGTTTACGATTTTTTTTTGTTTTTTATTATTTTTCATCCAGGGATGACAACTGGATCTA
TCTTCATTGGAGAGCTATTCAAAGGTCATTCAGAGTCATTGATCATTTATTTCTTTGTGT
TCTAAACATTTTAATTTTTCGATGATGATTCTTGGAAAGTATAATTTTGATTTGGACAGA
ATTTAGTGTTTCAAACCTCTGATAAAGGAATTTTATTTATGAGGGTAATATGAATCAATA
GGTCTTGTGAAGGACTGACGTTTATAGTATTAGAGTTTTGAAATCAAGTTGCTGAAGAGT
ATCAAACCCCAAAATGCAACCGAGTCCAACTGGGGTATTCACAAGAAATCACAACGGTAG
GATAAACTGAATCAATAGAAGTTCATCAATGGTTTGTCCACTGACTGACATTCATCTATA
GTGAGGTTCACGTTATAATGGCAGTGAAGAAAGATAGAACGGCGTTGTTGATTC
>BPHLINC007-RA	scaffold0000000346
GAGGTTAAAGTTTTTATTGGATCAGTTACGATCTCTGTGTTAGCTTATAAAATTATCAAA
ATTAATTATTAAATTATTAAAATTTTGCAGAGCTTTGCAACCATAGTTATCAGTTAGGCT
GTCAGTTATAGCTATCACTGAACTATGAGGGAAATTTTCAAAATGTCAACTCAAGTAAAA
TCTAAGATTTGAAATCTGATAAAAAATCATATAGAAAATCGCCTTCTAACGTTGTTATCA
AACATTCTCTATTCTAAAAAAAAATGAACTTGATAATTTAAAGTATAATTTATCTGATAA
TTTCTTGAAAATTTAGTACAAACGGATGACATTTTGAGCCAAAATAAAAACTTATATCAT
TTAAATTCATTCGAAAAATATTTACAATTGCAATAATTTACATTTCTACTGCAGAGCATT
GCACCCATAGTTATCAGTTATCTTCAAACTATGAGGGAAATTTTCAAAATGTCAACTCAA
GTAAAATCTAAGATTCAAAGTCTGATATAACTTAAAATAAAACATAATAATTGTAGCCTT
CTAACGTTGTTATCAAACATGAACTATTAAAACGATTTAAACTCAAACGGTCCGCATCGG
TTGAATGGGAATCACTGATATATCTCTTATAAGGAACGCTGAAAGATTGAAATGAATTTA
ACTATGCATCATATGAGCCAACTATATGAATGAATGGATAAGTAGATTCATGAATGGATA
AACAATTCAATTCATGACTGAATAAATAATTCAAAACATGAATCAATCAATTAACAAAGT
CACCCGGGTCGACGGTAACGTTTATACAAAATAGAATATTCAACATTTCATAGTTCAGTT
GAAAACAAAATGTAGTGGGAGACTCATGTTGATTTATTACTGTACCGTATATAAAGGAAT
ATTCCTATCAGCCCGTTTGAAATAAATTGTTCACACAGTTGAGAGATGAAGTTCAGCATC
CGTGATGTCAATTACTGGTAACATTCAATGCTCCGAGTAGACGTTTTGTCAACTCCAATA
ACAAAACTCATGATTTGAGATTTCTGATTCCAGCATAATCTTTTTGTCCAATCTACACTG
TTATATTATTTATATAATAATGATTTTGAAAACTGTGCATCCTGTCACAGAGGTGATTGT
GTAGAACCGTATCTATACTATTAAATTATTAAAACGTTTATATTAAAAACATCATAAGAA
ACTCTGTTTATTTCGGCTGTTGAAGTATGCAATATTTTAATTAATAATCAGAGTAAACCT
TCACAGCAGGGCTTTGCACCCATGGTTATCAGTTATCACTAAACTATGAGGGTAATTTTC
AAAATATCAACTCAAGTAAAATCTAAGATTTGAAATCTGATAGAAAATACAAAATAGTAA
TTCTAGCCTTCTAACGTTGTTATAAAACATTAATTATTATCTGAATTCTAAAAAATTAAC
TTGATAATTAGGATGAACGGATGAAATTTTGAGCCACAATAATTACGTGAAATTTATATT
ACTGAAATTAATTCGAAAATATTAACAATTTCATTAAGTTACTACTGCAGAGCTTTGCAC
CTAT
>BPHLINC203-RA	scaffold0000015602
GGCTACATCAGGGCAAGAATGAGACGTGACAACACCAAGAGAGCTGGCCTGAAAAAGTTA
TCAACGAAATTTCAACCTAAAAAGGACCAATCGAAGGATAAGCTCCATTCGACAGCAAGG
TCTTTGGGACCCTTGCGAGCAAGGCGTGCGTAAATAGTTAACAACTGGTTGGAATAATCA
CATATTAAAAAGTAAGATTACAAATGGAGAGCTTTAAAGATAATAAAGGATAATAATATT
GAGAAAACACCGATGAA
>BPHOGS10033455-AS-RA	scaffold0000042349
AGTTTTTCTGAGCAGAAAATCAACGGAGGAAATCTTCGATCATCAAGTCTCATCTTTCCA
ATGAAAAGCTTATAATTTTAAATCACCAAAATTTTTATCGGAAAAGTCCAGAAGATATCT
ATCTACATTCTAGCGTTTTCGTGCCATTTGAATACAATTGAATGTTTCTGTAGATGTTAG
TGCGTTTGCGTTATGTGTGATTGTTGTTTTCATGCTTCGCACGGCACACCGAAGGATGAG
CCAGAGGTGCGCAGTCAGCTGAGTGTCGAGGCTCACAACTTTATGTAAAGTCAAAGATCG
GCCCTTCTTTCGAGGCCCCTGTGATCATTATTCCGGACTCGTGTTCACAAACAAATGGAA
TGTTAACGCGAAGAACTGAATAAAAATGAAATAATAAATAACTCCATTTCTTTTATTATT
TCAAATATCTCTGTGCTGTGATTCTGTTTTCTTA
>BPHLINC230-RA	scaffold0000017443
CGAATCATTTCCAGTGAGTTGTGCTTCGTAGACCTATGGCGTTGTTTTGGTAATCTACAT
GCTTTTCACCGAAAATGATGATATTATAATATGCAAAAGATGTGCTTCAAAGTTTGACAC
CCTAGATCAGCTAGAAGAACGAGGGAAGTCAATTCGATCTGATCTCTTGACCGACCTTGA
GATAAATTATGAACTCGAACAGGGCGAACTCAGCAGGGGATTCACGCCGCTAATCAGGAG
TAAAACACGTCCCGCTTATACGGTTACTTCTCACGACTCACACGATGGTGATGAGATGAC
GTCATGCAAGTTGATGGAAGTGAACCGGTAGTCATTGAAGAATATTTGCAAAGCAGTTGG
GAAGTGAACACAAAATAGACATCGCAGCCACAAAACAACATAAGTAACTTATCATCTGCT
GTTACTCCGTCATCTTCTTCTTCTGCTGCTACTGCTACTGCTACTGCTGATTCTTCTGTG
CTGAGAAATCAACACATGGACCCTTGTAGCCGATTGCTTGATAACTTGCATGTTTATTTT
CTAATATTAAAGTTTCAAATACGCCTACTGCCC
>BPHLNC-unc009-RA	scaffold0000000837
GTTCAGTCGGTCTGTTGATGGTTGTAGGCGTAGTTCTTGTTTTCGGTGTTTCAGTGAAAA
AATCTTGTGCGTGTAAATAAATTTATAACTTAAAATCTCATTTGACGTATTCATCATTAA
ATATTTCACTCATGAAATGAAGTATGATTCGTGGTAAAAGTGTTTTTGCATTTCTTTAAT
TAAAAATAATGATGCATATTATCATGTGAACTCACTGTGCGTGGATGTAATTCTACATCA
TTTGGATATCTGAATAAAGGGTGTGAGATCGCAGCCAGCATGCAGCGCAGTCGTGTCGGC
G
>BPHLNC-unc466-RA	scaffold0000038511
CTAATATTTACACTTTTAATTCCTATCGTAATATGAATGATGAATGAATGAAGGGCCGAA
AATTCTATAAAAGAGAAGAGGTCGTATTACAATATAAAACTACAGTGAGAAATTCGATAA
AAAGAATTGAACAAGCATCTATTCATTTTCAACTTTCTACAAATGTAATCATAATATTGA
AGTAACCCTAAAACTCCTGTTATGTTAATGTTTAACTGGATGGCTTGATTTTAAATACAG
TACATAAAATGTCCAAAATTTCATACATTTAAGCTCAATTTCATGCTTCCACACATTAGA
CTGACTGATCGTTCAACTAATAAAATAGTAAATATTGTAGATTATCTTTTAGAATCTCGC
CTATAGCACCATTGAATTTCTGATGAATCATAACAGTAATAATTCTTACTCTAGGACTCA
TGATAGCAGCTAGAATTACTGGACTCATGATTATTGTCAATTCATTTGAAAATGCAATAA
TAGTGTGCGACTATTACATCATAATCCTTTTCAGAATGTACCTATCTTGTAGATTACGAA
ACTGGCAAGTATTTTACCACGGAAACAGGCCTACTGTAAACTTTTATTTAAAAAAAAACG
TTACAAAATGAGCGCTTAATGTAAATATGAATTTGTTTCAAACCAAGGCTGTGAGAATAT
TTTTATAAGAATCATTCAACTATAGTAGTTAACGTTTTACTTCTCATTTTATGTGAATAT
AACATTAATAATAATTGAAAATGTAGACGATAATATTTATTTAATCAAATTATTTGCTAT
TTATCATTTCTATTCTAATTACAAATAGCATATATTTTCTTAGTGCTTGAGAACTCTTGA
CATAATAAATTCAAAGATTATTTGCGACCTAAATAGAACCTTTGATAATAGTCACATATT
GAGTTGTTTGTTAGAAAGTTTGGCTAATTCAAAAACATTATTTTCCACCATCAATGAAGC
TAATTTGCTATAAAAACGAGAATGTGAACTTCATCAAGTACCGTAATTATCGAGGCACCA
TAATGACTTTTAAATGGCCATAATAAAGATTTTACTCTGTCACATCAACTCAACGCAATT
GTACACCTTATTGGATATCATGTTTTACCTGTTTAGGATATAAAGTCATTGATACTGTAT
TGTAAATAATATTTACATATTTGTTATAGGAATCTTTGTATTATTATATTCTAATCCATA
CTAGTCCCTTTAGAATGATTAGAGTAGTAATATTGGTGTTGTTAATATATTATTTCAAAT
AATGAATCTACTACAAATTATCCTTATATCAGTCTTATTGAAGTGAAAACATTTTAAAAT
TTTAGAAGATGCAGAACTTCAACGTCTAGTCATTTTTATAGTCCAGCAAAGTTATTATAT
TATCTGGTTTTGTTGGTCCAAAAACTGATCTCAAAATTCAAACTATTGAAAATGAAGTAC
CGTAGTATTTCCTGTTCAAGTACTGGGCTTTCTTGATGGTTGTTGTAGCATAAACAGAAG
AGGTCATTGAAGAGCACCTGGATATAAGTGAAACAAATATTACCTTACACATTGGTGTGG
GAGATAATAAATGAGTGGTGAATTTAATTGGATCTGGATGAAATGAATGCTGATAACTAT
GATACCGTAATAATAAACTAATGGATAATTTTGTCTTTGATCATTATAGTTATAATTAGT
CATAAATGGATGTTTCGATTTTAATGCAGCCATGTCAAAGGTGGAGGAGGTTACCTGAAA
TTTCTGTATAATGAATAGAATAAGTTCAATATACTTGAACACTACACTAAAAAGACTTTG
AAAATATGTAGCCTATTTTAGAAATGTAGAAGCTCTACTTGATATCTATCCTGTCGTCGC
TTTTCTCAAATAAAGGGAGCAAGCATATGAAATTGAATCTTCTGAAAATAAAAATTAATG
TCCTATTTTAACAATTACACTTCAGAAAATGAATGTTCAATAGTGAATTATCCAAAGTAT
GTATTTGTAAATTCAACATTTTTATGTCAAGATGTGGAACAATATTTAAATTTGAATATC
ACAAATATGCAATAGAACTCTATCCTCTAATGCTAAACTTCTGCTTGATGTTGTAAATCT
GGCTCTCACCTGATTGATGGTTGATGAAACCACTTAATAGTTTAGACTGTGTGGATTTTA
CTCTATGTGTAGGCCTATCATATATTAACTAAATCACTGAATAACATTACAACTTGATAT
GTAATACACCAACATATATTTCTGTACATCACAATACCCATCATTCTACAGAAAATAGTG
AATCTTTATTGACTGTGCAAATTTAAATTTAAACTATTGAAAAGAACTCTCCGCTTAGCT
CTTTTTATTTATAAACTGAAATTAAGTTCTTTGTGAATAGGTACTTTATAAGATGTCGAT
GTAATATGAAGGATTTCCCCATAAGTCATGTGATCTGTCAATTATAGGCGTAAGATCGCA
TTCATCGAAATTTTTCAACTGTACCTGTACCTGTTTGTAAGCTCTTGCATGCATAATTCA
ACTGTATATTCTCTTGATATTTATATTCACTGCCAATGTTGTGTACTTTTATCACATTTC
AAAAGATACTGAGATTTATGCTAGTGTACTGAGAAGTTCGGTACCGTACATGATAGTTTA
ATATGATTATTGGAAATAATGAATGTCGTTGGAGCCTGTAGAATTCCCAACAATAACTTG
GATATCCTTGAACGATGGTCGATAGTGGTACACATTATGTGACTATTTTAATTGTCAGTG
TTCTGTTCTGTGTGTTATGGTAAAACCATAGATTTTATTATAAAAGGAAAAAATCGAACC
AATAATCACCATAGATTTTATTATAAAAGGAAAAAAATCGAACCAATAATAAAAAAAAAA
AACACAATTTAGGAGAGAGAAACACTCTGAAAAAAGTACTCACTCATTCATTAGAATTGA
GAATTCATGAATGAGTTTCATCGTTGAATATTATAAATGTTCGCACTAAAGTCAAATTAT
TTACACACTTTAGATGTAATTATTTCAATAAGTGTCCAAGTAAAAGACTTTTAAAAAAAT
TGCATGAACGCATCCCTAATTTTTGTCGAATTTATTTCTGACAAATCTAATTTTTTCATA
CACTTGCTATAGCAGATGTAATTATTTCAATAAGTGTCCAAGAAAAAGACTTTTAAAAAA
ATTGTATGAATTTAATTTTTGTCGAATTTATTTCTGACAATTCTAATTTTTTCATACACT
TGCTATAAAATCATATTCAAACAATCTCTTCTCATACATCACAGTAGCCTACCTACTCAC
AGTCCATCACAGTACTGTAGCTTGAGTTACAGACAAGCAATTTTTTTTATCTCTGATGTG
GAAATTTAAAAGTTACTTTCTCAATCTATAATGAAACTTGATCTTATAAAACTTTATATT
TCATTCATATAAATGTAATATTTATGAATGCGATTGGAATCTTCATTCGATAAAATTGAA
CACAATAGGTAATGTTTGAATAATTCAATCAACTAAACTGTTTGACCAATCAAGCTAGTA
AATGATTTCGACTGACTATTGAAATCTATTTGTGAAAACCATCAAGAATAAAGTTCTACC
GTAATATTATTTTCTATTCTTAGCTTTGTCACACGACATTCTCAAAAATATAACCATTTT
AAAAACGAATATATAAAATTTGAATATTGAATACACAGTTCTCTATAAGAATATTGAAAC
GATGAATATTCTACCAAATTCTGTCATGATAATGAAACTGATAAAAAAGCACGAGTTATC
AATGTAAACCAACAAAATGTTCATCTCAATTTGTAATATTTGTGACAAAGAAGAATTTCT
TTATTCAAAAACTTTAAGTAATTTCACTTGACTGTTCTGTTCATTCTACACTCTCTCATC
ATATTCATAAAATACGAATAATTTATTCAGTCTAGAGTTCAATCATCACTCCATCTCTTA
TTATTTTGATTCATTCATATAGTAATACTTCATGAATCATTGTAAAAATTGTAAATAAAT
TAATCCAGTGTGATCACTGATATTTCCAAGACTGCTAGGTTTTACACTTATTCCATACTC
ATAAATAATGACTGGCAACTTTAGAAAATTTGTATTCGAATCAAAATGCTTAAGTGAATT
TGAAACATCGATTATTTGCTGTATTCACATTCATTTCATATCTTCATATATCATTTCCAT
GTACAATATAAGCAGAC
>BPHLNC-unc466-RB	scaffold0000038511
GTGAATTATCCAAAGTATGTATTTGTAAATTCAACATTTTTATGTCAAGATGTGGAACAA
TATTTAAATTTGAATATCACAAATATGCAATAGAACTCTATCCTCTAATGCTAAACTTCT
GCTTGATGTTGTAAATCTGGCTCTCACCTGATTGATGGTTGATGAAACCACTTAATAGTT
TAGACTGTGTGGATTTTACTCTATGTGTAGGCCTATCATATATTAACTAAATCACTGAAT
AACATTACAACTTGATATGTAATACACCAACATATATTTCTGTACATCACAATACCCATC
ATTCTACAGAAAATAGTGAATCTTTATTGACTGTGCAAATTTAAATTTAAACTATTGAAA
AGAACTCTCCGCTTAGCTCTTTTTATTTATAAACTGAAATTAAGTTCTTTGTGAATAGGT
ACTTTATAAGATGTCGATGTAATATGAAGGATTTCCCCATAAGTCATGTGATCTGTCAAT
TATAGGCGTAAGATCGCATTCATCGAAATTTTTCAACTGTACCTGTACCTGTTTGTAAGC
TCTTGCATGCATAATTCAACTGTATATTCTCTTGATATTTATATTCACTGCCAATGTTGT
GTACTTTTATCACATTTCAAAAGATACTGAAATTTATGCTTGTGTACTGAGAAGT
>BPHLNC-unc466-RC	scaffold0000038511
TAACGTTTTACTTCTCATTTTATGTGAATATAACATTAATAATAATTGAAAATGTAGACG
ATAATATTTATTTAATCAAATTATTTGCTATTTATCATTTCTATTCTAATTACAAATAGC
ATATATTTTCTTAGTGCTTGAGAACTCTTGACATAATAAATTCAAAGATTATTTGCGACC
TAAATAGAACCTTTGATAATAGTCACATATTGAGTTGTTTGTTAGAAAGTTTGGCTAATT
CAAAAACATTATTTTCCACCATCAATGAAGCTAATTTGCTATAAAAACGAGAATGTGAAC
TTCATCAAGTACCGTAATTATCGAGGCACCATAATGACTTTTAAATGGCCATAATAAAGA
TTTTACTCTGTCACATCAACTCAACGCAATTGTACACCTTATTGGATATCATGTTTTACC
TGTTTAGGATATAAAGTCATTGATACTGTATTGTAAATAATATTTACATATTTGTTATAG
GAATCTTTGTATTATTATATTCTAATCCATACTAGTCCCTTTAGAATGATTAGAGTAGTA
ATATTGGTGTTGTTAATATATTATTTCAAATAATGAATCTACTACAAATTATCCTTATAT
CAGTCTTATTGAAGTGAAAACATTTTAAAATTTTAGAAGATGCAGAACTTCAACGTCTAG
TCATTTTTATAGTCCAGCAAAGTTATTATATTATCTGGTTTTGTTGGTCCAAAAACTGAT
CTCAAAATTCAAACTATTGAAAATGAAGTACCGTAGTATTTCCTGTTCAAGTACTGGGCT
TTCTTGATGGTTGTTGTAGCATAAACAGAAGAGGTCATTGAAGAGCACCTGGATATAAGT
GAAACAAATATTACCTTACACATTGGTGTGGGAGATAATAAATGAGTGGTGAATTTAATT
GGATCTGGATGAAATGAATGCTGATAACTATGATACCGTAATAATAAACTAATGGATAAT
TTTGTCTTTGATCATTATAGTTATAATTAGTCATAAATGGATGTTTCGATTTTAATGCAG
CCATGTCAAAGGTGGAGGAGGTTACCTGAAATTTCTGTATAATGAATAGAATAAGTTCAA
TATACTTGAACACTACACTAAAAAGACTTTGAAAATATGTAGCCTATTTTAGAAATGTAG
AAGCTCTACTTGATATCTATCCTGTCGTCGCTTTTCTCAAATAAAGGGAGCAAGCATATG
AAATTGAATCTTCTGAAAATAAAAATTAATGTCCTATTTTAACAATTACACTTCAGAAAA
TGAATGTTCAATAGTGAATTATCCAAAGTATGTATTTGTAAATTCAACATTTTTATGTCA
AGATGTGGAACAATATTTAAATTTGAATATCACAAATATGCAATAGAACTCTATCCTCTA
ATGCTAAACTTCTGCTTGATGTTGTAAATCTGGCTCTCACCTGATTGATGGTTGATGAAA
CCACTTAATAGTTTAGACTGTGTGGATTTTACTCTATGTGTAGGCCTATCATATATTAAC
TAAATCACTGAATAACATTACAACTTGATATGTAATACACCAACATATATTTCTGTACAT
CACAATACCCATCATTCTACAGAAAATAGTGAATCTTTATTGACTGTGCAAATTTAAATT
TAAACTATTGAAAAGAACTCTCCGCTTAGCTCTTTTTATTTATAAACTGAAATTAAGTTC
TTTGTGAATAGGTACTTTATAAGATGTCGATGTAATATGAAGGATTTCCCCATAAGTCAT
GTGATCTGTCAATTATAGGCGTAAGATCGCATTCATCGAAATTTTTCAACTGTACCTGTA
CCTGTTTGTAAGCTCTTGCATGCATAATTCAACTGTATATTCTCTTGATATTTATATTCA
CTGCCAATGTTGTGTACTTTTATCACATTTCAAAAGATACTGAGATTTATGCTAGTGTAC
TGAGAAGTTCGGTACCGTACACATGATAGTTTAATATGATTATTGGAAATAATGAATGTC
GTTGGAGCCTGTAGAATTCCCAACAATAACTTGGATATCCTTGAACGATGGTCGATAGTG
GTACACATTATGTGACTATTTTAATTGTCAGTGTTCTGTTCTGTGTGTTATGGTAAAACC
ATAGATTTTATTATAAAAGGAAAAAATCGAACCAATAATCACCATAGATTTTATTATAAA
AGGAAAAAAATCGAACCAATAATAAAAAAAAAAAACACAATTTAGGAGAGAGAAACACTC
TGAAAAAAGTACTCACTCATTCATTAGAATTGAGAATTCATGAATGAGTTTCATCGTTGA
ATATTATAAATGTTCGCACTAAAGTCAAATTATTTACACACTTTAGATGTAATTATTTCA
ATAAGTGTCCAAGTAAAAGACTTTTAAAAAAATTGCATGAACGCATCC
>BPHLNC-unc466-RD	scaffold0000038511
TAACGTTTTACTTCTCATTTTATGTGAATATAACATTAATAATAATTGAAAATGTAGACG
ATAATATTTATTTAATCAAATTATTTGCTATTTATCATTTCTATTCTAATTACAAATAGC
ATATATTTTCTTAGTGCTTGAGAACTCTTGACATAATAAATTCAAAGATTATTTGCGACC
TAAATAGAACCTTTGATAATAGTCACATATTGAGTTGTTTGTTAGAAAGTTTGGCTAATT
CAAAAACATTATTTTCCACCATCAATGAAGCTAATTTGCTATAAAAACGAGAATGTGAAC
TTCATCAAGTACCGTAATTATCGAGGCACCATAATGACTTTTAAATGGCCATAATAAAGA
TTTTACTCTGTCACATCAACTCAACGCAATTGTACACCTTATTGGATATCATGTTTTACC
TGTTTAGGATATAAAGTCATTGATACTGTATTGTAAATAATATTTACATATTTGTTATAG
GAATCTTTGTATTATTATATTCTAATCCATACTAGTCCCTTTAGAATGATTAGAGTAGTA
ATATTGGTGTTGTTAATATATTATTTCAAATAATGAATCTACTACAAATTATCCTTATAT
CAGTCTTATTGAAGTGAAAACATTTTAAAATTTTAGAAGATGCAGAACTTCAACGTCTAG
TCATTTTTATAGTCCAGCAAAGTTATTATATTATCTGGTTTTGTTGGTCCAAAAACTGAT
CTCAAAATTCAAACTATTGAAAATGAAGTACCGTAGTATTTCCTGTTCAAGTACTGGGCT
TTCTTGATGGTTGTTGTAGCATAAACAGAAGAGGTCATTGAAGAGCACCTGGATATAAGT
GAAACAAATATTACCTTACACATTGGTGTGGGAGATAATAAATGAGTGGTGAATTTAATT
GGATCTGGATGAAATGAATGCTGATAACTATGATACCGTAATAATAAACTAATGGATAAT
TTTGTCTTTGATCATTATAGTTATAATTAGTCATAAATGGATGTTTCGATTTTAATGCAG
CCATGTCAAAGGTGGAGGAGGTTACCTGAAATTTCTGTATAATGAATAGAATAAGTTCAA
TATACTTGAACACTACACTAAAAAGACTTTGAAAATATGTAGCCTATTTTAGAAATGTAG
AAGCTCTACTTGATATCTATCCTGTCGTCGCTTTTCTCAAATAAAGGGAGCAAGCATATG
AAATTGAATCTTCTGAAAATAAAAATTAATGTCCTATTTTAACAATTACACTTCAGAAAA
TGAATGTTCAATAGTGAATTATCCAAAGTATGTATTTGTAAATTCAACATTTTTATGTCA
AGATGTGGAACAATATTTAAATTTGAATATCACAAATATGCAATAGAACTCTATCCTCTA
ATGCTAAACTTCTGCTTGATGTTGTAAATCTGGCTCTCACCTGATTGATGGTTGATGAAA
CCACTTAATAGTTTAGACTGTGTGGATTTTACTCTATGTGTAGGCCTATCATATATTAAC
TAAATCACTGAATAACATTACAACTTGATATGTAATACACCAACATATATTTCTGTACAT
CACAATACCCATCATTCTACAGAAAATAGTGAATCTTTATTGACTGTGCAAATTTAAATT
TAAACTATTGAAAAGAACTCTCCGCTTAGCTCTTTTTATTTATAAACTGAAATTAAGTTC
TTTGTGAATAGGTACTTTATAAGATGTCGATGTAATATGAAGGATTTCCCCATAAGTCAT
GTGATCTGTCAATTATAGGCGTAAGATCGCATTCATCGAAATTTTTCAACTGTACCTGTA
CCTGTTTGTAAGCTCTTGCATGCATAATTCAACTGTATATTCTCTTGATATTTATATTCA
CTGCCAATGTTGTGTACTTTTATCACATTTCAAAAGATACTGAGATTTATGCTAGTGTAC
TGAGAAGTTCGGTACCGTACTACATGATAGTTTAATATGATTATTGGAAATAATGAATGT
CGTTGGAGCCTGTAGAATTCCCAACAATAACTTGGATATCCTTGAACGATGGTCGATAGT
GGTACACATTATGTGACTATTTTAATTGTCAGTGTTCTGTTCTGTGTGTTATGGTAAAAC
CATAGATTTTATTATAAAAGGAAAAAATCGAACCAATAATCACCATAGATTTTATTATAA
AAGGAAAAAAATCGAACCAATAATAAAAAAAAAAAACACAATTTAGGAGAGAGAAACACT
CTGAAAAAAGTACTCACTCATTCATTAGAATTGAGAATTCATGAATGAGTTTCATCGTTG
AATATTATAAATGTTCGCACTAAAGTCAAATTATTTACACACTTTAGATGTAATTATTTC
AATAAGTGTCCAAGTAAAAGACTTTTAAAAAAATTGCATGAACGCATCC
>BPHOGS10000474-OT-RA	scaffold0000000398
CAATTTCTTATTTAGCGCTTAACAATTTATCAGAGAACTCTGAACTCATCTAGTTAATGG
AATCAAAATTGGTGGAAAAATATTTGAAACGATACAGTTGTATTTGAACTTTTAAAATTG
TTTTGAAAAATACTTGAAAACTTTCACAAAATGCCTGAGTATATCAAGAATGACATCAGA
GGGGCTGCTAAGTACAATGCGGTGGTATTGGATTTTGTCAACGCCCAGAAAAATTGCATC
GAGGAGGTTCCTCTCGT
>BPHLNC-unc155-RA	scaffold0000013594
CTCAGCTTGATTACATTTATAAAGAACCTACCGACAGATCCATTTCAGACTCTGATTGAA
GCCACTGCATCACTTACCATTCTAGTTCACCACTGCTTCAACAAAGCACAAAGATGATCT
TCAAATTTATCTTGACAACGCTGGCAATAGTGTTTATTGCTATAATGACCGTGAGAGTGG
AAGGCGCTCCTCAGATTCCAATAACTCCGAAGCCAATGAGGCCTTTCTATGCTCCAAACC
CAGTCATCATACCTGGACCAATCACCACACCAAGCAGTAATCTACCTGCACATGCACCTG
ATCATACCAAACATTAATCATCTTACCAGTTATTTCAACTTATTCGAAAACCCCTTTTCC
AGACCCATGGGCAGTCTCCTCTGCACTTATGGAAGAGCTAATATTATTTATATCATCCAA
CTCATTCTTATTTATTATTCATCCGGAGGAGCATTATTTATTCTCGTTATTTAGTTCCTG
AACTGAGCCATAGGAATCAAACATTAAAATATCTTAATAATTTTTGCTTTTTTCATTGAT
ATTGAATGTCTCACATAATAAATATCGAGTGACCTGGCTGGCTCAGGTCTGTTGTCAAAG
ATGTCACATCGCTGTCATGAACAGAAGTGAACTGTCATGACAGTTAAGTCATGTCAGAGG
CCCTGATCAACTTATGGCTCTAATCCGCTGATTTTAGGCAGCTGAGACCGACCGCTTCAC
GTGTCCATCCGAAATATTGGAAAAATATGTTGGCCGGCCGAGGAACATCAGGCTTACAAA
ACCAGCGTCTAAAGCAGTGGCCACTCCATAACGTTACAACATTACTGTACTGAAATCGTC
CAAACTGATACGTTCGGTAGATATTATCTCTAATTCTAGATAGAAAGAACAAAATTAATC
AATTTGAGCATTCAGAATTTATTGATAAATACATCTTTTCATGATCCCATTCTTCAACAG
TTATGGTAATCGATTACAATATTTTTTACATAAACTAAAAGTTATTATGTAACTAATTTC
TCAACTAGTTAGACACATTTATTGGCAGTATTTTGTTTAAATTGTGCTATATTTTATTAT
TGTATTTTTATCATTACCTCTTCACTGTTCTTTCACCTCTTATGCCCAAATTGAGAATTA
CAAAACGTTTATCTTGTACTAAAAAGTACATCTTTTATAATTTAATTTATTTTTTTGAGT
GATGAAAATAGAAAAAAATGACTTATATGGGAGAAATTAGAAGTACAGTAGTACTATAAG
TACCAACAATAGCATGTAACAGTTCATAATCATTGTACTGTATAGCACATGACTCAAAAT
TTCTCGACAAAAAAAGGAAATTTCATGAGTTTAATATTTTTCACAAACATTTAACTTCAA
ACGGTTTATTGAATTAATTTTTGGATAGATAAACTAATCATTAATAGAATAACTATTATC
AAAAACCATTTTTATGCAAAATTCAACTGCCTGTTGAATTGATACAAGTGTATTTTAGTT
TAATATGACAAACTGATATTCAAAATGGTATGCAATATTAATATTATAAAAATCAGATAA
TAGACTTTATAATTAAATAACCTCAATATAAATAATGGTTCACTGATGTATCAACTGTAT
ATAAATTACTAAAATATTTATAATAAAATCAATTAAAAACCAACAATCCCAATATATCAT
TTGTACTAGTCAACAACTCCCGTTTAGTTTATAGTTTTCGGTATTTTATAATTTTACTTT
TATTACAAAAAATATCAAATTTTTGAGTATTTTTACACAAATCCATTTGTTTTACAATAT
TCACATTGAACGGATTTAATCTAATGGCACATTGATATCTGTAAAGTGACTGCAATGAGG
ACATTCATATCACTAAAATAGTCAACAGCTAATATCCTACAAGTTATGTATTTACAAACA
CCTAGTCAATTTGAACACCGGATTAAACATCGAGAATTTGTTAATGATTGTTGCTACTGT
AATGATAAGAACCATCATCTTAAAACTAGAGTGAACATATATTTTTGATAATGCTTATAA
TACAAATGTTTCGAATTGCATAAAAATTTGGTAAGCTCAACAACCAATGACTGTTATGGA
ACAATTGAGTGCAGTTCAATGCTGGAAAAAGTCACAAAGCATTTTATGCTGCTGTGAACA
TTTTCACAGCCAAGTCTCACATTTATAAAATGATTAATATGCTTAAAATAACATATATTT
TTAAAATCGATAACATGATTGACATTTTCTACTTTGGTTGTGTACGAGGGGGAATAAGAC
AATGTGACTTGACTTATTCAAGGGCTTACAAATTACTTCTTATTTACAATCATGTTTTAT
GCTACATAAATTAATTGTAGACATAAAAACTATTAGTGCCTTATTTTTAATATCAGCCCT
TCTCTGAAAGAACTTTTATATACAGTCTAGAGTATTGTTAACTCTCTTTGACAAGTACTT
AACATTGGAAACCATGGAGTGAAGCATAACAAACAATGTTTTCGTTAAACTTTCAACATA
GAAATTATTATAGCACTACGAAACGAATAATAATAGCATTATTATTTCCTCACTACTAAG
CGCCCAGTTATGTGGGAGAATTTGAATCATCTTGGTCATTCACTTGAAAATTCTCCTATA
CTTCAAATCACATAGCTATTTTTATAACAAGAGATAATAATGTTGAAATTACATATGAAC
ATAATCACTCTGAAATATTAGTACTGTATTACAATATGTTTCGATGTATTATACTTACTG
CAACTCAATATAACGACATATTTTCAATAAGTTACAATGCGTTTTATGTATCAATAAATA
AATAAATTTATTACATTGATGCCCATTCATTGACTTTGATACTTGAATCATTACAGTGTT
GTATTGTTCAATTGATATGTTACAGTCAAGTCAATATTATGGTTAAAATAGGAATATCTG
GGTTTAAATTTAGGGGAAAATAACAAGCAGTCTTTTATAAAGTGCTTTCTAGGTTCCAAT
ATATTTTTGGTCTTTAATGACATCAATGAAATGCTAATATGAAATATTATTGAAAATTCC
AACAGTTCAAATGCTGTGTTATTCAGTGTGCGCTTGTCCAGATAATTCAGATTATCGAAT
TGGAATTATATTACAATTCACAACATATTATAATCATATTAGGAGAATGTCAAATGTATA
TACTGTGAACATGGTATGATTTTAAACATATCCAATAACTCCACAGTCATTCAAATAATG
GAAAACGTACCGTACTTCAAATCTATATACTACAATTGCATCAAAACGTGTATTATGATG
GGAAATGATTTCGTCACAGTAGTCTATCCGTATTTCATATTTTGAATTATCGAAAAAACA
CAATTCAAGAAGAATATTAAGATTACATTAACAAATTTTATTAATGCTGTTAAATCAATA
AGTTCGATAATGATGACATATTGTGCGATAAATAAAACGTACAAATATATTAGTAGCTAA
TTTTGATGTAAAAATTAATATTAGGACTACGCCCAGCAGTTGAACAACTGAGATATTCTA
GTAACAATATTATTGGGCTGATTTTTTACACAGGTTTAATTGATGTTTTCGTTGGTAATG
TGATATGATTAATAAGATTTAAATTTACATTTCTATCCTAAACCTATTCGACATGCTGTT
AGGCTAAGAACTATGAACACATAAACATTTTAACTAGACATAATAATTGTTTTCCGATGA
AATGTACATTATATATGGGAATAGGTACATACTACTAATAGAATAGTGCACTAATCCTCT
TATAATTGTACAGTAATTATTCAAGGATTGAGTGGGTGGTCAACATCTGTACAATTACAA
TGACAGTTCATGAAATGAGTAGCCAATAATTTATTTCAATGAATACTCTAAATATGAAAT
ATTCTAATTATGATATTATATATGAACTCACAAGGTTGTTTCAAATTTTGGTACTTGTCA
TAATATTATCTGGGCACCATCTTAATAGGAAGATTTTAATAAATATATATAATATTACAT
AGGAAATAGATGATAGTTATATTGATTATTGGATGCAGTGTATTATTTGGCACATGAAGT
GAATAGCAAAAAATAATTTCAATCGTTGAATCCGAATAATGCCAAGACTTAGGCATTGGA
AATTTGAAATGATGACAGTACAGTTATTTCTACAAAGGATGCATAGTAAGATAAAACTGT
TGTTTAAAAATCCTAGTGAGCTTTGAAATGAAACTCAAATTTCACATTCTCTTATGCATT
GGATCAGCTATGCTTGCAATAAATAAATGTTACAAGTGCATTAGTGAAATTGTCCAATTG
CGTACATTGATAACAAAATTCAAGTATTTTCATTTAACATCATGTGTAGAGCAAATTCAC
AACAAAGTTGAAAGTAACATGAACAATGATGATTCTTTAATCTATGAGATACGATAATGA
TCACATACAGGATATTTTTAAATGCTAACTGAATAATAGGATTAATTATTTCTAAGCCAT
TGATCAACATTGGTGTTTCACTTACTGTGATCTTCCAGTCAAAATGAAAATAAAATTCAG
TACTGTATGGATATTCATACTTTACACAATAATTGAAAACAAAGCTTATAAACTATAAAT
ATTATTTTCATATTTTACACTTGTAGGGCAACTTTCAGAGGCCCGATAAGATTATTATAT
ATTCCATTATATAATTGTAAAAATACAATATTATTAAAAACCAAGCAGAAGAGCTATTGA
TCTTCCGTAGAATCCAATGCCTGAATTATCACATTGTGTGTACCGGTACATTAGATAAAT
ACATTGCAATGCTGACTGTATTCACCTTGTATTTTGTATTTGATCAATATGAATAGTATT
TGAAAGCAAAATTCAATTGAAATTATACTAAGGTGACGATATTTTAGTTAGTTGATAGTC
GATTTTCATAATGGATCATTGATTATTTAATTGGTAGTTGAGTCGTGTTGCAATTCCATG
TATCGCCTGTAATTCAGATTTTTATGAATTTGTCGGCTTCAAGCATTGGATGAACAGAAG
CTGAATAGCTCTTTGGCTTCAAATGATCTATTTCGCTTGATTCACGTTACATAATGTAGT
AGTAGGCCGTTCAATTTTAAACTGACAATTCAGTTTTCGCGACTTAAAGCATTATCACAA
TATTACAATAATTATTACTCCAAAATTGAATAAGCCATCAAACATGTTCTTAGAGATTGC
AAAAGATTTCAATAACTATAAAACTGTCAACGACTAAAATACATCTTGTGAAGAAGAAGA
AAGTATTTCTTTTAAATTAAATTTGTTTAAACAATAATCTATTCAATATTAAAGAATAAA
GCTCAATCAAATAAAAGCTACATTAACTCTTCAATGGACATACAAAAGAGAAAAGTTACA
TCAACAATGAATTGTAGAGAATTGCGATGAACTTGCTTGCTTCCATGGATGCTAAGATAG
GCCTATGAAGAATAGTTGGATTTCAACTCAATTGATGAATGAGTATCATACCTTATTGAA
AAGAAAAAAAA
>BPHLNC-unc252-RA	scaffold0000021551
CGTTTATGTCTAAAGAACCCGTCATTCTATGAATCAAATTTTAAATGTATAGTATCGTAC
AAAACAATGTAATCAATAGAACGTTGTAACAATATTTGTTTAAATTAAGCCAATAGTTAT
ATTATACCGTACCGCCATATTTTGCATTAGATTAGATGTTATAGGCTTGAATACTAGTTG
AAATAATTTACAATATTTCTTAGTCTGAGGCACAATATTGCATCACAAATCAGGTTGTAT
CAGCTTTATGGAAACTAAGTCCTTCTGAGCTCGCAATATTTGTATCATAAGTTTTTTAGG
CATTCCAATTTCTAGAAAATAGTTTACCAATATCAAATTCCACTATAGTGAGATTTACTT
CGGACTGTCAGCATTGGTTTTATGGGAATGATTGATGTTATGTATAAGAAGTGCTGATCG
TTTGAAGTAAATCCTACTTTGTAGCTAAACGAATCAACGTTTACTCCCAATGAGCAAAAC
TACAAAAACGTAGTTATATGGCAAATACAAGCAGGGTCGTATATTATCAAAATAATCTGA
AAAGTTGGAATTTTGTAGTCTCTTGATTCTGTTCCTTCTCACTTTATCTCTATTTGTATA
TAATCAATATTAGTGTAGTTGTTTCATGGCTTTGAGACATATTCAATCAATTACAATACT
TTTTGCCAAGAGCTCAGTTGTTACCTTTTGACACATTACGGTGCCTTTCCATTGATCATC
ATAATTATTATTATAGAGTGAATTGGAAAGTACAACTCAGAAAATGGAAGAGGAAAGATA
AGGTACGTTCATTTTGAATTGCAGGAGTTTTAAGAATCGTCTGTATAGTATTAAGCATAC
TCTTAGATCATAAGAAATAATTATATAACTGAAATTATACCAATATTTGAATTGAATATA
AAGTTATTGATTTCCTATTATGAATAGGGTACAATATATGGGATCAGTAATTATAGGGT
>BPHLNC-unc252-RB	scaffold0000021551
TTTTTATATCAATATTAGTCTAATCTTATTTACGAAGTAACAATCTCTAGGTATTACATT
TGCCTATATATTTCATATATTTAGCTTAGCATACTACATAAAAAACTGGCATCAATAATA
ATAATAATCACGTTTGAGTCATTGTGCAGTATTAGGACCATATTATTAAGCGTTTTTTTA
GGCGCCAACTCAATCAGCTACTGTAATCGAGAACTTCCTTCCCTGCCGATTCCAAAAACG
TCTGAAAAACGCTTAATATGGTCTGGCCCTTATGAATTGAAGGGATATAACTTCGTACTT
GATGCGTATTTTATGTCACATTTTTTCACATCATCATTATTTTGTTTGCATCAGTGTGCA
GTGAGAAACTCAACTACTAAAGAGCTTGTTATGTAATCGATAATATGGAAGTCCAGTCTG
CTTTCTGATAATGTTAGAACACTCAACAAAGCTTGAAAATCTTATTTTTGGTCATTATCA
TCACCATCACGTTGGGGTCACTGTGCAATATGATAAGTTGTAGAAGTATGAGTTCTTATT
TGATGTTTATGCCTGGTTTTTACGACTTCAGTGGACATTCAAGTTAATAGAGGCAGGTTT
GCGAAAGCGTACAGGCTAACTTGACCTGTGTAGACTGTGAACACCTACTTTTGAAGAGGT
TCCACACAACTCTAATTTATTTTATACATCAGGTACCTGATTCCTCAACCTTCTACAATT
ATAACTAGAATATTTACTAAAAACCAGTATTCAAAGAAGGGAACTAATAAGAAATTGTCA
ACCACTGTTGCTTATTACTTTTACCCGGATAAACAATGGTTGAAAGAGACTTGAAAAAAT
GTTGAATTTAACTAATAGATATTAAAACAGATAATTGTTTTTACTGTAACAGTTGAACCA
TTATCAATTTCAAACAAACTAAGTTCAATTATAACTGGTCACAAAATGAAACCTTTTGGC
TACATCGTTTTTGTTAGTGAATATCAAAATATTTTCATAACTTATGGTTCCAGACTACCT
TTACTATTATAAGAACAATAAAATAACTTGTAAAATACTATTTAATGATTCAAATTTATG
TTTGTTTGGAAATGTGTATGGTCGTTTATGTCTAAAGAACCCGTCATTCTATGAATCAAA
TTTTAAATGTATAGTATCGTACAAAACAATGTAATCAATAGAACGTTGTAACAATATTTG
TTTAAATTAAGCCAATAGTTATATTATACCGTACCGCCATATTTTGCATTAGATTAGATG
TTATAGGCTTGAATACTAGTTGAAATAATTTACAATATTTCTTAGTCTGAGGCACAATAT
TGCATCACAAATCAGGTTGTATCAGCTTTATGGCAACTAAGTCCTTCTTAGCTCGCAATA
TTTGTATAAGTTTTTTAGGCATTCCAATTTCTAGAAAATAGTTTACCAATATCAAATTCC
ACTATAGTGAGATTTACTTCGGACTGTCAGCATTGGTTTTATGGGAATGATTGATGTTAT
GTATAAGAAGTGCTGATCGTTTGAAGTAAATCCTACTTTGTAGCTAAACGAATCAACGTT
TACTCCCAATGAGCAAAACTACAAAAACGTAGTTATATGGCAAATACAAGCAGGGTCGTA
TATTATCAAAATAATCTGAAAAGTTGGAATTTTGTAGTCTCTTGATTCTGTTCCTTCTCA
CTTTATCTCTATTTGTATATAATCAATATTAGTGTAGTTGTTTCATGGCTTTGAGACATA
TTCAATCAATTACAATACTTTTTGCCAAGAGCTCAGTTGTTACCTTTTGACACATTACGG
TGCCTTTCCATTGATCATCATAATTATTATTATAGAGTGAATTGGAAAGTACAACTCAGA
AAATGGAAGAGGAAAGATAAGGTACGTTCATTTTGAATTGCAGGAGTTTTAAGAATCGTC
TGTATAGTATTAAGCATACTCTTAGATCATAAGAAATAATTATATAACTGAAATTATACC
AATATTTGAATTGAATATAAAGTTATTGATTTCCTATTATGAATAGGGTACAATATATGG
GATCAGTAATTATAGGGTAATATTGTAAATTTTAATAAGTATAACATTTTACTGCACAAT
AAGTTATTTTAGAAAATTATTATTGGCCTGTTATTCCTTGTTGTATAATGCATCGAGAGT
ATACGAAAACTTATCTTTTATCTTTTATTTTCAGTGCAATATTAATTTTTTCAAGTGTAC
TATTTTTTCTTTGATGCAACAAGTTTGAATGTAATTATTTAATGTTACCAAATAGACTTT
AATAGCAGTTTTACAGGGCTATGAACTTTTTTAAATGATATTTTGCTAAACCGGGATTAT
TTTTTGCAATACAGTATTATAAGAAATCAAAATACAATAGCTTGCTAAAATTTAGGCAGC
ACACTGTTGATTATTATTGTTATTGATGCCAGTTTTTTATGTAGTATGCTAAGCTAAATA
TATGAAATATATAGGCAAATGTAATACCTAGAGATTGTTACTTCGTAAATAAGATTAGAC
TAATATTGATATAAAAA
>BPHLNC-unc260-RA	scaffold0000022512
TCTCTCTTCTTTTTTTCAAGACACAATCACCGTAGTTTCGGATAATTGTTCCATTCTCAA
GTGTCGAAGTAAATAAATTTAAATAAATAAAGTAGATTGATTCATAATGATAATAAATGA
TTAAATATACATAATGTGAAATGATGATTTTCGCATTGGGTTGAATGGAGGCGTGTGTTT
GAGTATTCAGATGAATAGAAAACCGTGTGGCGTGAAACTGGAACCACTCATTGGTCATGG
TACTCAAAGCACTTGAAAATATATGGTATTCAGAAAATACAGTAATATTGAGGAACGTCA
ATTTTTGTTAATGTTGTTTATATGAGTGATAGATTATGAAGCTACCCACAGTGGTGTTGT
ACATTAATATCTTTCAAATAATTATAGAGAGATTCGAACTATCTATAGTCAGTCAACTCT
CAGCTCTACTGAGTAGATGGCCATTAGCTCTATGGAATTTATATATATATAGGCTACGTT
GGGAATAAATTATACGTTTTTCAATCACTTAAATACTTCCGTTAATTCAAATTACATCAA
TGTAGATACAATGCAGTAGTAAAAAAAACATGTAATTCCTACAGAACAGATATATTAGTT
CTATTATAATAATTACAATTATCCAAGAAGTATTGCTTATGGCTTTATTGTTAATATCAA
TTATTGCATTTTCATTTCACAAATGAAATAAAGCAACACGGTCGATAAATTTAGCACCGT
TAGAGATTGAAAGGTTTTAACGAGGGAAATTAGTTTGCTAAGGATGGAAGGCGATGTTCA
CACGCAAGCTTATTGAAGATTAATGAATGGAAAACTATTTTTAAAATGCAAAATCCTGGG
TTGGGTGGTGTTGGATCAGCCGGCAAGTGCACAGATGCACTCGTTTATATTATTTTACAA
GAAAAAACAATTCTCACAAGTAATTTACAAAATTCAAATTTATCAGTGCATTATCGATTA
CGAACGCATATACACGGAAAATTTGTACTTCTATAAGGATTGCCTACATGTTCAAGAAAT
ATGCACTCCATTATATAAAAACTACTTCTCCAGAAGGCAT
>BPHLNC-unc060-RA	scaffold0000005361
TAGATAACAGATAACAGAATTCTCTTGAATGGTTTGAAATAAAAAGTAGTCTATTCTAAA
ATTGCCAAAAAATACACGTCAATTACCCCCCTATGCACCACTATCACTTATGCTTATCTA
TCACAACTAACTTGAATAATTATTATGACAAGTTCCAAATTATTTCATTAACAACACTAA
ATACACAACATCATTTTTTATAATAATCCTATTGTAGCGTCATACAATTTTATAAACAAT
ATTTATTTGTATGCAATCATAGGTTTGTACATTTCTCTGTGAATGCATATTTATATTTAT
GGTGAATATTGACTATTTCCCAATTTGTGGTTTTGCCCAAGAAGTGCCTCATTTCATAAT
AGATTTATTAAATTTGTACTAATAGATATATAAAAGAACAGAGGTATTGATATCATTCAT
CAATTCTTTTTAAATGTATTTGTCACGTTTTTTTGTACACACTCTTTAATTCGGCGTTCC
ATTTCAGATGAGATCTGACATGACTTTTAAGGAGTTGGTATAAATTATTTATAGTGACAA
TACTTCTATGAGATTTGACAGACTTTTATGGCGTTGCTTTAGTTTTAATTGTTTTCAAAT
TAATTACTCAATTGCTTTACAACTTATACCTTATAGCTTAGCAATATGTTTCAAATGAGA
CCTTGGGCATTTTATTTAATT
>BPHOGS10000721-OT-RA	scaffold0000000661
CTGTTTTACTTCATTCAACATCAGTGCTCCGTAGACTAAACACAACAATGTGTACGACAA
GTTTTACTTCGAAGAACCAAACTTAAATTTTTGAAAGTCTATCAGTGTGCATCAAACAGT
TTTTCCAAAGGACAATCAGCTTCTGGAATTCTATCAACAACTTGTGTCTGTTGAGATCAG
AGATGGCGAATTAGCTCCAAGCACTCAAATAAAAACCAATTCTTTTGTTTTGACATCTAT
ATGGAAGGAGGGT
>BPHOGS10000721-OT-RB	scaffold0000000661
GTAGACTAAACACAACAATGTGTACGACAAGTTTTACTTCGAAGAACCAAACTTAAATTT
TTGAAAGTCTATCAGTGTGCATCAAACAGTTTTTCCAAAGGACAATCAGCTTCTGGAATT
CTATCAACAACTTTTGATAGGTGTCTGTTGAGATCAGAGATGGCGAATTAGCTCCAAGCA
CTCAAATAAAAACCAATTCTTTTGTTTTGACATCTATATGGAAG
>BPHLNC-unc354-RA	scaffold0000029880
GTCTAATTATTACAAGTTGAACCAAGATATTAAGATCCAGTTGCACAATAGCCAGTTAAG
TTTTAATTAATTGCCAGGAGAATCAATCAAAGAAGACTTTTTTGAAACGAAAGCTTCTCT
TGTTGGTTCTCGTGACATTTAAATGACACGAGATCGAATCAAAGACTTTTTGAAACGGAA
GCTTCTCTTGTTGGTTGTTGTGACATTTGATCACGGTTAAGAGTTAACAGGCTTCTGTGC
AACCGAACATAGATTAGCTTCTTGCTGTATAGGCCTATGTATGATCTATATACAAAGAAA
TATTTCTTCATCAATTTTTTGTACTCGAAAGTTTTTCCATTAATAATTCTTCATCCTCAA
AGTTCATAGTACGCATATAATTATCCATTGATTGATTACATTACAAGCCATTGGGTAAGA
ATCAAATACCATCATCTAATTAACCTTCCGGTAGTCGCACCCTACTCCATCACACGAGCA
GTCGCGTGTTGTATTTTGTACAACATCCAATTTTCCAAGTGTTATGTACTTTTTACAACA
GCGCGACTGCCGGAAGGTTAACAATAAGACCACACCAGAGATCATACTTTCAATACAAAC
TATACAAACCCATTGTTATTGTTTTGTTTACTAACATACAAGCAAATCAATAAATAATCT
ACACTTATACCCTCAATCAT
>BPHLNC-unc383-RA	scaffold0000032823
CACGGGGTGACAACCAGGGTCTAGGACTGGAGAGACCTGATGACGTCAATGTGGATGATG
ATGAGTACGATGCCTATCGTAAACGTATGATGCTGGCCTACCGCTTCAGGCCGAATCCTC
TTAACAACCCAAGACGACCGTACTACTGATATCGAATCAACTATCTAAAATGCTTAGGAG
AAACCTTTCTTATTGATAAGGAGAATAAATGAGAATTCAAACGGTAACCATTTAAGAGCA
CAAATGATTTATTTGAGTATTACAGATTGCTATGTAGTGTTAACCATGGTAGTTTATAGG
AACAAATAGTCTCACAAGGTAGTTATAATTACTATTTTGTCCTTATCAATATACCGGATG
TTTCAAAAAGAATGACCCAATTTCAAACAGTTATATTTTTATTTATTTATTTTTATAAAA
TTCGATTTTCATCAGCTGATTATAGCTGTATCGTATGTTTAAAAAAGAATGACCAACTTT
TAAACAGTTATATTCATTTTAAAAAATGGTGTACACAAACCAATTTTAGATCAAATTACT
CACAGAAGTATCAAGTTTATGATGATGTATTATAAGTGTTCTATGTGCCCTCCTTTTGAG
GTTCGGACGACATCTAGACGGTAGCCAAATTCATCCCAAACTGTTCGCAAGATGTATTTT
CGGACTGTAGCTACTGCATCAGTTATCAGCATCCTAATCTTCTGGGATTATTGACTCTAC
TTTCAATATTTGTTCAACAGAGCCTTAGATATGTCAAGGAGAATTTGGACAAGTTTGTAG
AGCAGGGGGTAGTTCATAGCCATAACACTAGAAATAGGGGTAATTTGACTACTTATCGGT
ATACCTATTCTAGTACACAAAAAACACTTCTATTTTTATCAATAAAATTGTTCAATTCAC
TTCCTGAAGATCTTATAAATATGGAGAATGGAACTTTTAAAAATAATATGAAACGCTTCT
TAGCAGCTAACCCTTTAAAAAAGATTGAAGATTTTTATACATTAGCTAAGAATATTCGGT
TATAAGTTGAAAATCAGGTGACCTTATCGTAGGGTACTGATAGTGTAACTTACTGATGTA
ATATATTTATATTTTGTATCATGCTGTATATATTTGACACTTGTATTGTATCTGAAGACC
TCAGGTATTGCTGCAATAAAGATTCTATTCTATCCTGGTTTTTAGCTGCTCAATATCAAA
TTCTAAAGGAGGAACATAAACACAATCTTCAACGTTGTTCCTCCCTTACACTTGATATTG
AGGAGCTAGAAACCAGGATAACTGATGCAGTAGCTTCAGTCCGAGAAGACATCTTGTGAA
CAGTCTGGGAAGAATTTGGCTACCGTCTAGATGTCGTCCGAGCCTCAAAAGGAGGGCACA
AAGAACACTTATAAACATCATCATAAACTTGTTACTTCTGTGAGTGATTTGATGTAAAAT
TGGTTTTTGTACACCATTTTTTAAAATAAATATAACTGTTTAAAATTTGGTTATTCTTAT
TGAAACACCCGGTATTATTGTTCACTCACTCTGCAAGTTTATGTTGTGCGCTTGAATCGA
AATTATTGAATTTCTTTAGGATGAAGTTTCAGTTTAATTTGTTGTTACAAACGAGTAGGC
CTAACAGCGTTAGTCTTTGATTTATTAATTTTTGAGATTCATGTTTGAGCTTGTAAATGA
AAATTGACAAAAGAAAGGTGTTTACACTGGTGTAAAAGTGTGAGGATATTCTATTTTCCT
CCACCTACTGTCTAAAGTACCTACTTTACTCCCTGAAACATAATACTGAAGTATCACTTT
TTCGCTCTCGGTGGTAAAAAACAGAAAAACCCCTAGGGAAGAAAAGTTACTCCATTTAAA
TTACGTGGGAAGCATCTATATTTTGAAAACTTACATTGTAATAGGTAAGAAGGTCTAAGC
TCAGATGAGGAAGCATATAGAGTAGTCATTAAACCAACTAAATTCAATACCTCACCAGAC
ATTTGATCAATATATGATATTCACATTTGTATGCTAAATTTATTACAAACTTCATATCAC
TATACTAAAAAAATGTAAAAAATTTTTATTCCATGTTATTCAAAATACCAGCCAACAAAT
ATTCCTCATTAACTAATCAAATTTGAAACGGGAACTTCATCATAGCTGTAGTTTAGGCGG
CCATTGTTGTTACAACTTTTGCCGACAGATAGCGCTGTCGGCGGAGAACTGTGATTACAA
GCCAGCTGTTTCTGTTTACTTTTTAGATTATGTTGTAACACATTTTTTGGTCACGTACGT
TTTTAAAAAAATAACTATTTAAAGTTTTTATAAAAATGTAGGTGGAGGAAAAATGTTGTG
TATATCAAGAGTGAAAAATGTTTTTTCTCCCTCAGGAAAATTGTTGCCCTCGGCTTCGCC
TTGGGCTTCAAACTTTCCCCTCAGGGAGAAAATCAGTACTTTTCACTCTAGATATACTAT
TAACTATTATTTTCTTGAATGCATGTATATGTGACTACACGTATGAAACTTTGTAACATC
TCAATTAACAGTGAAAAGTTGACTATTTACTTCTCAAATTGAAGGTTGTTTCAGTTTTAT
TTTATATATTTTATAGGATTCACATTCATAAGTAAGTTAGGAGTGATACGTTTTACATTC
ATCAACACTTTTGTGAGCTATGCTGAAGAGCAATACTTTGTGCTGTCGGTCCTGGCTGAT
GAACAACAGTCGTGAGGTCCAAATTATATCCTCGTGCGAGGTGGAACTTCCGTCGCGGAC
ACCTTACCAATAAAATGCCTTATGAATATGATTAGAACTCACGAATGTATTTTTTCCATT
TTTATTGAGTCTATTCATGAAAATTCAAATCAATTACAATAAGGATCGAGATACAATTGA
AGATAATCTATAAAATATCACAATGAATTATTAGATATCTTACTATTGTTACTACAGAAT
CGACTAATGTATATACTTAGGACCATATTAAACGTTTTTTTAGGCGTTTCTAGATTTGGC
AGGGCGGGAAGCTCTTGATTTGCTGATTGCTTTGGCCCCTGAAAAAACGTCTCAAAAACG
CTTATTATGTTATGATCCTTAGGCCCGGTTGCAAAAACGCCGGTTAAATTTCAACCGTAA
TTAATTTATCGAGTACTAATCAGAGAAGGCGTTTTTGAAAAGACGGCTTCTGTGATTGGT
GCTCGTGAAATTAATCACGGTTTTAAAGTTCAACCGGCTTTTGTGCAACCGGCACTGAAT
GTTTGTTTATGGTAGAAGTACGGTATGTATAATTTTATTATTTTAGAAAACGTTCTTGTT
ACTGTATTTGAGTTAAGTTAGCA
>BPHLNC-unc383-RB	scaffold0000032823
CACGGGGTGACAACCAGGGTCTAGGACTGGAGAGACCTGATGACGTCAATGTGGATGATG
ATGAGTACGATGCCTATCGTAAACGTATGATGCTGGCCTACCGCTTCAGGCCGAATCCTC
TTAACAACCCAAGACGACCGTACTACTGATATCGAATCAACTATCTAAAATGCTTAGGAG
AAACCTTTCTTATTGATAAGGAGAATAAATGAGAATTCAAACGGATTCACATTCATAAGT
AAGTTAGGAGTGATACGTTTTACATTCATCAACACTTTTGTGAGCTATGCTGAAGAGCAA
TACTTTGTGCTGTCGGTCCTGGCTGATGAACAACAGTCGTGAGGTCCAAATTATATCCTC
GTGCGAGGTGGAACTTCCGTCGCGGACACCTTACCAATAAAATGCCTTATGAATATGATT
AGAACTCACGAATGTATTTTTTCCATTTTTATTGAGTCTATTCATGAAAATTCAAATCAA
TTACAATAAGGATCGAGATACAATTGAAGATAATCTATAAAATATCACAATGAATTATTA
GATATCTTACTATTGTTACTACAGAATCGACTAATGTATATACTTAGGACCATATTAAAC
GTTTTTTTAGGCGTTTCTAGATTTGGCAGGGCGGGAAGCTCTTGATTTGCTGATTGCTTT
GGCCCCTGAAAAAACGTCTCAAAAACGCTTATTATGTTATGATCCTTAGGCCCGGTTGCA
AAAACGCCGGTTAAATTTCAACCGTAATTAATTTATCGAGTACTAATCAGAGAAGGCGTT
TTTGAAAAGACGGCTTCTGTGATTGGTGCTCGTGAAATTAATCACGGTTTTAAAGTTCAA
CCGGCTTTTGTGCAACCGGCACTGAATGTTTGTTTATGGTAGAAGTACGGTATGTATAAT
TTTATTATTTTAGAAAACGTTCTTGTTACTGTATTTGAGTTAAGTTAGCATAAATTTGTT
TTGATTGAAGAGTATAACTTCCCG
>BPHOGS10003167-OT-RA	scaffold0000004076
GTTCCATCGAAATCAGTTAGGCTAATCGGGATCTTCTTGAAAATCTCAATAATGCATATG
AAATCTTGCATCTTGCATCACTTCAGGCATTAAGTCTTGCCCACGCTTCGTAAAAAACGT
TATTGAAAAAAACAAGTTTGAGGAAAACATATATTTCACACATGTTTTCCTCAAACTAAC
TTGTGAATAGATTAATTCTCTCTTTTTCAATACATTATCGAACAAGAGTTCATCGAGGGC
AGGAACAACATTTTGCGGAGCTCTATATTGGATTACAATTTTCAACGTTATAAACAGATA
AACAGGATGCAGTTCTGGCTTTCGATTCTGCTTGTGATTGGGGCGCTGATGAGTATTGCC
ACTATCTCATCAGCAGCGCCACAGCGACAATGGCCTCGTCATGATGATGATGATGATGCT
GATTACAACACTTTTAAAATTAAGCCGAACTGTCCACGAGAACCTTATAAAGTTAATGGT
GTTTGGAGATGCAGATAATGACAGCATTATGAAAAACACATCGGATTCGGAAGTTAATTT
GGATAGAAATCGACAAATAAATATAGGTTAATTTGTGTTATTGCTGTGATCATGAAGAAA
TGAATAAATAAGAAGAC
>BPHOGS10003167-OT-RB	scaffold0000004076
GAAACGAGTTCCATCGAAATCAGTTAGGCTAATCGGGATCTTCTTGAAAATCTCAATAAT
GCATATGAAATCTTGCATCTTGCATCACTTCAGGCATTAAGTCTTGCCCACGCTTCGTAA
AAAACGTTATTGAAAAAAACAAGTTTGAGGAAAACATATATTTCACACATGTTTTCCTCA
AACTAACTTGTGAATAGATTAATTCTCTCTTTTTCAATACATTATCGAACAAGAGTTCAT
CGAGGGCAGGAACAACATTTTGCGGAGCTCTATATTGGATTACAATTTTCAACGTTATAA
ACAGATAAACAGGATGCAGTTCTGGCTTTCGATTCTGCTTGTGATTGGGGCGCTGATGAG
TATTGCCACTATCTCATCAGCAGCGCCACAGCGACAATGGCCTCGTCATGATGATGATGA
TGATGCTGATTACAACACTTTTAAAATTAAGCCGAACTGTCCACGAGAACCTTATAAAGT
TAATGGTGTTTGGAGATGCAGATAATGACAGCATTATGAAAAACACATCGGATTCGGAAG
TTAATTTGGATAGAAATCGACAAATAAATATAGGTTAATTTGTGTTATTGCTGTGATCAT
GAAGAAATGAATAAATAAGAAGAC
>BPHLINC106-RA	scaffold0000008985
TAAGTCGTTGAGAAAGTTGAATATGGGCTGATCTTCAATTCATTCATAAAATCCGCACCA
TCCTTCTCTCTGATACAGAGTAACCACGAGAAACATTTTGGGCCGGTTTCCGAGCTTGGA
TTCAGCCAAGTTCTAGACTCAGAAAATTGGCTTTTCGAGTCAGAGCGTTAACGGAGTTGA
AGACTTGAATAGACCTTGGAGTTTAGAGATCACGTTAGACTCTGGAGTTTATAATTTCGC
TTTCTGAGTGAAGGGCTTATAAGCTCAGTACTTGAATTATGTTCTCGCCTCTCTCCGAGA
CAAGGATTTACAAAAATTGTTATGTGCAGAACTTGAAACAGCGTGATTTTAAACCCGCGA
CTGAGGTAGGTTTAAAAATAAAGTTCTGGACTTAAACTTAGCAAACACATCTCAGTTATG
GTTTTGGAAAATCTAAATTATTTGGATTAGTACATCTAAATGGATTGCCTTGGAATTTAT
CTTCCAATCTGAATTCTATCAATCAA
>BPHLNC-unc025-RA	scaffold0000002422
TGTCCGTTTATTTGAAAACATACATGGGTCGAAGCTCTCGTATTACAGTCACTGCAATAA
AACGCTCAGTCTGTTTGCAAATAAGTTATCGATTGGTAATAAAAATAATATATCATACTC
TTAGGCTAGGTTTATATTACTAAACAACACTCTCTTAGTGAATTTAGATAAATATACAAG
GAGACTCAACTCTTTACAGTTTTCATGAAATTAATAATTTAGTTGATTTTCAAGTTAGTC
TGCAGAATAAATTCTCCTAAACATGTAGTTGACTGGTCTAAAACTAGTTGAAACCCAAGA
TAACTCGTTTAAGGTCTACTAGGCAACAAGTCAACAGTACAATAAATTATCGTGGACAAA
TAGTAAGTAGTAGAAAACTAAGTTAACTAGACTTGGTGATCACAACTTTACATAACTTGA
AACATCTTGGTGATAAGCTTGGACAATTAAAGCGAAATTAAATTATCAAAAAACCAAGCC
CCAGACAGGATTCGAACCCACGACCAGGCAGCGATAGCAGAATGAAGGCTATACTAGCCA
GCATTTTTTAGATTTAATGTCCAAACCCTCACTTCACTTAATTGTATTGTTTTGAATAAA
AATTGTTCCTCCTTCATTGTACTTTTAGCTGCTCCTATGATCACATTAATAACAGCTGTT
AAGTATCAATCAGTGATTTGTAACAATGAAATTGGGTATATCATACTGATGACTGTAATA
TATCCGAAACGAGAAGGCCCCTGTTTTACATTGGTTGAAATGGTAGCCAGGGACCTTCTC
GTCGTGTGTAACCTATCTTACAGTCAGCTGTTCGGCAGTAGAGTATAATGGCGGATGTTC
ACATACGTGTCCGGTTCAGTGAAAATATTATTCTCATGAAATCTAGTGGGACTATTCATA
CTCGCTCAGCCGGGCTGAGTGGGAATAGTCCCGTTAGAACTCATAGGAATTAAAATATTT
TCACTGTACCGGTCACTGACTCTCATACTGACATACAGAGTGGTGCAGAGGAAACGCATG
CTTTTCGAACCGCTGGTACTCGGCGACGGGAGGGGGCTACACTGTGACTGCATATTCATC
GTTTACTAGCGGTTCGAAAAACATGCGTTTCCTCTGCACCACACTGTACATATGAACCCG
CTTTTACCTTTACAAGCCTTTTGAAAGTTACAGCCTCCTTATTCTCTATCAAAACTAAAA
CATTGTTTCTCTGAAACTTAAAAAACTCTTCAAAATATATCATTCTTAATAGTAATAGTA
ATTATATTAATAATTTTACACTTGAAAATCTATGGTAACAAAGAAGTGGAAACTTTAGAA
AGAAATAAAATATATCGCTGAGTTGGAGATCATTTACACAAAGACAGGTTGCATGGTTGA
AATAAACGAAAATTAATAACTATAAACCATCCAGACAAACAACGCCATACAAATTTCAAA
GACTAGTGACGTTGTATTGGAGAAAAGAAGTTGAAAGTATAATTGGAGAAAAACAAAGTC
TACTGATCCATAACTAGTTGATTAACCAGTAACTAATTGTTAACTAGTCGATTAACAAGT
CAACTTGTTAAGTTGTCTTGATAAGAGTCCAGGTTTCTACAGTAGTTGAACCCATTAACT
AGTCGAAACCACGAACATAGTTAAAAAACAAAACATGAATACTTTAGTAGGTAATTTCTC
AAGCAACCTGTTTATGTGAATGCTACCAATACAAAATTGCACAACTTAAATACAAGAAAT
CAAATCAATTTTACAAAACCTAAATTAATTCATATTGAACCTGCATGTTACAATAGAAGC
CGTTTAAAACAAATAACACACGTACAAACAACGAGAAGTTTACGGAACAGAATCAATAGT
AGAAATCAGCTTCAACATTCAGCATTTTTGAATGAGTTTTGTTAATATTTTAAATTGATA
ATCAATATCTCCCTATAAGTTATTTTTTGAAATGTAACCTTTCTAATAAAACAGATTTTT
CTTTTGTCTAGTTCTATACATATTATTCAGGTTTCAACCTCCATTCAATG
>BPHLNC-unc025-RB	scaffold0000002422
TGTCCGTTTATTTGAAAACATACATGGGTCGAAGCTCTCGTATTACAGTCACTGCAATAA
AACGCTCAGTCTGTTTGCAAATAAGTTATCGATTGGTAATAAAAATAATATATCATACTC
TTAGGCTAGGTTTATATTACTAAACAACACTCTCTTAGTGAATTTAGATAAATATACAAG
GAGACTCAACTCTTTACAGTTTTCATGAAATTAATAATTTAGTTGATTTTCAAGTTAGTC
TGCAGAATAAATTCTCCTAAACATGTAGTTGACTGGTCTAAAACTAGTTGAAACCCAAGA
TAACTCGTTTAAGGTCTACTAGGCAACAAGTCAACAGTACAATAAATTATCGTGGACAAA
TAGTAAGTAGTAGAAAACTAAGTTAACTAGACTTGGTGATCACAACTTTACATAACTTGA
AACATCTTGGTGATAAGCTTGGACAATTAAAGCGAAATTAAATTATCAAAAAACCAAGCC
CCAGACAGGATTCGAACCCACGACCAGGCAGCGATAGCAGAATGAAGGCTATACTAGCCA
GCATTTTTTAGATTTAATGTCCAAACCCTCACTTCACTTAATTGTATTGTTTTGAATAAA
AATTGTTCCTCCTTCATTGTACTTTTAGCTGCTCCTATGATCACATTAATAACAGCTGTT
AAGTATCAATCAGTGATTTGTAACAATGAAATTGGGTATATCATACAGATGACTGTAATA
TATCCAAAACGAGAAGGCCACTGTTTTACATTGGTTGAAATGGTAGCCAGGGACCTTCTC
GTCGTGTGTAACCTATCTTACAGTCAGCTGTTCGGCAGTAGAGTATAATGGCGGATGTTC
ACATACGTGTCCGGTTCAGTGAAAATATTATTCTCATGAAATCTAGTGGGACTATTCATA
CTCGCTCAGCCGGGCTGAGTGGGAATAGTCCCGTTAGAACTCATAGGAATTAAAATATTT
TCACTGTACCGGTCACTGACTCTCATACTGACATACAGAGTGGTGCAGAGGAAACGCATG
CTTTTCGAACCGCTGGTACTCGGCGACGGGAGGGGGCTACACTGTGACTGCATATTCATC
GTTTACTAGCGGTTCGAAAAACATGCGTTTCCTCTGCACCACACTGTACATATGAACCCG
CTTTTACCTTTACAAGCCTTTTGAAAGTTACAGCCTCCTTATTCTCTATCAAAACTAAAA
CATTGTTTCTCTGAAACTTAAAAAACTCTTCAAAATATATCATTCTTAATAGTAATAGTA
ATTATATTAATAATTTTACACTTGAAAATCTATGGTAACAAAGAAGTGGAAACTTTAGAA
AGAAATAAAATATATCGCTGAGTTGGAGATCATTTACACAAAGACAGGTTGCATGGTTGA
AATAAACGAAAATTAATAACTATAAACCATCCAGACAAACAACGCCATACAAATTTCAAA
GACTAGTGACGTTGTATTGGAGAAAAGAAGTTGAAAGTATAATTGGAGAAAAACAAAGTC
TACTGATCCATAACTAGTTGATTAACCAGTAACTAATTGTTAACTAGTCGATTAACAAGT
CAACTTGTTAAGTTGTCTTGATAAGAGTCCAGGTTTCTACAGTAGTTGAACCCATTAACT
AGTCGAAACCACGAACATAGTTAAAAAACAAAACATGAATACTTTAGTAGGTAATTTCTC
AAGCAACCTGTTTATGTGAATGCTACCAATACAAAATTGCACAACTTAAATACAAGAAAT
CAAATCAATTTTACAAAACCTAAATTAATTCATATTGAACCTGCATGTTACAATAGAAGC
CGTTTAAAACAAATAACACACGTACAAACAACGAGAAGTTTACGGAACAGAATCAATAGT
AGAAATCAGCTTCAACATTCAGCATTTTTGAATGAGTTTTGTTAATATTTTAAATTGATA
ATCAATATCTCCCTATAAGTTATTTTTTGAAATGTAACCTTTCTAATAAAACAGATTTTT
CTTTTGTCTAGTTCTATACATATTATTCAGGTTTCAACCTCCATTCAATG
>BPHOGS10024856-AS-RA	scaffold0000031035
CTTGGAATAAAATACTAAATTTTATCTACTTCGATAATAAAGAAATTAAATAAAGCGATA
CAATCGCAAACTTCCAAAAACTTGGTGAACAATAAAAAAAAACAAAAAACAGTTATCCTG
AGTATTGTATATAAAATGAAAGCGTGAGTTGACATTATTTCTACAAATTGCACATTATAT
TTTACAGTATCTACTGTATAAAAATTGAAAAATTATACTTCTTATTAATAGCCAATGTGA
TAATTGTCAAGAGGGCTAAGCAAAATAAAAATATTGTATTTACATCATATTATTCAGTCA
TGAATTGGTTCAATACTTTTCAATATCATTCGTTCACGGTTCAATATCATGGTTCAACCA
TCCAGTCATGGTTGTATTTAATATCGGTCATATTAAAACTAAAAATACTTTGATAAAGGA
AGAAAGAAAAGTACGAAAAATCTCGTTTAGTAGAAATAGAAGAAAGATTGATCTTCTGAT
CAATTTTCTTCTGCAAATTCCTGACTCGAACATTACTCCTTGAACCAGTATATAGCAGGT
AAATACTTATACTGGTGCTTATTCTCCGCAGACTTAACACTTCGAAAATTACTCCTACAA
GTTCGTCTGAAGCTCAACATAACGTAAGGTTTCGAATACCAATGAATATTTTCATCATAA
GATATTGAAACAGAAAAGAAACTGTTGATAGCTTATGAAGTTTGTGGTTTGAGGTTAGAA
TAATTGATTAAAAGAGTAAATGTGATACCACATCACTTGGAGTTAAATGTGAACTCCATT
TTTTTTCTTAATAGAATAATAAAACAATTTTAAAAATTACAATAGACGAATGAAATGTAT
TAGACTGACAATCAAATAAAGTCAATGGAAATAATCCAATCATAATAGTTAATAATAGAA
GTTCAGACGATAAGTTTATTACACAGATTACATGAGTAATGGATACCGTACCACCTTTTT
AGTATGTAAAGTATGTCAAAAGTTTTCCAAATATGGTTATGTGGTATATATAAGTTAGTA
AACCCAGCTGTTACATCAGCTTCACTATCCCTATCATTAATTTTTTTTGATTTTACAGAA
ACAAACAGTTGAGACAGACAAAAAGCTTACGCATTGCTACAATGGAATGAATTCAGGGAA
CCTTTGAAAGTAACCAGAAAAGAAAGCTGGTCGTTGTGTTGCATGGAAATTATAATAATT
AAAACCCAAGGTATCACACATAAAATTGATGACAAAATTTTGCAAATACTTCGACTATTT
ATTTCTTCCTCGAAATTTGTTCAAACATTCGTGAATATATTCTTCCCTGACAACTTTCTC
ATTTTCGGCAAACTTCAACTAGTACTCCTTAGAGTTCGTCTGAAGCTCATCATAACGCTT
GATAGCTTAAATCTGAGAGACGCGGTTTGACTCAACATAGCTTGCATAGTTCAGTATTTG
ACATAGCGACTTGTAGCTGCGTTTTTTCTTCTCAGCAAATAAGTCGCTATGACAAATGAC
GAACGAATTATGCAAGCTCTGTCGAGTCAAGCCCACGTCACTCAAATTCAAGCATCAAAT
GTTATGATGAGCTTTAAACGAAGTTAAAGAAACACTTGTTGAAGTTCGCTGAAAATAAAA
AAGTTGACAGGGAAGAAGACACGATTTTTTGAACAAAATTCAACGAAGAAACAAAGAGTT
GTACAAAGGCAAAACTTTTGTCATTAACTCTATGTGAGATAACCTTAATTTTAATTGTAC
CTAATACTTTTAATTATTATACATTTCATGCAAAACCACAACCAGCTTTCTTTTCTGGTT
ACATTCTCAGGTTGATAAGGTATTAACAGTATTGTTTCTTTACACCTTCAATCTAGTTTA
TGATGATGATATTAATTGCCTTTTCGAAACCTGTAGTTAATTTTTCGTTTGCATTTTAAC
GTTTAATTGACAAACTTTTTCTTAGCAATGTTAATTTTGTCTAAATCACGACTTCATTAA
GTCTGACTTTGTCGCCTGAGAATTGGGATGGCCACTAATCAAACAAAACAATTCAGTCAG
TACCTCAGCAGTGAAGACTGCTGACTTATCATCTCCCGTATGAGTTTACTATCTACGTCC
TCCGCTGGTCTTGACTATCGCGTCATCGATCTCTTCAATATGAAGACAATAATTATAAAT
ATTCATTTAGTTTCAGTGTTTTTAAATTCAAATTAAGCAAAAAATTAAATTCAAGTAATT
CAGTTGAAAATTATAAAAAAATTTATTAAATTGAATATTAAAA
>BPHLINC272-RA	scaffold0000021504
ATGATTTGAACATTCAAATATTTTAATTTTATACATTCTCTTTTCAGTAGGTATAATATA
CATCTACAATTAAGTCCCGATTATTTGACCACCAGATAATTCGATAATCTAATCACTTAT
CCGAGATATTCTAGTAAATTCAACATGATAGCGTCAATTATGTTTAATTACTTCTAGATA
AATTTGAGTGCGCCAATTGAAACACTAGACAAATTCCTTGGTTCTTGATATTGTATTGGT
TCACTCAATCCGATTGAGAGCCCAATCGACATAAGCTTTGTTTGATTGCGGAAAAATTAC
TATACAAAATATCAACTTATCAACTACATTTATATTACAGTAGATCGCTATGGATGGTCG
TGGTTGGCGAATGAACCACATAAATAGTTTCTGACAATTTTGTGATTTGATAAAACTTGA
TCGGAATAGTTGCCTCCTCCTAGCCGTCAAAATCGACAAGTTCTAATTAAATTGAATGTT
GAAGCAAGATAATGTACTATTTTCATTCAAGTTTATATCAAACAGCACAGTGAATATGGT
GTATGCAGTGACTATACAAGGTAATTAACTGAACACTACGTCAAGATAAAAATAATCCAT
CCGCTTCTTCAATA
>BPHLINC498-RA	scaffold0000038536
CTTTCTTATCACTACTCTCAAGTTCTGCTCGCTTTACGCGTTTGTGTTCGCGACTATGTG
ATCTGAAATAACGTTTGTGTTTTCCACGAATCCTTTTAATAAACATAGTATCAAAGGAAT
ACATTTGGGCGTGCAGGATGTGAGTGAGAGAGTCGAGATGAACGTGCTTTGCCTGAAGCT
GAGGGCCCGCAGGACGTGGGTCCCCTCCCCACCACCCCCCAACCTCACCACCACTAAGCC
AGCGCCA
>BPHLNC-unc126-RA	scaffold0000011682
AGTCCACCTGTCAGCTGTCTAAAGTGTAGACGGAGTTACGGGGCCGATTTGCACTCTTTA
GACTGCTCTAGACTGCTCTAAACTGCTCTAGCTCGCTCTAGCTAGACTGACAGAGCGTCC
ATCCAACGTTGGCAAGTCTGTCACCAACCTAGATACAGTTCAGAGTTGATTTTTGAAGTG
GTTTCAAATTTGAACATTTTTGAAAGTCGGTTCTTTGGAAGGTGTTTTTGAGTCGGGTTT
TATCTTCTTTGAGAGACGAGTTTTAGGTGACAATCAATATGGACGCCCTAATAGCGAGGA
TATCCAAAGATTTTGCGGATATGAAAGAAGAGATCAAAACAG
>BPHLINC372-RA	scaffold0000028068
CCTGAATTTAAACATAAATTTCAACTTCCAAATGTAGGGTCTATACAAAAATAGGGTCAT
GAATTATTATAACAAAAATTCAATTACTCAGGCCCGGTTGCACAAAAGCCGGTTAAATTT
TGTTCTGACAATAAATGAATCTTGAATCTTTAACCGTGATTAATTTTATAAGAACCAATC
AGAGAAGGCTTTATTGGAAAGACGGCTACTCTGATTGGTTCTCGTGGAATTAATTACGAT
TAAAATTTAACCGGCTTAACACTCAGTCTTGTATTCTTCTTTTTCACTCTAGTATATTTA
AGACAACTATTTATTATACATAACTAGTAATTATTATAGGTAATTATTTTTGTTATCTAG
TAATACTTGACTCACATTATTATGTGAATGTTCACTTTGCAGTCTAACTTGTTGCACAGT
CTTTAATCAGTTTGTTGCATGGAATGTGATGTATTGCCAAGCAAAGAAATAACACTATCA
AGATAAGTTTCCACAGGTCCAGAGTTCATATGGTTTTGTTCAACTCTATTCAGCAGATCT
ACAATCATTCTGGCTTTATCTGTGATTCTTTCTGTACTCTCCTCATTCTTTACCTCTATC
TGCTCCAAAAGTAAATCTGCAATTGTTTCTGTACACTCCACAGTTTTAACCTCATTCTGC
TCCAAAAGTAAATCTGCAATTGTGTCTGTACACTCCACATTCTTAA
>BPHOGS10019992-OT-RA	scaffold0000025152
GTGTGTACATGATGTTTGCAACAATAGATAAATACTGTATCAAGCCATTTTCATTCAATA
CTTTCCACTTTTTATTTACAGTATATTATTTACAGTAGTTATTTATTTGTATCATTAGGT
GAGCAAGCTGCCGTCTACACACCGGACCGTCGAATAACTGCGGCGGAGATAGTCTCCGGT
GGTCAGTTCGTTGTGATCGCAGTTGAAGGTGTGGATCAGCTGATTACGTTGCAGCTCATT
GGGCCACAAAAACCTCGCACAGATGGTCAAATCATCAAGATGGAATCTGACTACAACCTG
GAGGAGAGGTGTGGTAAGGTATTCGATTGTGAAGATAGGTGACCTGTGACTTTCTCTTCA
GAGGTCGGAATAATTGAATAGCACAACCCTATCCTTCCCATCAGGCAAGGAATCTGTTAC
ACTTCATTCATTTTGCGTGAAACAAGAATATAGAGGAACAGAGAACAATATTAGTTCTGC
GAACTCTTTTTTTAAACCTATACAAGATAATGAACGTTACTAACGATTTGAGCATTTCAT
CATTCGCGTCGAGAAACTGTAAGATAAGTGAAATGTTCATATTTATACATATTATACAAG
TGCCGGCTGATACGATAATGTACGTTAAAATTTCAAAATGTATTGTACTTATAAGTTATT
TCGCGTAAAGATGATTTAAAATTTATTCTGTGTCAATGCAAAGTGATTTGAATATATAAT
TGATGACGCATCATACTGCTCTGTATGTTCGTCATACTTGTAATCTCTTTATATCTTGGA
AGTTGCACATATTGAAACGTTCAAATATTTCACTAAGAAATTCTATGTGTGTTTGTAGTT
CTATATTCAAATATTTTCTCACCCTACCAGTCAAAATGTCAACTAGTTTTCAGTATTTCT
TGCCTATCACTTGAAATTTTCTATCTTCATGACGGTTTAATTCAGATTTTTGAAAAATTG
TCACGAAAGTTCTTCTAATATACACAACAGTTCAAAACTCAGGTCAAGGCTTTAAAGATG
TAGAATATAATTTCAGACTTGAAATTTCTATTCCTGATCATGTAAATAATTGTTGGTAGA
GGTGGTGACATGTTTGTGTTGAATACAAATTGATTTCTGTACAGATCATAATCTTATGCT
AAACTATTTATGCCTAATCGTTGGTATTTGACACCTTATTAATCTCGATTAACTAATAAT
AATAATAAATATTTTTAAATTCATCGAGTTCGACGATACTGGTAATAGTATATAATTATA
CGTTACATTGGTTTTGCGCTTATCAAGACTTTTATTGTGATAAGTGGAGTGTAACAGATT
TTTTGTAACTCTGTTCGAAAATAACAAGACCAAATGTCATTTTAGATATTAGCCTATTAG
CTGCGTAACAGTATTATTAAAAAATCAGTAAGAACTATTATTATTTGAGTGCATAGTGAA
TCTACTGAAAATGTGTTCATTGGAGTATGGGAGATGCACCCTTTGAACTACAAATTCTCA
AGTCATAATGCTGAAACTCAGTGGTCTTGAGAATAAACAGAGGGTTTATTCTTCGGAAGT
GAATTCTATGTTTTGTTATTGTATTATTTATTGTAGTGTAACTACTTTTTATTCACAACA
ACTTACTTCTTCCAAGAAAATCTACAATATTTACAGTTTTACACATGTTGTGGTTTTCAC
ATTGGGTTGGAACACGCTTTCTGGTTCCAAATTCAATATGATAAAGTTCAGAAAGCAAGA
AAGCGGAACAGCCTTCCTTCATTTTGATATTGTTTCGAATTATTAACCCTTAATCTTGTT
GGGACGTTTTTGTTTGAAAATCTTTTGAAGGCTTTCAGCTGTGCATTCAAGATAACCCAC
GTAGAATTATCTGCAGCCAAGCTCTGTTATTGACTGCTTTTAAATTATGATTTCACAAGG
GAGAAGATGTAATCCTTGATTAAAGTATTGCTTCGTTCACTCAAATACGTAGGCCTAGTA
TCGCACATGGCGCTACTACCTGGG
>BPHOGS10019992-OT-RB	scaffold0000025152
TTGAAATGGTATAATTGTTGCAAAAATGTGAACTTTACCAGTGTGATAAGAACTTTTCAA
AATGTTTTCATTATAGATTATTGTTGGACGTAATTATTGTGAAAATGGTGTAAGCTAAGT
ACTTGTATTACTTAGAACCAAGTGGTTTTCTATTCAGATCTGCGATATTGTGTGTATTAC
AGACAGAAAAATCTCATTTACGAAACCGGGAATAAACAAACTTTTTCAAGATGGTTTCCT
CAAGGACCCGTATAAAAAGAACTTTTGGTTCTCCTGTTAAGTGGAAAAGACTTGTGTGGG
GTGAGTAGAGGTAGGGAGTACCTCCGAGATCTTCGCTCTGACGAAGAGCGAATTTTCGTC
TAGCGTCTTCGAGAAAAAGCCTACAACTTCAAAATGGGGAGTTCATGCTCATCAGGTCAA
GCCCACAAGGACAAGGATTCATCCCAGGGATCCGAAGATTCTCCAAGCTACCATGTGGCA
AGGACTGGAGAATCGGTGTTCGAGC
>BPHLNC-unc478-RA	scaffold0000039381
CATCTGTATCCGAGCCATATTCCAGTACCTGAACATAAAACGTGGATGGCGTCTTCTGTC
TGGTTCAGCTCAGGAGCGTCTCCTATTCTTCTATTAAACCCACCGCACGTCACAGGCTAA
CCATTGAGCTAAACAACTACTGGAGGCAACACTTGTTGAGGCTACAGTGGTCCATTAATG
GTTCCATAAAGCTAAAACAACAGGAGGTGATACTTGTTGAGGCTACAGTGGTCCATTAAT
GGTTCCATAGAGCTAGAAAAACTACCGGAGGTGATACTTGTTGAGGCTACAGTGGTCCAT
TAATGGTTCCATAGAGCTAAAACAACAGGAGGTGATACTTGTTGTGACTAAAGTGGTTCA
TTACTGGTTCCATAGAGCTGAAACAACAACAGGAGATGACGCTATAGTGAGGTCCACGTT
ATAATGGCAGTATCTGATCAACATTGGTGTTTCTATTCTTGTCTATCATTCAAAATTTCC
GACTGTCGGTCGAGACTCGGAAATGTTCTCGGTGTGGATAATCCTCACCAACAGCTGATT
CTCAGCCAATCAGAGGACAATTATTGTCATCAAACCGTCGGTCCCGGCTGCCTGAAAAGC
AGTCGTTAGGTCATGAGATTGACAATGGTGTAATAACCGAAACCGGTCTTTCTAATTATC
AATAAATCAGTGGTTTTTCGACAATTTCTCAGTCTTTTTCATTCAACAATTCTGAGTGTC
GGCCGACAATCGGTGAGTGTGAAAACGGCCAATGAATTGACGAAGACGTATTGAAAAAGA
ATACCGTATTAATTTTGATTACTTGACTTTTTGTCAAGTATGCTCATAAAAATTCAAAAT
ATTTCGTGTGGCACTTGACATTGAATAGACTAAAGTGAGATCCACGTTATAATAGC
>BPHLINC127-RA	scaffold0000010718
CACTTATATTATAATGATGATTTTATCCATGTATTTTTCATTTCAAATTAGGAATCAAAA
GCTGAAACGTTGATCACTCCACGTAGTTGTTTAAACGTTTTAGTTTCAGACCTTTAATAA
AAGAACACTTGTGATTTAGCAAGTCATAAACTAAAAAGTTTAAACAACTATGTTGAGTGA
TTGATTTCACGTTTTAATATCATGCCAAAACTGCTGTAACGCAATATTGTGAGTAAATTT
CCAATAGTTATTAATTGATTGAATTTAACTTTGTAACTGTTGTAATTTTAGTGTATAGCA
ATTTAAAAATTTTAATACTCTACTGGTATTATTATTTGATGCGGTAAGATGACAGTTAAA
ATTCCAATAACATCCGAAAGCCAGTTGGAAAATTGATGATTAATTTTCAATATCCTCAAA
TTGGGAATTCCATAAGAAGCATTTCTATCATTGGCTAGTAAATTCAAAATGAGTGTACCG
TATCACCCTTAATACAGGGTTGATCTCTTTTCTCTCTCACAATTCACTATGGGATTGTAT
TGAATGTAGATTACTATCTATATAACTATAATTAGTGGCCAGTTACATGGCTGATGATTT
TCATTGTATCAATGTGTCTATGTATTTTATTTAGAGAGATAGATAGACTTTAAGTTGGCA
TACTTTCAGGAGCGTTTCAACTTGTATAAAAAAATCCTCTCTAAAAGCAAAATGTACTGT
AGCATTAGATGTGTTTTTTTATTTAAAATTAATCTCTTACATTACATTTTTGTGATTATA
TCAGCGAAAACTGTTGTTTTTAACCCTTCAAGACCACGCTTGAGGTTTTTGGGAAATTTT
TGAATGTTTTTTCTATAATGTTATCAAAATAAAAATCTATCTCCAAGAGATAAATGTGTG
TGATTACTTTTTGAGATATGAGCTACTAAAGTTGAAATTTTCTAAACAGATAATTTTAGA
TCAACTGATAAATTCATGAGATTTTGAGGATACATTCTTCAC
>BPHLNC-unc206-RA	scaffold0000016839
TTCCTCGACGAAATTAAACATTTCTAAACAATTCAAAATAGCTGAAACTTTACACTATTT
TCACTTTATTTCATTTTGTGTTCAATTTTCTAGTTTTTTTTTTAAATTTAATTTAAACGT
GGACTATGACTATGCTTCCTTTTGGAAAGCCAATTTTCTGACTCCAGCTGTTTAAAGTCT
AGAACTTAGCTAAATCCCGAGCTCGGTAAGCGGTGCTAAATTTCTAAAAAAGGTAGGCCA
TCATTATTAATGAGAACAAACACATCCATGAGGACTCGACAATAATTTATGATGACGCAA
AACATGAGGACAATATTCAAATTAATGTTGAAGATTGCTGCGGGGCTGATTGTTTCTAGA
AGAATTTATAAATATTTCAAATATAGAATATTGTAGAATTCAAACTAAAACTTCAAAGAT
TTTCTTCAAAGAAGTCTCAACTTTTTCTCGAATCAGTGACTTTACAAAATCAAAGTAGCT
TATTACAATTTTTCACACAAAAACACATGTATTAAATTACATCATAGCACCCACTAAGGA
TTAAAATCGTTTAAAAGCAACACAGCGAAGATGATTTTGAAAGCCTGACATTCTCAATAC
AATTTACATTGAACATTTATTTGACGAAAACTTAAGCATCATTAAATACACTAATTATAG
TAATATATCATAGATAGCAATTGATCACTCTTGGTATGAACCAGGCAAAGATAGTTCACC
ATATCCTCGATACATTACACATCATTTTACAAGACATCAGTATTAATTTTCTTGGTAAGG
GCTACTCGTATTTATATTAAAATTGAAAATCAAAGTACCTTGTTTTCAACTTTTATAAAT
AAAGTAGAAAACGGGGTACTTTGTTTTCAATTTTTATATAATTACATCAGTACATAAATT
TAATTTAATTAAACATCTATTGCTCAATAACATCACACACTCTAGTAATAATTTTGTAAT
AGGAAGCATAAACTTCCGATAATTTCTCATACATCAGTTCATTGCACTTCAACATAATTT
CACTTATCACATCCCAGTAATAATATGACTGTATTCTATGTAAATGAAGCGTCAAACAAT
CCTCGATAAATACTCAAACAATTCTCAAAAATCAGCTCACTTCAACATAATTCAACTCAA
ACATCAAAAACACTCAAAATCATTGCACTACAAAATCACATTCCATTTACAATTAGGGCC
AGACCACATTGAACGTTTTTCCAGGCGAAAACCTCAGGCCGACTCTAAAAACACCGTCTG
AAAACACTTTTAGTCCCGGTTTAACAACAGCCGATTAAATTTTAACCATGATTAATTTCA
CAAGAACCAATCAGAGAAGCCGTCTTATCAAAAAGGCCTTCTCTGATTAGTTCTCATGGA
ATTAATCACGGTTAAAATTTAACCGGCTGTTGTGCAACCGGCACTTAATATAGTAATTAT
CGTCTGGCTCTAATTCACACTCGTATAAAGTCTTAAGTTAAATCACTTAAACGTCTTTGC
ACTACATCACATTTCATTAACAATATTCTCACTTACATAAAAATTCTTTAAACTACTCAC
GACTCAAAAACCAGTCGAATTCAACATAATATTCATCTCACACCATGTTAATTATTCCAC
ATAATATTCTCCAACGCTTTAGAACAATTAAATTACGACATAGC
>BPHLNC-unc206-RB	scaffold0000016839
ATTGAAAACGTTTTTCCTCGACGAAATTAAACATTTCTAAACAATTCAAAATAGCTGAAA
CTTTACACTATTTTCACTTTATTTCATTTTGTGTTCAATTTTCTAGTTTTTTTTTTAAAT
TTAATTTAAACGTGGACTATGACTATGCTTCCTTTTGGAAAGCCAATTTTCTGACTCCAG
CTGTTTAAAGTCTAGAACTTAGCTAAATCCCGAGCTCGGTAAGCGGTGCTAAATTTCTAA
AAAAGGTAGGCCATCATTATTAATGAGAACAAACACATCCATGAGGACTCGACAATAATT
TATGATGACGCAAAACATGAGGACAATATTCAAATTAATGTTGAAGATTGCTGCGGGGCT
GATTGTTTCTAGAAGAATTTATAAATATTTCAAATATAGAATATTGTAGAATTCAAACTA
AAACTTCAAAGATTTTCTTCAAAGAAGTCTCAACTTTTTCTCGAATCAGTGACTTTACAA
AATCAAAGTAGCTTATTACAATTTTTCACACAAAAACACATGTATTAAATTACATCATAG
CACCCACTAAGGATTAAAATCGTTTAAAAGCAACACAGCGAAGATGATTTTGAAAGCCTG
ACATTCTCAATACAATTTACATTGAACATTTATTTGACGAAAACTTAAGCATCATTAAAT
ACACTAATTATAGTAATATATCATAGATAGCAATTGATCACTCTTGGTATGAACCAGGCA
AAGATAGTTCACCATATCCTCGATACATTACACATCATTTTACAAGACATCAGTATTAAT
TTTCTTGGTAAGGGCTACTCGTATTTATATTAAAATTGAAAATCAAAGTACCTTGTTTTC
AACTTTTATAAATAAAGTAGAAAACGGGGTACTTTGTTTTCAATTTTTATATAATTACAT
CAGTACATAAATTTAATTTAATTAAACATCTATTGCTCAATAACATCACACACTCTAGTA
ATAATTTTGTAATAGGAAGCATAAACTTCCGATAATTTCTCATACATCAGTTCATTGCAC
TTCAACATAATTTCACTTATCACATCCCAGTAATAATATGACTGTATTCTATGTAAATGA
AGCGTCAAACAATCCTCGATAAATACTCAAACAATTCTCAAAAATCAGCTCACTTCAACA
TAATTCAACTCAAACATCAAAAACACTCAAAATCATTGCACTACAAAATCACATTCCATT
TACAATTAGGGCCAGACCACATTGAACGTTTTTCCAGGCGAAAACCTCAGGCCGACTCTA
AAAACACCGTCTGAAAACACTTTTAGTCCCGGTTTAACAACAGCCGATTAAATTTTAACC
ATGATTAATTTCACAAGAACCAATCAGAGAAGCCGTCTTATCAAAAAGGCCTTCTCTGAT
TAGTTCTCATGGAATTAATCACGGTTAAAATTTAACCGGCTGTTGTGCAACCGGCACTTA
ATATAGTAATTATCGTCTGGCTCTAATTCACACTCGTATAAAGTCTTAAGTTAAATCACT
TAAACGTCTTTGCACTACATCACATTTCATTAACAATATTCTCACTTACATAAAAATTTT
TCAACTACTCACGTCTCAATAATCAGTCCACTTCAACGTAATCTTCATCTCAACATGTTA
ATTATTTCACATAATATTCTCCAACAATATTAACAATATTCTCACTTACATAAACATTCT
TTCAACTACTCACGTCTCAACAATCAGTCCACTTCGACATTATTTCCATCTCAACATGTT
AATTATTCCACATAATATTCT
>BPHLNC-unc206-RC	scaffold0000016839
TTCCTCGACGAAATTAAACATTTCTAAACAATTCAAAATAGCTGAAACTTTACACTATTT
TCACTTTATTTCATTTTGTGTTCAATTTTCTAGTTTTTTTTTTAAATTTAATTTAAACGT
GGACTATGACTATGCTTCCTTTTGGAAAGCCAATTTTCTGACTCCAGCTGTTTAAAGTCT
AGAACTTAGCTAAATCCCGAGCTCGGTAAGCGGTGCTAAATTTCTAAAAAAGGTAGGCCA
TCATTATTAATGAGAACAAACACATCCATGAGGACTCGACAATAATTTATGATGACGCAA
AACATGAGGACAATATTCAAATTAATGTTGAAGATTGCTGCGGGGCTGATTGTTTCTAGA
AGAATTTATAAATATTTCAAATATAGAATATTGTAGAATTCAAACTAAAACTTCAAAGAT
TTTCTTCAAAGAAGTCTCAACTTTTTCTCGAATCAGTGACTTTACAAAATCAAAGTAGCT
TATTACAATTTTTCACACAAAAACACATGTATTAAATTACATCATAGCACCCACTAAGGA
TTAAAATCGTTTAAAAGCAACACAGCGAAGATGATTTTGAAAGCCTGACATTCTCAATAC
AATTTACATTGAACATTTATTTGACGAAAACTTAAGCATCATTAAATACACTAATTATAG
TAATATATCATAGATAGCAATTGATCACTCTTGGTATGAACCAGGCAAAGATAGTTCACC
ATATCCTCGATACATTACACATCATTTTACAAGACATCAGTATTAATTTTCTTGGTAAGG
GCTACTCGTATTTATATTAAAATTGAAAATCAAAGTACCTTGTTTTCAACTTTTATAAAT
AAAGTAGAAAACGGGGTACTTTGTTTTCAATTTTTATATAATTACATCAGTACATAAATT
TAATTTAATTAAACATCTATTGCTCAATAACATCACACACTCTAGTAATAATTTTGTAAT
AGGAAGCATAAACTTCCGATAATTTCTCATACATCAGTTCATTGCACTTCAACATAATTT
CACTTATCACATCCCAGTAATAATATGACTGTATTCTATGTAAATGAAGCGTCAAACAAT
CCTCGATAAATACTCAAACAATTCTCAAAAATCAGCTCACTTCAACATAATTCAACTCAA
ACATCAAAAACACTCAAAATCATTGCACTACAAAATCACATTCCATTTACAATTAGGGCC
AGACCACATTGAACGTTTTTCCAGGCGAAAACCTCAGGCCGACTCTAAAAACACCGTCTG
AAAACACTTTTAGTCCCGGTTTAACAACAGCCGATTAAATTTTAACCATGATTAATTTCA
CAAGAACCAATCAGAGAAGCCGTCTTATCAAAAAGGCCTTCTCTGATTAGTTCTCATGGA
ATTAATCACGGTTAAAATTTAACCGGCTGTTGTGCAACCGGCACTTAATATAGTAATTAT
CGTCTGGCTCTAATTCACACTCGTATAAAGTCTTAAGTTAAATCACTTAAACGTCTTTGC
ACTACATCACATTTCATTAACAATATTCTCACTTACATAAAAATTTTTCAACTACTCACG
TCTCAATAATCAGTCCACTTCAACGTAATCTTCATCTCAACATGTTAATTATTTCACATA
ATATTCTCCAACAATATTAACAATATTCTCACTTACATAAACATTCTTTAAACTACTCAC
GACTCAAAAACCAGTCGAATTCAACATAATATTCATCTCACACCATGTTAATTATTCCAC
ATAATATTCTCCAACGCTTTAGAACAATTAAATTACGACATAGC
>BPHOGS10011574-OT-RA	scaffold0000014494
GAAGCATTCCAGTATAGCATTAGAACTTTTATTCACTTGACTAAATTTTACCGAAAAAAT
GAATTAGCATTCTAATGGTCATCTGTTGAATACAAGTTTAAAAAAATATACTAGCTTCAA
TAGATACATCCCAATAGCTGATCATGGGACTTCAAAGTAGAAAATAAAAATTTATATTGA
ACGGCTGTGTCATTCTTGTACTAATTAAAATAGAGGTAATGTAGATACAGTATTGTAAGA
GATGTTTTTCTTTCACTTAGATCAAGAGTCATTTCATTTATTAAATAATGGTAGGATACC
TTAGTTCTTACATTTTTCAATTATACCCGGCCACTTGAGATGCCAACTGTATTCTGTTGT
GTTGATTGTCAGTTATGTTTTTCAAACATTATAGTTGTGATTCCCATTAATCCCATACAG
TAAACATCCCGTTAGTTTCATTATTATCTTATAAAATCATCATTTTCCCAAAGTCTGATA
TGTGGTAGAATTTAATATTATTTTTTCCAAACATTGATTAAGTACCTAGTGAATCTTTAG
TACCACCTTTAGTACTTTTACATCATCGTGTTGTCTGATTGGTTATTCATCAACAACTTC
CTATTAAAATACTCATTTATTATAACTTAGTTTAAATCACGAATGTAATAATTCAAAATT
AACGAACTCAGTCTGACTGTTGATGGATAATGTAAAATATTATTGATTTTGTACATACGT
ATAAACTGGAGTATTGTAAATAGAATAGGACTAAAATAAAATTGAATGTGAGTGTGTAGT
GTTCTTAGTGTATAATATAATTTATTATTAATTAATAAAATGTTGATAGCTCGTAA
>BPHOGS10011574-OT-RB	scaffold0000014494
CTTGTACTAATTAAAATAGAGGTAATGTAGATACAGTATTGTAAGAGATGTTTTTCTTTC
ACTTAGATCAAGAGTCATTTCATTTATTAAATAATGGTAGGATACCTTAGTTCTTACATT
TTTCAATTATACCCGGCCACTTGAGATGCCAACTGTATTCTGTTGTGTTGATTGTCAGTT
ATGTTTTTCAAACATTATAGTTGTGATTCCCATTAATCCCATACAGTAAACATCCCGTTA
GTTTCATTATTATCTTATAAAATCATCATTTTCCCAAAGTCTGATATGTGGTAGAATTTA
ATATTATTTTTTCCAAACATTGATTAAGTACCTAGTGAATCTTTAGTACCACCTTTAGTA
CTTTTACATCATCGTGTTGTCTGATTGGTTATTCATCAACAACTTCCTATTAAAATACTC
ATTTATTATAACTTAGTTTAAATCACGAATGTAATAATTCAAAATTAACGAACTCAGTCT
GACTGTTGATGGATAATGTAAAATATTATTGATTTTGTACATACGTATAAACTGGAGTAT
TGTAAATAGAATAGGACTAAAATAAAATTGAATGTGAGTGTGTAGTGTTCTTAGTGTATA
ATATAATTTATTATTAATTAATAAAATGTTGATAGCTCGTAA
>BPHOGS10002123-OT-RA	scaffold0000002844
CTTCATTATGGCAACTGGCAACATATTAAGCATTCTGGCTTCGCAGAACTTGAATTCGGG
TGGCCAAAGGCGCCTCCAATTCACCAACATCCTCTCTCTCTTCTCGAGGCGTTTTTCTTA
CAGGCGAATCCGGCTTGACTCGGGAATTCACTTACGACTAGAGGAAGTCTCTGACAATGA
AACGGCCTGCACTATATGTGAATTGCTGCCAACGGACTGCAGTGATGGACGTCCCTCGGA
TACGGAGGAGCTGCTGCAGCAACAGCACGAC
>BPHOGS10027705-OT-RA	scaffold0000034784
CACTGCAAAGAAAGATCGACAGAGGGATTCAGTGGCGAAAGAAGAGGCATCATCATCATC
ATCATCAGCGAAACGGAAATCAACGAACACCCCCGCCCCCGCTGCGACGTCAACTAAACC
TTTAGCACGATCCACGAATGTCCCTGTTCGAGCCACTCGCACCCAGGAGCCTCCACCTAA
GCGGAGGCGGGCCATTTAAATCAATTGAAAAGCTGATTACTGATTCAGGTACAACAGCAC
ACTCAACAGAGGCAAAGCATTGATTCACTTCAAAACCGACTAACCTCATACTTGTCTGAA
ATTCTTCAGTGAGAACTTCAGACAGTCAGAACTGGCTTACTAGGAAGCATTTATGTTATT
TGTTAGGAATGCTGCCAGTTGAAAGTGATTCTCACTGTAGGTGAATAGTTTTCAAAAAGT
GTGCCGCGAGATTGCTTTGGTTTGCTATAATACAAATACATTCAGTGATTTGTTGTGTGA
AATTAAGACAACAATCTTCCATCTATTAAATTAGACGTATTGTATCAAATTCAAAGCAAA
ATTTCAATACATTTTATGATAGCATTTATTTTTCAATTATTAGACAGATTTTAAATAAAT
TAATAATTTTGTGATTGGCGTTGCTTAAACAAAATTTTAATGCTGGATTAGATTGTTAAA
AGGCTCACACACATTCATTGATCAACGGAGAGAGGTATTTTCTTTTCATTTGATTCTCAT
CAACACTAAGAAACTCAGCTTATAGAATAGGTTGGTCGTTGAAAGGCTT
>BPHLNC-unc234-RA	scaffold0000019516
GTGTATAACACAGACATATTTCTCCAATATAAATAGTTTGAAAAAATAATTATAAAATAG
TAATTTTAATATTACATACAATGATAATATAACTTACTATCTAATATTTACATGAGTCAA
TACTTGAATCAACTTACGAACTACTTTTTTAACAGAAATTGTAGATTAAAAACAATACTT
GATAATAATTAAATCCTTATTTGAATATTATGCTCATTCATACAAAAGTGTTGCTACATC
TCACAAGTTTACATTTGGTATTATTTTTTTTTTCAAGAAATCCGAGTATAACTGTTCAAA
TTAGCTATCCAACGATTTCTCTGTTTTTTTGCCAGCACATTCAAGTACTATGAACATATT
TTACTGAATAAAATTCAAATTTCTAATTGATAAAAATTTCCGTTTAAAATTCATTGCACA
TATTTGTCTGGCCTATTTTTTGTTTTGTTTATTGCAAAAATCTAATCTAAAGGTTTTAAT
TAGTTTGACTAGAAGATCTCCTGTAAATATTTTATTTCTGTACGCAGTTCAAAAATTGTA
AAAATGTGAAAGTTGTTGAATATTTTAAAAGAATAATTCCCATTTTAATTTTGTTCGAAA
CTACGAGAATTAATATTCCCTTTTTCTACTATTACAGTAGTTTAGATCCTCCAAATATTC
CTGCTATTAGCTCTATTCATAAGATTCTATTTTCTTCTTTAGGACTTCAAAACTGAATTG
TTGACCTTTGCCTATAGCGAGATCTTTCCAAAAACTTCTAATATTTGGTGCAACTGTATG
TATTTTAATTGAAAATGCTTTTAATTTGATTGTAATTAGTCTAAATTTTTCCAGATATTT
CTATTCTATATCTTGAACTATGTATCAGATATTCATATTGTGAATTTGTGACTATGTGTT
ATATTAGTATAGTATTCATTGAATTGTACCAGAATATTATGTATTGAAGTTGGTTTTCTC
ATGAATTGATGTATATCTATTACCAGAAATAAAAACTAATCAGTACAGTCTTTACATGGA
ATGTTTTATTTCTGAAACCTCTGCCTGAGATATCTAAAAAATCATTTTGTAGTTGATTTT
CAACTAAAGTAAAGAATGATTATTTTTTAAATCGGTATATTCTGCAATGTTTGTACACAG
TATTGCATTTCAAGAAATTTACTAACAAGTTCAATTGAATATGTATATTGAGTGTCTTCT
CTTTTATTTTTCATATTTGATAATTGTATACTTATTGTAAAAATACTTCTATTGAGTAAA
TTATACCTCAGTAAGTACATTGCAATTCTCATTTGAATACTCCTCATATTATCAATTCAA
CATTTGAATAATTGCCAATTAAGTGAGTGAAAGTATAATAGATTGAACTTTTATACTTTC
TTTCAATTCTTGCAGCAAATATTATTGTAGATTGTTTTATAGAACGAAATCCATAATGAT
GATTGATGCAACAATAACTTTACCAACAAATTTCTCGAATTTTTTATAGAATTTCTCCGA
GAATCATAAAGGATGAAGTCTTCTGAACAAACCTCGACTTCATTTTGATTGAACTTAGCG
TACTTTATACACGTTTCACTGTACTTAAACTCTATATAAGTGAGCAAACCATTCAGATAA
AATACATATGTATATAATATAACTACAGGATATAATTCTAATCAAAGTTTTGATCCTAAC
GAGGTCTGACGATTTTATTTTTACCTATTTGTACAAAAGTCAGTCAATGATATTATTGCT
CATTGTAAGTTTTCCTAGGGGTACCTTCGAATTTCCAGGTTTTCACCAGCTTTTCATGGT
TATTCGAATTTTTACAGACTTTTCTATAATTATACGAATTTTCTCCTATATATTGGAGCA
TTTTTGAACTATACTCGATTACCCTCCGTCTTCATTGAAATTTCTTTTTAAACTTTGATT
TTCTCTGAATTTTCAGAACTTTCACTAAACTGATCAAGTTTATCAGAGCAGGTCCCTTTC
AAACGTGAAAGGCTACTGTTGAGAAGAATATACAAACCTTTCCCTAAACAATCTAACTTT
ATTCCTTTTATTTTCCAACTTTTGCTCACCCAACTTCATTGGAACTGCTAAATACTCTAG
CCTACTTTCATAGAGTTCATCTATACTTTTCAATATCATTAAAATTCAAAACATCCTCCT
AATAAACAGAGTATTTTCATATTTTTGTGAGTATCCAGCTATTTGAACAAATATCCCGAA
TAATCTTCCATACCCCTCTTTACTAGAGTTAATCTAAACTGTTCCCAAACATTACACTTC
ATCAGAAAATCTTTCCCAATAATTATTAAAGTTCTCAAACTTCTCTCTGCCTATTCAACT
CATTACAAGCTCCACCCGATAATTATTGGAATATTTCCTCACTTTTCTTTGATTATCAGA
GATTTCTCCTTATCAGATTATTTTCAATCCTCCCCCTAACGATTGTCCCACTCCGTATTA
GTTTTTTGAGTATTTTAAACTTACCCTCAATTATCGATCCAATCAACGTGATTTTAGTTT
ATTCGAATTTCCCTCAATAATCCCAGTCTCCCCAAAGATCTCCCTGATCCATTTAAGAAT
TACCCCCATTGGGAATTAATTATTGAGGACATCCCTTATTGAGAATCCATTGAAGGTTTT
TCTCATTGAGAATTAATTATCAAGGACATTCCTCATCAAGGATTTCCTCATTGAGAATTT
ATAATCAAGGATTATTTCCTTCAAGAACTTTCTTTATTAAGATGTCATTGAAGGTATTCC
TCATTGAGAATTAACTAATTATCAAGGACATTCATTATCAAGGATCATTGAAGGATTTCC
TCTTTGAGAATTTACAATCAAGGATTATTTCCTTCAAGGACTTTCGTTTCAAGGATTCAT
TGAAGTTATTCCTCATTGAGAATTAATTATCAATGACATTCATTATCAAGGATCATTGAA
TGGTTTCCTCTTTGAGAATTCACAATCAAGGATTATTTCCTTCAAGGTCTTTCCTCGATT
AAGATTTCATTGAGAACTAGTTATCAGGGATTATCTCATTCAAGGACTTCCCCTTTCAAG
AATTCATGTAAGGCCTCCCTAATTGAGAATTAATTATCAAGGACATTCCTTATGAGGATT
TCATGTAAGTTTCTCCTCAATAAGAACTAATCATCAATGAGTCTCTTTATTAAGCGGTCA
TTGAAGGTCTTCCACATTGAGAATCACCAAGGATTTCCCCAAAGATTATTGACAATTAAT
TATCAAGGATCCCCTCCAAGGACTTCTATTATTTTACCCCATTGAGAATTATCAAGGATT
TCCCCATAGATTACAGCCATTGACAATTAATTATCAAGGATCTCCTCCAAGGACATATAT
TATTTTACTCCATTGAGAATTACCAAGGATTTCCTTTGGGTATTTTGGAACCAGGATTTA
TGAACAGGATTCTCCCGATTGGTTCGCCACTCATAAAGCCTCCTGCTCGGGGCAAAACGC
AGTCTCAGTGGTGTTGTTGTGCAGTAGCGCATAGGAGTCGCGGATGATCATCACCTGGCC
ATGCACCCCGTTCACGATGAAGTTGCTTCCGCGCCGGATCTGCCGCTTGCCCAGCTCGAT
GTTGTCCGAGGTGAAGACGAGGTCCTTGTAGGCGCGGATGAAGCTGGTGACCAGGATGAT
GATGCCGGTCAGGATGAGAGAGTAGTTGATGGAGGGACCCAGGCGGTCGGCGACTGTTGT
CGACAGGTACACCCAGCGGTGGATGGTGGGGGTAAGGTCTGACACTCCCT
>BPHOGS10010625-OT-RA	scaffold0000013349
TTGTCTCAACGAGGCTCACTCGCTATGCGCAGATGAAGACATTCTCGACCACTCCAAGCA
CCGATAACGCAACTCGACTGACTAAGGGCCAGACCACATTAAGCGTTTTTCAGGAGACCA
CCCAATTCCACTAATCTTGTAATAGTTTAAAGTGTATAATAATTATTTCAAATATCCAAT
GAAAGCTAGATAAATAGAACTAAGGACTTCTGCTACTGCAAATATTGATGGTAGAACTTA
ACTTAATAGCAGAAGGAAATTTAAAGAATATTTGCAGTAGAAGTCCCTATAGTTCTATTT
TTATAGCTTTCATTGGATATTTGAAAAACATATTATACAATATATTCCAGCAGTTGGTTA
ACTGTAATTTCTTATAAGTAATCTTCCAAATGTCAAGTGTGATAAATAAACGCAATTATC
TGTCTCTATCCATCAATCAGCCAATCGAAGAACTTCCTGCCCTGTCGACTCTAAAAACGC
CTGCAAAATCGCTGAATATGGTCCGACCTTTAAATAATTTCTCTAGGGCCGCTTCAAATA
TACTACATGATCGTAACGCCTTCTGAAAACGTCTGAAAAAACGCTTAATATGGTCTGACC
CTTATCTTCTCTAGAGCCGCTTCAAACATACTACATGATCGTATCACAAATTCTATGAAC
ATCATCACCTACCTCTTCCACTGTTAGTAACTGTGATATAATCTTCATGCCACGTTCAAA
ATGATATTGAATTCGGAGAGGTTGTAAGGCCCGGTTTCTTGGACACATTGGGCTGTTTGC
ACAGTGCAGGTTTAAACAGTGGTTTTGAGATTGTTACAATGGTCAAGAGTTTAACCGCTT
TCCAAATTAATATGCTGCTTGTTCTTCATGATTCATGTGTTTCATACAACCTCTTCGTTT
ATGTCAAAGATTCGTCACTCTTTCTCAATCAT
>BPHOGS10010625-OT-RB	scaffold0000013349
GCAGATGAAGACATTCTCGACCACTCCAAGCACCGATAACGCAACTCGACTGACTAAGGG
CCAGACCACATTAAGCGTTTTTCAGGAGACCACCCAATTCCACTAATCTTGTAATAGTTT
AAAGTGTATAATAATTATTTCAAATATCCAATGAAAGCTAGATAAATAGAACTAAGGACT
TCTGCTACTGCAAATATTGATGGTAGAACTTAACTTAATAGCAGAAGGAAATTTAAAGAA
TATTTGCAGTAGAAGTCCCTATAGTTCTATTTTTATAGCTTTCATTGGATATTTGAAAAA
CATATTATACAATATATTCCAGCAGTTGGTTAACTGTAATTTCTTATAAGTAATCTTCCA
AATGTCAAGTGTGATAAATAAACGCAATTATCTGTCTCTATCCATCAATCAGCCAATCGA
AGAACTTCCTGCCCTGTCGACTCTAAAAACGCCTGCAAAATCGCTGAATATGGTCCGACC
TTTAAATAATTTCTCTAGGGCCGCTTCAAATATACTACATGATCGTAACGCCTTCTGAAA
ACGTCTGAAAAAACGCTTAATATGGTCTGACCCTTATCTTCTCTAGAGCCGCTTCAAACA
TACTACATGATCGTATCACAAATTCTATGAACATCATCACCTACCTCTTCCACTGTTAGT
AACTGTGATATAATCTTCATGCCACGTTCAAAATGATATTGAATTCGGAGAGGTTGTAAG
GCCCGGTTTCTTGGACACATTGGGCTGTTTGCACAGTGCAGGTTTAAACAGTGGTTTTGA
GATTGTTACAATGGTCAAGAGTTTAACCGCTTTCCAAATTAATATGCTGCTTGTTCTTCA
TGATTCATGTGTTTCATACAACCTCTTCGTTTATGTCAAAGATTCGTCACTCTTTCTCAA
TCAT
>BPHLINC360-RA	scaffold0000027579
TCAAAATTCTTACTTCAATGTATACAACCTTTCTAAGGTAATCTTTCTAATATATATACT
TAGGAATGCTACTACACATTTGAGAATTGACTCGAATGGGAAATCAACTCAAAATTCTTA
CTTCAATGTATACAACTTTTCCAAGGTAACCTTTTCAATATATAGGTACTTAAGAATGCT
ACTACACATTTGAGAATCAACTCAAACTTCTTACTTCAATGTATACAACCTTTCTAATAT
ATATACTTAAGAATGCTACTACACATTTGAGAATTAACTCAAATGGAAAATCAACTCTAA
CTTCTCACATCAAATTAAATACAACCTTTCAATCAAATATGGAATTCCTACATAGCATTA
AAACTCAATAACAAACAATAAAACAAATTACCATATTTCAAAATGTATTTTCATTTATCT
GCTGAAAACAAAAATGAACTAATTCCAAACATGAAATATTATTGATAATAGTGCATTACT
GAACCATCTTAATGACATCTGGAGAGATCTACAGTTTTGAAAAACTGTCCCTATAGTGAG
ATTCATATTATGAAGCCAGTGGGATCTATAAGAATGCATTGTTGCCGTTTTCCTGTTCCC
ACTGCCCTATAGTGTGGATAGCTGTGATTCAAGCTATTCAGATATATCTTATGATTATAA
TAATTATAATCGAATAATAATGGTTTATTCTTTCTAAAATATGTAATATTAGCCAAGAAA
ATATATCTTCTCATGATTCAATTGTTGATTTCCATAATTAAGATTGAAATGCTGGTTCAT
TATATTTCTTCATAACCTGGAAACAATTTGACAGTCATTAGAAGGATAGAGCTGTCCGCT
TGGTCCAATGACAGACAAGGATAGCAACACCAATGTTAATCAGGTGCTGACTTTATAACA
TGAATCACTCTACAGACAGCTTGGTCCAATGACAGACAAGGATAGCAACACCAATGTTAA
TCAGGTGCTGACTTTATAACATGAATCACTCTATAGTTGTGTATGTAAGTGCTAAACTTG
GGCATTGTCAGTCAAGAACAATATTCATTCATTTCTTCAAATTTGAAGAAAGGATGCAAT
ACCAATTTTACAAGAAAAATAACCTATTTTTGATATTTAATTCTATACCTATGTTATATC
ATACAAATTGTAATACACATCATAATTCGATAAAAAACTATATATTCTGTATTTTTTAAT
TCCTATTCTCGTTTTTGAAGTTGGCTATTTTGAATATTTGTGATACTGTATTATTACAGA
TTTTTGTGGAATCACAATGGCAATGTGGAATCAATACAATGTGTGGAATTACATTACAAT
ATGAACAGTAACATAACCCCTTTGTGAAACATTATATCTTAGGTCGTAGCAACAAAATTA
TTAATTATAATAAATAAATATTTACATAAAACATGGTACATATAGCACTCTTTTATTATC
TACTGAAATAAATAATTATATTGAACTATTGCCGTATGACAGATGTATGGTACCTAGTTA
TGTAGAATCTAATGATTTTAAATGAATGTGACTACTTTCAATCTATTTTACAAAGTAATG
TCCAGTAGGAGACTCATGTTGATTCATCAACTTACTTATCAGTGTAATAAAGAACTATTT
TATCAACCTTTTTGAAACAGATTGCTAGGTGTAAGTTGAGACTGTGAGCCCCTATACCTG
TCACCAAATTTTGGGTTTCAATCAATTCAGTATGTTATTCTAATAAAAAAACCAGCTTTC
AGTCACAACTGTTTTTAGAATAAATAAGACAGTCCAAAGTAGATGAGTCTGTCAATATAA
AGTTGGACAACTGGTAAAACTCAATACTTCAATTACCGGTATGTAGGCTTTCTGTCAACT
CAAAATTCATTACTGTATTTGAGATTTCTGTTTCCAGCAAATTCGTTGTGTTCAATACAT
AAAACTATCAAGACATTTTGAACAAAACCAGCATATTGTCATTTAGAAAACCTAACCCTC
TAACCTATTGTTGAAACATATTCCCTATCCACCCTACCCTCTAACAGGAACGAAGGAGTA
AAGTACTTTTTCACCTTTGAAACATTGATATGAATCAACCTGGACCCTAACCTCTTCCAG
TATATTGCAATTTCAAAGCAAAAACTTCAACCCCTTAACCCATCCTTCTATCTTTGAAAC
ATTACTGAACATATTTAACGTGAATCCCAATCCAAGCTGGAGCCCAATCCCTTCCACAAA
ATTCATTTGTAGCCTATAGCTGTGCTGTTAACAAATGAAATTATTATGATTATTGGGAAT
AATTCACATAATTTTGGCAGGTCTCTGAAAGGATAAGGAGTTGCAGTAAATAAAAAATAA
AGTATATTTTTTAAGAGTTTTTTGAATAAGTATAGTATTAATATTCCAGCATATTTTTGC
CATTCATAAACAAAAACTAACCCCCTAACCTACCTTTTTATCTTTGAAATATCAATAAAA
ATGAGTTTCCAGGCTATGTTACTAACTAACCATGTTATTTCTACCCTCCTATAGCCCCAC
AAAGTTGACAAATTATTGGAAGATCATGAAGAAATATAATTGAGTAATAAAATATTCAAT
TTAAAGTATTAGATAGCCTACATAATATTTTATTATAATGAATAAGTTTGTATACACTTG
GACTGATTTAGTCAATTTGAGTAATATTTGTAGGCTACCTACTATAGACCTATAGCCCTC
ATGGCTGAAGGATTCTTCTTCAACAACCAAGTCAATTTTCTAAAAACAATAAAGTTATCA
CATTATGCATTAAAATTCTTTTATTCAATTTGAGATTTGTGTGTGTATTCAGAGTTATAA
AAAATGCTAGTGAGCACTAGCAAGCTGAAACAATAATTACATGATTAATTAGTTTACTTT
ACTTTACTTCAGTTTGGATTCATTAACCATCTTTAGAACAAAATATATCCAACCATTTTA
TTATGATGCGCGAGTTGAATCTTGCCACAACCCAACCAGCTGATCGATACTCGGTCAGCT
GTCTAAGACTGTCAATAGTCCTACCCCAGATTGCTAACTAATATTCAGAAATGGATTTTA
CAAATGCAAAAATAGTCATCATTTAAAACCGGCAGTTTCAGTATTTCATTAAATCATGAA
ATCAAAGTGAAATATTTTTAGTTTTTTCTTGCATAGAAATCAATATGAATTCAGCATTTA
AGGTATTCATGAATTAATCATCAATAATATTGAATATTTCAAATTAACAACAATTGCAAA
GCTTGTAAATCATCTCAATCTACTCTTTTAAAATAATTATAGCTTACTACAGGATAAAGT
AAATAGAAAAACAAACATATTTGCTATTACTGCGTATTTGTGTGTTGGAGATTCGATTCC
AAAAGTGTCTGTTGTCTCCAAGTTAATTAAAA
>BPHLINC360-RB	scaffold0000027579
ATACTTAAGAATGCTACTACACATTTGAGAATTGACTCGAATGGGAAATCAACTCAAAAT
TCTTACTTCAATGTATACAACTTTTCCAAGGTAACCTTTTCAATATATAGGTACTTAAGA
ATGCTACTACACATTTGAGAATTAACTCAAATGGAAAATCAACTCAAACTTCTTACTTCA
ATGAATACAACCTTTCTAATATATATACTTAAGAATGATACTACACATTTGAGAATCAAC
TCAAACTTCTTACTTCAATGTATACAACCTTTCTAATATATATACTTAAGAATGCTACTA
CACATTTGAGAATTAACTCAAATGGAAAATCAACTCTAACTTCTCACATCAAATTAAATA
CAACCTTTCAATCAAATATGGAATTCCTACATAGCATTAAAACTCAATAACAAACAATAA
AACAAATTACCATATTTCAAAATGTATTTTCATTTATCTGCTGAAAACAAAAATGAACTA
ATTCCAAACATGAAATATTATTGATAATAGTGCATTACTGAACCATCTTAATGACATCTG
GAGAGATCTACAGTTTTGAAAAACTGTCCCTATAGTGAGATTCATATTATGAAGCCAGTG
GGATCTATAAGAATGCATTGTTGCCGTTTTCCTGTTCCCACTGCCCTATAGTGTGGATAG
CTGTGATTCAAGCTATTCAGATATATCTTATGATTATAATAATTATAATCGAATAATAAT
GGTTTATTCTTTCTAAAATATGTAATATTAGCCAAGAAAATATATCTTCTCATGATTCAA
TTGTTGATTTCCATAATTAAGATTGAAATGCTGGTTCATTATATTTCTTCATAACCTGGA
AACAATTTGACAGTCATTAGAAGGATAGAGCTGTCCGCTTGGTCCAATGACAGACAAGGA
TAGCAACACCAATGTTAATCAGGTGCTGACTTTATAACATGAATCACTCTACAGACAGCT
TGGTCCAATGACAGACAAGGATAGCAACACCAATGTTAATCAGGTGCTGACTTTATAACA
TGAATCACTCTATAGTTGTGTATGTAAGTGCTAAACTTGGGCATTGTCAGTCAAGAACAA
TATTCATTCATTTCTTCAAATTTGAAGAAAGGATGCAATACCAATTTTACAAGAAAAATA
ACCTATTTTTGATATTTAATTCTATACCTATGTTATATCATACAAATTGTAATACACATC
ATAATTCGATAAAAAACTATATATTCTGTATTTTTTAATTCCTATTCTCGTTTTTGAAGT
TGGCTATTTTGAATATTTGTGATACTGTATTATTACAGATTTTTGTGGAATCACAATGGC
AATGTGGAATCAATACAATGTGTGGAATTACATTACAATATGAACAGTAACATAACCCCT
TTGTGAAACATTATATCTTAGGTCGTAGCAACAAAATTATTAATTATAATAAATAAATAT
TTACATAAAACATGGTACATATAGCACTCTTTTATTATCTACTGAAATAAATAATTATAT
TGAACTATTGCCGTATGACAGATGTATGGTACCTAGTTATGTAGAATCTAATGATTTTAA
ATGAATGTGACTACTTTCAATCTATTTTACAAAGTAATGTCCAGTAGGAGACTCATGTTG
ATTCATCAACTTACTTATCAGTGTAATAAAGAACTATTTTATCAACCTTTTTGAAACAGA
TTGCTAGGTGTAAGTTGAGACTGTGAGCCCCTATACCTGTCACCAAATTTTGGGTTTCAA
TCAATTCAGTATGTTATTCTAATAAAAAAACCAGCTTTCAGTCACAACTGTTTTTAGAAT
AAATAAGACAGTCCAAAGTAGATGAGTCTGTCAATATAAAGTTGGACAACTGGTAAAACT
CAATACTTCAATTACCGGTATGTAGGCTTTCTGTCAACTCAAAATTCATTACTGTATTTG
AGATTTCTGTTTCCAGCAAATTCGTTGTGTTCAATACATAAAACTATCAAGACATTTTGA
ACAAAACCAGCATATTGTCATTTAGAAAACCTAACCCTCTAACCTATTGTTGAAACATAT
TCCCTATCCACCCTACCCTCTAACAGGAACGAAGGAGTAAAGTACTTTTTCACCTTTGAA
ACATTGATATGAATCAACCTGGACCCTAACCTCTTCCAGTATATTGCAATTTCAAAGCAA
AAACTTCAACCCCTTAACCCATCCTTCTATCTTTGAAACATTACTGAACATATTTAACGT
GAATCCCAATCCAAGCTGGAGCCCAATCCCTTCCACAAAATTCATTTGTAGCCTATAGCT
GTGCTGTTAACAAATGAAATTATTATGATTATTGGGAATAATTCACATAATTTTGGCAGG
TCTCTGAAAGGATAAGGAGTTGCAGTAAATAAAAAATAAAGTATATTTTTTAAGAGTTTT
TTGAATAAGTATAGTATTAATATTCCAGCATATTTTTGCCATTCATAAACAAAAACTAAC
CCCCTAACCTACCTTTTTATCTTTGAAATATCAATAAAAATGAGTTTCCAGGCTATGTTA
CTAACTAACCATGTTATTTCTACCCTCCTATAGCCCCACAAAGTTGACAAATTATTGGAA
GATCATGAAGAAATATAATTGAGTAATAAAATATTCAATTTAAAGTATTAGATAGCCTAC
ATAATATTTTATTATAATGAATAAGTTTGTATACACTTGGACTGATTTAGTCAATTTGAG
TAATATTTGTAGGCTACCTACTATAGACCTATAGCCCTCATGGCTGAAGGATTCTTCTTC
AACAACCAAGTCAATTTTCTAAAAACAATAAAGTTATCACATTATGCATTAAAATTCTTT
TATTCAATTTGAGATTTGTGTGTGTATTCAGAGTTATAAAAAATGCTAGTGAGCACTAGC
AAGCTGAAACAATAATTACATGATTAATTAGTTTACTTTACTTTACTTCAGTTTGGATTC
ATTAACCATCTTTAGAACAAAATATATCCAACCATTTTATTATGATGCGCGAGTTGAATC
TTGCCACAACCCAACCAGCTGATCGATACTCGGTCAGCTGTCTAAGACTGTCAATAGTCC
TACCCCAGATTGCTAACTAATATTCAGAAATGGATTTTACAAATGCAAAAATAGTCATCA
TTTAAAACCGGCAGTTTCAGTATTTCATTAAATCATGAAATCAAAGTGAAATATTTTTAG
TTTTTTCTTGCATAGAAATCAATATGAATTCAGCATTTAAGGTATTCATGAATTAATCAT
CAATAATATTGAATATTTCAAATTAACAACAATTGCAAAGCTTGTAAATCATCTCAATCT
ACTCTTTTAAAATAATTATAGCTTACTACAGGATAAAGTAAATAGAAAAACAAACATATT
TGCTATTACTGCGTATTTGTGTGTTGGAGATTCGATTCCAAAAGTGTCTGTTGTCTCCAA
GTTAATTAAAA
>BPHLINC310-RA	scaffold0000023817
GTAGAATAACTATCAAACAAGGAACAGACGAGTCAAGGTTTCCAGAGTATACAACTCTGT
TAGACCATTGCTAGCGTCTGCAATCCTTCAGTCGCGATGCTGATGCTTCGTTGAACCTGA
ACTACCTACCCTACTCAAACTGGCCTCATCTAACCTAACCTGAGCCAAACTCCCAGTGAC
AGCAAAAACTCAGCAGGTAGACTTCAAACACAATTCTCACCATAA
>BPHLNC-unc146-RA	scaffold0000012937
CAGCTGCATGTGCAGCCCTATATGCAGGTGCAGCCGATGCAGGTACAGGCGCAGAGCGGG
ACAAATGCCCCTCAGCCGCGTCGCTACCAAAATGGTGGCCGACGTAGCCACACTAACAAC
AGCAACAACGCGCATCATACGCATGCGCGCAAAAGGGAAAGTGTGTTGTTGGACAATGGA
GCTGCCGGGGACGGGTGCAACCAGCACGCCCCCCCTTCCACCCTGCCGCCCACCAAAGAT
GAGCAGGAACTTTGCTTGTCTCTGAAGAATTTAAATGTGCAATAAAACATGTTTCACAAA
TTACTCAAAGTACCGTTACCAAAGTACTTAAAAACTAGTTGTTGTAAGAAAACAATAAAT
AATCTTACGGTTTCTACATAAATTTCTTGGTGGCTGTTGTTGAAGTGGCGAAAATAAGTG
TATTGATCCATTGTTGAATGCAATGTCCTGAAATAGTCGCAACCACTCGTAAATTGGATG
AAATTACAAGAAACTAGTATTTTTTAAGTCTAGTTAAGAGGTATTTGTTGCTCTTTATTA
ATAATTCATGTTTATGTCGATTAAGGTACATTTATTTTGGAAATTTGGTCAAGTATATCT
TCCCTACAATTCAATAAGTTTTTCCAAACTCATTTTATATATATATTTCTTTTTTGTGGC
TCTGATTATGGTAATTTTATTTACTGTAACTTTTGATTAGGACTCACATGCAAAAAATGT
GGTCAACAGAGATGAAGTGATGATAAGAAGAAAAAATGTGCTTTAAAAAGTGTTTAATTC
AAACTTGCAAAACAATATTAATTTTGAACACTTTGACTACCGACTATCCTTAATAACATT
TGCTGCAGATAGGCTAATTTTCATTACAAGTTACATAAATTGAGGTTGTACAAAGGCGAA
AAAACTTTCCACTGGTGATAATTTTCAAAGTTTTCTATTTGTATGCTATCAAAATGAAAA
AGTTTTCTCAGGAAAACATTTTTTTCCGAGTGCCTAAAGTTGATTTTTTGGGACAGACCA
TTTCAAATTTGATTAGAGATAAATCCATCAAATTTTGAGGATGAATTCTTCATGGTATTG
TGACAATGAAGAATTTATCCTTAGAGTTTCATGAATTTATCTCTTAA
>BPHLINC137-RA	scaffold0000011759
GTAAATCTTACTTTAATTACAGACAATTGTAAACATAAAAAACATTGTAATTGTTCACTC
TCTTGAAATCATTTCAATATGATGACTTCTTGGGGACAGGGTTGAACCTCAAGCTTTAGC
TCTTTTGCAACATGTTTAAAAGTTATAATCTGTGGTTATTATAAAATATTTCATTTTTAT
AACATTTGCATTTTAGTTAGGGAAATTATAATAGTTAAGAAGTATGTTTCTGGTTATTAA
TTAATTATTGTGATGTGTGTTCACTCTCCTCTACTAATCTGTTACTTAATGGCAATTAAG
TAATAAGCAATCAAACTACAATTTAATAATAATGTATAATACTCAGATCTTTTCATTCAG
TACTCAGTCACCAGGTAAATTTCTAATCCAGGTTGCGTTAATTTAATCGAAAATAAAAAG
TTGATAAGTCTAAAAATTCAGAAGATGGGCTCTTGCTATTCTTAGTTTGATAATTGCAAA
TTTAGCTGCAATTTTCGAAAAAAAAAATATACGAGAACTATAACACTGAATTTAGATTGA
CAAAATTTTGCGAGTGCCTTTAAAGTGGTTTTGTAGAAAACATTGATAACTACTCTAAAA
TACGCTGCCAGATATAATAATATTCCATCTTAATAAATAGAACAATCCAAAATATCTATT
TTCATGCAATGAAAAATCTTCAATCTTCTTACCACCAACACTCACCTAAATTCACCAAAC
TCATCTAAATTCATAAAAAATTAAATTCTCATGCTCTAATAAAATTTGTTTCAATTATAT
TTTCTTAGCAAATAGTTCTCAAATATTTTAATTGTATGTTCAAGGCCAAGCTAGCAATTC
AATTGTCCTGAAGGCTTGTGTAAAATTCTAAGATATTTCATTATTACAAACCATAATTTC
CTAAAACCCCTTTCAGAAAACTAGTTCCAATTTATGCTGAATGCAAATTAGACTTTGAGT
ATTACTGTATGTAATTAAAATTGAAACACCAACCATCATAAATTGGTTGAGTGTTTTCAA
TCCATTGAATTAATTATTATTTACTTTACAAAGCTATCATGTCAGACCGACAATCAGATC
AGAAGTTCCGGATGTTAATGTTAACGGTTCGATTACCTCTACATCGTCTGCAGTTTATAT
GAGCGTTAATCGAATTTCCTTGCACCTGTTACTTTTGTTGTCAATATTTGCAGTTGCAGA
AGTTTTCTGAGTATTTGATAGCACAATAAATAGAATTTATTTTGATTAATATTTATGTAT
TTTATAGAATTTGAATAATTACAATCGCATGTTTATTTCTCATTATTATATTTTCTCATG
TCACATTATTGAGGTTTTACTTTGAATCAAGTGAGAAATAATTGTTAGTTCTTGGTGAAC
TGCTATATTATAAAAGTAGTGTCCTAGAATAATCTAAATTAAAGGTATTTTTATGAATGA
AAACATAGTTGAGCGCATGTGTGTGTACTACTATACAGGGCTTTCAATAACCATAGAATG
TAGTCTCAGTGTATGAGATTTGTTTTTGTTGGTGTTCCACCAAAATATGATCAATCTAAA
CATTCAAACCTTGAGTTATACTTTGAAAGTTATATTGCGAATCTTACATGATTGGCTTGA
TAATAGTGCGGTCACATGGAAATGATATTAATTAATGCGTGTATTGTAGAGTTCGGATTC
AAAGCTTGTCAAATCAATATTGTTGAGAGCGATTCATCATAAAAAAATTTGTACATTTAC
ATTTCTACAACATAATTCAGACCCATGTATGGATCTTGCTTGTGCAATGTAGATTGTCTT
ATTGTTTTCATTTTATTAAGATTACCAATATCGTATCCTTAACATAGTAATATGATAATA
ATCTTCCTGTTGTTAAAGAGAATCCTTTTTATCATCATCCATGCCGAGGACTCTTGCGAT
TATTATTGTAAAAACAACAGCAGAAATAGATGGTCGATGATTGATACTGCACAAAATATT
TTTGAAGGCAATATTTCTCTAATTTTTCAAGTTTTGAATATGATTGAATAATTTATATTC
AAAAGGTCGTAAGACCTCTTGTTTTAAGACAAGTCAAGTGTGCTGGATTCGAATCCTGGA
CAGGATAAATGATTTTCCAAGTAGTATTCATCAATATTTATCAGTCAGCCATTAATTTTG
TCAATTTTTTTCAGTCGCAAATGTCTTGAGGATGGTTGTTAATACCATACAGGATTCTCG
TTTAATTGTTTCACTATTAATTAATTGCGTCATTGCATTATTTCCTCC
>BPHLINC137-RB	scaffold0000011759
TGATGACTTCTTGGGGACAGGGTTGAACCTCAAGCTTTAGCTCTTTTGCAACATGTTTAA
AAGTTATAATCTGTGGTTATTATAAAATATTTCATTTTTATAACATTTGCATTTTAGTTA
GGGAAATTATAATAGTTAAGAAGTATGTTTCTGGTTATTAATTAATTATTGTGATGTGTG
TTCACTCTCCTCTACTAATCTGTTACTTAATGGCAATTAAGTAATAAGCAATCAAACTAC
AATTTAATAATAATGTATAATACTCAGATCTTTTCATTCAGTACTCAGTCACCAGGTAAA
TTTCTAATCCAGGTTGCGTTAATTTAATCGAAAATAAAAAGTTGATAAGTCTAAAAATTC
AGAAGATGGGCTCTTGCTATTCTTAGTTTGATAATTGCAAATTTAGCTGCAATTTTCGAA
AAAAAAAATATACGAGAACTATAACACTGAATTTAGATTGACAAAATTTTGCGAGTGCCT
TTAAAGTGGTTTTGTAGAAAACATTGATAACTACTCTAAAATACGCTGCCAGATATAATA
ATATTCCATCTTAATAAATAGAACAATCCAAAATATCTATTTTCATGCAATGAAAAATCT
TCAATCTTCTTACCACCAACACTCACCTAAATTCACCAAACTCATCTAAATTCATAAAAA
ATTAAATTCTCATGCTCTAATAAAATTTGTTTCAATTATATTTTCTTAGCAAATAGTTCT
CAAATATTTTAATTGTATGTTCAAGGCCAAGCTAGCAATTCAATTGTCCTGAAGGCTTGT
GTAAAATTCTAAGATATTTCATTATTACAAACCATAATTTCCTAAAACCCCTTTCAGAAA
ACTAGTTCCAATTTATGCTGAATGCAAATTAGACTTTGAGTATTACTGTATGTAATTAAA
ATTGAAACACCAACCATCATAAATTGGTTGAGTGTTTTCAATCCATTGAATTAATTATTA
TTTACTTTACAAAGCTATCATGTCAGACCGACAATCAGATCAGAAGTTCCGGATGTTAAT
GTTAACGGTTCGATTACCTCTACATCGTCTGCAGTTTATATGAGCGTTAATCGAATTTCC
TTGCACCTGTTACTTTTGTTGTCAATATTTGCAGTTGCAGAAGTTTTCTGAGTATTTGAT
AGCACAATAAATAGAATTTATTTTGATTAATATTTATGTATTTTATAGAATTTGAATAAT
TACAATCGCATGTTTATTTCTCATTATTATATTTTCTCATGTCACATTATTGAGGTTTTA
CTTTGAATCAAGTGAGAAATAATTGTTAGTTCTTGGTGAACTGCTATATTATAAAAGTAG
TGTCCTAGAATAATCTAAATTAAAGGTATTTTTATGAATGAAAACATAGTTGAGCGCATG
TGTGTGTACTACTATACAGGGCTTTCAATAACCATAGAATGTAGTCTCAGTGTATGAGAT
TTGTTTTTGTTGGTGTTCCACCAAAATATGATCAATCTAAACATTCAAACCTTGAGTTAT
ACTTTGAAAGTTATATTGCGAATCTTACATGATTGGCTTGATAATAGTGCGGTCACATGG
AAATGATATTAATTAATGCGTGTATTGTAGAGTTCGGATTCAAAGCTTGTCAAATCAATA
TTGTTGAGAGCGATTCATCATAAAAAAATTTGTACATTTACATTTCTACAACATAATTCA
GACCCATGTATGGATCTTGCTTGTGCAATGTAGATTGTCTTATTGTTTTCATTTTATTAA
GATTACCAATATCGTATCCTTAACATAGTAATATGATAATAATCTTCCTGTTGTTAAAGA
GAATCCTTTTTATCATCATCCATGCCGAGGACTCTTGCGATTATTATTGTAAAAACAACA
GCAGAAATAGATGGTCGATGATTGATACTGCACAAAATATTTTTGAAGGCAATATTTCTC
TAATTTTTCAAGTTTTGAATATGATTGAATAATTTATATTCAAAAGGTCGTAAGACCTCT
TGTTTTAAGACAAGTCAAGTGTGCTGGATTCGAATCCTGGACAGGATAAATGATTTTCCA
AGTAGTATTCATCAATATTTATCAGTCAGCCATTAATTTTGTCAATTTTTTTCAGTCGCA
AATGTCTTGAGGATGGTTGTTAATACCATACAGGATTCTCGTTTAATTGTTTCACTATTA
ATTAATTGCGTCATTGCATTATTTCCTCC
>BPHLINC137-RC	scaffold0000011759
TGATGACTTCTTGGGGACAGGGTTGAACCTCAAGCTTTAGCTCTTTTGCAACATGTTTAA
AAGTTATAATCTGTGGTTATTATAAAATATTTCATTTTTATAACATTTGCATTTTAGTTA
GGGAAATTATAATAGTTAAGAAGTATGTTTCTGGTTATTAATTAATTATTGTGATGTGTG
TTCACTCTCCTCTACTAATCTGTTACTTAATGGCAATTAAGTAATAAGCAATCAAACTAC
AATTTAATAATAATGTATAATACTCAGATCTTTTCATTCAGTACTCAGTCACCAGGTAAA
TTTCTAATCCAGGTTGCGTTAATTTAATCGAAAATAAAAAGTTGATAAGTCTAAAAATTC
AGAAGATGGGCTCTTGCTATTCTTAGTTTGATAATTGCAAATTTAGCTGCAATTTTCGAA
AAAAAAAATATACGAGAACTATAACACTGAATTTAGATTGACAAAATTTTGCGAGTGCCT
TTAAAGTGGTTTTGTAGAAAACATTGATAACTACTCTAAAATACGCTGCCAGATATAATA
ATATTCCATCTTAATAAATAGAACAATCCAAAATATCTATTTTCATGCAATGAAAAATCT
TCAATCTTCTTACCACCAACACTCACCTAAATTCACCAAACTCATCTAAATTCATAAAAA
ATTAAATTCTCATGCTCTAATAAAATTTGTTTCAATTATATTTTCTTAGCAAATAGTTCT
CAAATATTTTAATTGTATGTTCAAGGCCAAGCTAGCAATTCAATTGTCCTGAAGGCTTGT
GTAAAATTCTAAGATATTTCATTATTACAAACCATAATTTCCTAAAACCCCTTTCAGAAA
ACTAGTTCCAATTTATGCTGAATGCAAATTAGACTTTGAGTATTACTGTATGTAATTAAA
ATTGAAACACCAACCATCATAAATTGGTTGAGTGTTTTCAATCCATTGAATTAATTATTA
TTTACTTTACAAAGCTATCATGTCAGACCGACAATCAGATCAGAAGTTCCGGATGTTAAT
GTTAACGGTTCGATTACCTCTACATCGTCTGCAGTTTATATGAGCGTTAATCGAATTTCC
TTGCACCTGTTACTTTTGTTGTCAATATTTGCAGTTGCAGAAGTTTTCTGAGTATTTGAT
AGCACAATAAATAGAATTTATTTTGATTAATATTTATGTATTTTATAGAATTTGAATAAT
TACAATCGCATGTTTATTTCTCATTATTATATTTTCTCATGTCACATTATTGAGGTTTTA
CTTTGAATCAAGTGAGAAATAATTGTTAGTTCTTGGTGAACTGCTATATTATAAAAGTAG
TGTCCTAGAATAATCTAAATTAAAGGTATTTTTATGAATGAAAACATAGTTGAGCGCATG
TGTGTGTACTACTATACAGGGCTTTCAATAACCATAGAATGTAGTCTCAGTGTATGAGAT
TTGTTTTTGTTGGTGTTCCACCAAAATATGATCAATCTAAACATTCAAACCTTGAGTTAT
ACTTTGAAAGTTATATTGCGAATCTTACATGATTGGCTTGATAATAGTGCGGTCACATGG
AAATGATATTAATTAATGCGTGTATTGTAGAGTTCGGATTCAAAGCTTGTCAAATCAATA
TTGTTGAGAGCGATTCATCATAAAAAAATTTGTACATTTACATTTCTACAACATAATTCA
GACCCATGTATGGATCTTGCTTGTGCAATGTAGATTGTCTTATTGTTTTCATTTTATTAA
GATTACCAATATCGTATCCTTAACATAGTAATATGATAATAATCTTCCTGTTGTTAAAGA
GAATCCTTTTTATCATCATCCATGCCGAGGACTCTTGCGATTATTATTGTAAAAACAACA
GCAGAAATAGATGGTCGATGATTGATACTGCACAAAATATTTTTGAAGGCAATATTTCTC
TAATTTTTCAAGTTTTGAATATGATTGAATAATTTATATTCAAAAGGTCGTAAGACCTCT
TGTTTTAAGACAAGTCAAGTGTGCTGGATTCGAATCCTGGACAGGATAAATGATTTTCCA
AGTAGTATTCATCAATATTTATCAGTCAGCCATTAATTTTGTCAATTTTTTTCAGTCGCA
AATGTCTTGAGGATGGTTGTTAATACCATACAGGATTCTCGTTTAATTGTTTCACTATTA
ATTAATTGCGTCATTGCATTATTTCCTCC
>BPHOGS10027987-OT-RA	scaffold0000035074
TTACTAAATCGAGTCATTGAATGGTGGAAGTCATCATGCACTTCAGGAGGATGTCGTATG
TCGTAGCTGCAGCTCCACTCAACCGCAGAGACGAACGGCAGTCACCAGCTGCATTGGCCT
ATCGGAAGGCTTCGTGTGTACGCGCGCGGCTCATTTGAATTGTTATCGCGAGTGACGCTA
ACAAGAACGCGAACGCGGACGCGGGTGACTGGTGAAGTGAAACGTGATTGTGGTCCATTC
AGTGAATAATCCATTTAATCATCCACCTGGATTCAGTGTTGTGTGGCCTACGTGGCTTAT
TATTAACTACGTAATGCTGGTAGTTATCAGTTGTGTTTCTCTGCATCAAGTGTGGATCAA
AATGTATTAGTTTACAATTTGTTTATTATCAGTGATAATCAATTTTGAAGTGCTGAATTA
GGTATTTGAGAATTTTATTTGATTATTCATTTGTGTAGGG
>BPHOGS10027987-OT-RB	scaffold0000035074
GTTGGATACAATTACATCAATTCATGACAAAACATGTGGATTACTAAATCGAGTCATTGA
ATGGTGCTTCACCTTCAAGTCATCATGCACTTCAGGAGGATGTCGTATGTCGTAGCTGCA
GCTCCACTCAACCGCAGAGACGAACGGCAGTCACCAGCTGCATTGGCCTATCGGAAGGCT
TCGTGTGTACGCGCGCGGCTCATTTGAATTGTTATCGCGAGTGACGCTAACAAGAACGCG
AACGCGGACGCGGGTGACTGGTGAAGTGAAACGTGATTGTGGTCCATTCAGTGAATAATC
CATTTAATCATCCACCTGGATTCAGTGTTGTGTGGCCTACGTGGCTTATTATTAACTACG
TAATGCTGGTAGTTATCAGTTGTGTTTCTCTGCATCAAGTGTGGATCAAAATGTATTAGT
TTACAATTTGTTTATTATCAGTGATAATCAATTTTGAAGTGCTGAATTAGGTATTTGAGA
ATTTTATTTGATTATTCATTTGTGTAGGG
>BPHOGS10027987-OT-RC	scaffold0000035074
GTTGGATACAATTACATCAATTCATGACAAAACATGTGGATTACTAAATCGAGTCATTGA
ATGGTGCTTCACCTTCAAGTCATCATGCACTTCAGGAGGATGTCGTATGTCGTAGCTGCA
GCTCCACTCAACCGCAGAGACGAACGGCAGTCACCAGCTGCATTGGCCTATCGGAAGGCT
TCGTGTGTACGCGCGCGGCTCATTTGAATTGTTATCGCGAGTGACGCTAACAAGAACGCG
AACGCGGACGCGGGTGACTGGTGAAGTGAAACGTGATTGTGGTCCATTCAGTGAATAATC
CATTTAATCATCCACCTGGATTCAGTGTTGTGTGGCCTACGTGGCTTATTATTAACTACG
TAATGCTGGTAGTTATCAGTTGTGTTTCTCTGCATCAAGTGTGGATCAAAATGTATTAGT
TTACAATTTGTTTATTATCAGTGATAATCAATTTTGAAGTGCTGAATTAGGTATTTGAGA
ATTTTATTTGATTATTCATTTGTGTAGGG
>BPHOGS10029268-OT-RA	scaffold0000036746
CCAAATGTGACAAGTTTGAAATGGAAATCTGAAACTACAACTGCGATCTTTGGACAGCTT
TCGACAGAAAGGAACACATTCACGTTGATCTACTTTCTTCGATTTCCCCGCTAACAAAAA
TGTGAGGATTTTAATATTACAGAATGAAACCCATAGTAACGATCTTTGGACAGTATTCGA
CAGAAAGTAACAATGTGTCAACATATGCTGACCATCGTGGATTCACGGTGTATATTCCCG
TACTGTACACCTGTGGTGACAATTCTTCAATGAACCTATAACAACACAAAATAGCATCCA
ATTGAGAGTAACTTACTCTTTGATTTCCTAGCTACCATTTCAAGAATAAAGTGCATTTTG
CCGTATACCAGTGGTGAAAAATTAAATGTATGGCTAAAAATCTTTCAACATAATTTAACT
GACAGGAAACACCATGTTCAAATACTCTTTGTTCTGCTTCCGTTAGTAGAACCATAGTTG
AACCGCTAGTGAAGCATCCATGAGGTGCATTTTCCTGTAATAAAGTGCTTCAACAATAAC
CAGTGCAACTATATCCATACAATCATCTAACATTATCGACTCCGTGTAGGAAGTGTTCCT
GTAAACCAGTGTCAACTCATTCAAAAATAAAATAGGTTTTTGAGAGTTATCGTAACATAC
ATACTACTTACTACATAACCTGAGCACCTACATACTTGACCGCACATCTACATAATGGGC
ATTTCCAGCTAAAAGAACTATGGCGAACATTGCTAATTCGTATTAAAATGAGAAAACGTT
GATTACGGGGATTTTCTGAAAACCATGAATTTGAATCGACTACCAACTGTGCATTATTTT
CACAATTTAAAACCTGTTTATAGTGTGTTGTTTCTGCTTTCACGCCTTGAATCAATGATT
ATTATCTTCCAACACGGTTTCAAAATCGGGAATCAACTAGACTTTGAGAATATTCGCAAG
TAATAGTGTAAATTAAGGTGGGACTTCTTCTAAATTTATCCAATTTGAAGTGGATAACTG
TAGATTGAGGAATTTATTTCAAATGACGTAGTGAAACATTTTGTTATTGGTGGAGAATTA
AATTCAAACGTCTTTACCATCTATAAGTCTTATAAATTGTGCGTTTTCACTGCTACGGAA
CTCTGTAGATCAGTGCTTATAAGAAAAATAGATTCTAAAATAAATTCCGCTTACTGCGCT
GCGACTTTGGGAACAGTTATTTCCTGTAGTATCTCGTACATTGCTTTTCCTATAAAACTG
TAGAACGGTTATAGTTATTATCTTTCAAGTATGCTAATTTGGGAATTAGAGGCAATGAAA
ATTACTCTAGTAATAATTAATGTAAAAAGTGACTATTTCCAATTATCCTGTGTAATTTTA
AAGGAAATACACATCAGAGGAAGATTTGTCATAAGCAAGTTTTATTTAGTGATTTCAACT
CGCTCGTAGCAATGAGAAATGCTAGTTTTCTATTTAATTCCTTCTCCTCCAGT
>BPHOGS10009606-OT1-RA	scaffold0000012232
CTAAAATATATAATAATATAGTGTAGCTAACAAAATATGATATAGCTAAGTAAAGCACAC
AGATTTCAGGCACATGAATACATATAGTTTTATAAAATCACTTCACTTAAACGGGCTACT
TTATCAAAATTAATAAAATTAATATTAAAACGTGAAGTGCCCTTCTCATTTAAAATTTTT
AGACATTTCAACAAATTGGCCTACTTTGGCTGAATTCAAACTTGAAAATGGCCAAAGTAG
GCCAGACCTGGTTGTTGAAATGTCAAAGTTTTAAAATGATTTAAATGAAAAAGGTACTTT
ATGTTTTTATATTGTCTTATGCACATTTATTAGTAGGGCTATGAACGTGTATGGTGGTAT
GATGACTGATTTTTTTCATAATCAAGCATAATAACTTAATTGCTCCGGAAGAACTGTGGA
ATAGTACAAATAATTTCAATTTTTGATTTGTCAACATTATAAATAGCAAAATAAGTGTCT
AAACACGGAGAAAATTAAAATAAATCTTAAAATTCAAAAACCTCTTGAAAATGTATAGAG
AAAGTGATAAGCAAATTTGATTATCGACAAAATATTGATAGTAGATTATAGACCAAGTAT
TGATATTAGAATAATTATCGATATTCTGACATTTTGTCAAAGTTTTTCACCTATTTTATT
CATCTACAAACCCGTACTACTTCAACAATACTTCTAATTCAATCGATTCTGACATTTTAA
AGTTGAGATCACAATAAAAAGTTAGTTTCTGTTTTTATCTAAGGCTAAACTCACACTTAC
GCAACTCAGGTCGAGAAGAGACTGGACTCTAGTGGAGAGCATGTGTTTTCAGATGGTGAC
AGTCGCGGAAACTACAATCCACTGGTCTGAGTGTCACCATTTGGAAACACATGCTCTCGA
CTAGAG
>BPHOGS10009606-OT1-RB	scaffold0000012232
ATTTTGATAGAATTTAATTAAAAATTGTCTATTCTAAAATATATAATAATATAGTGTAGC
TAACAAAATATGATATAGCTAAGTAAAGCACACAGATTTCAGGCACATGAATACATATAG
TTTTATAAAATCACTTCACTTAAACGGGCTACTTTATCAAAATTAATAAAATTAATATTA
AAACGTGAAGTGCCCTTCTCATTTAAAATTTTTAGACATTTCAACAAATTGGCCTACTTT
GGCTGAATTCAAACTTGAAAATGGCCAAAGTAGGCCAGACCTGGTTGTTGAAATGTCAAA
GTTTTAAAATGATTTAAATGAAAAAGGTACTTTATGTTTTTATATTGTCTTATGCACATT
TATTAGTAGGGCTATGAACGTGTATGGTGGTATGATGACTGATTTTTTTCATAATCAAGC
ATAATAACTTAATTGCTCCGGAAGAACTGTGGAATAGTACAAATAATTTCAATTTTTGAT
TTGTCAACATTATAAATAGCAAAATAAGTGTCTAAACACGGAGAAAATTAAAATAAATCT
TAAAATTCAAAAACCTCTTGAAAATGTATAGAGAAAGTGATAAGCAAATTTGATTATCGA
CAAAATATTGATAGTAGATTATAGACCAAGTATTGATATTAGAATAATTATCGATATTCT
GACATTTTGTCAAAGTTTTTCACCTATTTTATTCATCTACAAACCCGTACTACTTCAACA
ATACTTCTAATTCAATCGATTCTGACATTTTAAAGTTGAGATCACAATAAAAAGTTAGTT
TCTGTTTTTATCTAAGGCTAAACTCACACTTACGCAACTCAGGTCGAGAAGAGACTGGAC
TCTAGTGGAGAGCATGTGTTTTCAGATGGTGACAGTCGCGGAAACTACAATCCACTGGTC
TGAGTGTCACCATTTGGAAACACATGCTCTCGACTAGAGTCGAGTCTCTTCTCGACCTGA
GTCACATAAGTGTGAGTTGAGCCTTACACGACTCGAGTCGAGAAGAGACTAGTTGCAGTC
TCTCCTCGACTGAGTCGCGTAAGTGTGAGTTGAGCCTTGAAGTATTACGGGACCGTGGGG
TTCCAATCGACCGAATACCAATAGGATTCCCATCCAGCCGAAAAATTCATTTTCC
>BPHOGS10009606-OT1-RC	scaffold0000012232
AGTGTAGCTAACAAAATATGATATAGCTAAGTAAAGCACACAGATTTCAGGCACATGAAT
ACATATAGTTTTATAAAATCACTTCACTTAAACGGGCTACTTTATCAAAATTAATAAAAT
TAATATTAAAACGTGAAGTGCCCTTCTCATTTAAAATTTTTAGACATTTCAACAAATTGG
CCTACTTTGGCTGAATTCAAACTTGAAAATGGCCAAAGTAGGCCAGACCTGGTTGTTGAA
ATGTCAAAGTTTTAAAATGATTTAAATGAAAAAGGTACTTTATGTTTTTATATTGTCTTA
TGCACATTTATTAGTAGGGCTATGAACGTGTATGGTGGTATGATGACTGATTTTTTTCAT
AATCAAGCATAATAACTTAATTGCTCCGGAAGAACTGTGGAATAGTACAAATAATTTCAA
TTTTTGATTTGTCAACATTATAAATAGCAAAATAAGTGTCTAAACACGGAGAAAATTAAA
ATAAATCTTAAAATTCAAAAACCTC
>BPHLINC053-RA	scaffold0000004803
CATCATTACACTGAACAATTTGGAACAATATTTTTTCATATCAAAATATTGGAAAAAATA
TTTGTACAACAATATATTGAAAGAATATTCAACAATACATTTCAATGTGTTCTGATAATG
GGATATACCTTCCAATACTAATAATATATTATCACATTCTAAATAATAATGATATATCAT
CACAAAAATAATAACTCACTTGAATCAATTCATCATAGGTAGGTAACTGCTCTAAGAATA
AATATATTTTCTCTATTTATGTAGGAGTAAGTACTATTTGAAAAATAATGTATAACTGAT
GTGATTGTGTTATTTTATGAAGTATCAACATAGATTACCCTAGAGGTTCTTATACAAAGA
TTAAATACTAGAGTTGGCAGCTATTCTAAATTCTGCACAATTGAAGCAGGACCTCCTATA
CTATCTATATACTACCTATATACTATATATAGGAAGTCCTGATTGAAGTGATAGTGAACA
CTATTGCCATTTACTAATCATTGGACTGGGGAGGAACGTGCCATTATTTTGACAGAGTTT
TAGGTAAATGGTAATAATATTGCTGCACAGAGAACATTTTGACAAAAATATTAAACATTT
CGCCTAAATTGATTCTGTGGAGATATCTTTGTCCTTATTGTTTATTCTTCATTACAGTTC
CAATTCAAAAGGGTGGCAAGTCAGATTTCTAGGTTACAAGACTAAAATGACACTTAACTT
TCTAGTGCAAGAGGATGGCAATCTGTACAGTGTATGAAAAATATAATAAATTATATTTAA
AAATAATCAACAGATCATTTCAGTTATGGATGCATGTGGTACAATAATAATTACAACATA
AAATATATGGAAATGTTTCATTATGTTGATATAAATGAATGTGTTTGGTTACTTTGAAAA
CTTGTAGAGCTCCAGTAAAATTAGGGTTCTTTGAGTTGAAACCCTATTGTCCTGAGGTAT
CGATTTAAACAAATAACACATCAGATTTATTGAGAGAAAAAGTAAGTCTAGCATTGAGCT
AATATTATCTCGAAATGACAAAATCCAAAAAAGGTTGCGTCTCAACTTTTACATAGTTGG
AGTGTTGTTCACAGTGTTGGATTCAGGCGAGCTATTTTCTAACTGCTGCTAATTACTAAA
TGAATGCTACAGAAGTAGCCTACATTACAAAACAAATACATAACTCGACTTGGCTGGCTT
TCTCAAGATTATGATATACCCTTTATGAGTTCAAAAATATAATATTCATTGAGACATTGA
GAATGAACTCAAGGTTATTCCCTAAGATTTGCCAAATTGGAATCTTGGAGCTGGTTTCCG
AGCTCGGGATTTAGCTACGTTCTAGACTTTAAACAGCTGGAGTCAGAAGATTTCCTCTCC
CAAACTGGGCATAGTCACAGTCCACATTCCAAATAAATTTTGAAAAACTGTAAAATTGAG
CACAGAAAAATAAAGAGGAGATAGTGTAAAGCTCCAGCTATTTTGAATTAGTTGGGAATG
TTTCATTCCATCAAGGAAAAACGTTTTCAATTAATTATAGAAATGAGAAAATAAAGATTA
TCATAAAAACTGCGACTATGGACTATGCCATGTTTCGGAAAAATCAATCTTCCAACTCCA
GCTGTTTAAAGTCTAGAGCTTGGCTAAATCCCGAGCTTGAAAACCAGCACTAAAAGATAG
CCTACCCATGGCGTCACTGAGAATTCAATTTATACACACAGAAAATAAGGCTCTAATATA
AAAATTGTTTTCCTATGAGCTCCTGTACTAAGTTCCATAAGATCTTAAGTTACAGATGAT
ATTTAGAGAATGCATTTATTCAAAAGCTAATTATTATAGAATTATTATTTAACGAAAATC
CCAGAATAAACGCTGTAAATCACCCCGAAGACTTCTGCTACTGCAGACATTGACAACAGG
GTTAACAGCTAGATGGAAATACGATGAGAACTACTATCCAAAAAATCTTAAGTCAGCATC
TCAAGTCAGTCATAGAAATTATGTTCTATCCTCGTCTATCATTACACAAAGTTGATAACT
CTATTCATTTCCAATTCCTCTGCACTGAAGCTGAATAAAAAGGCATTTTTGTAGGTTACG
GCATGTAGAAATATTATGAACTACCTAAGATAGTATTTAATATCAGTCATGAACATTTAT
TATTAAATCATGACAAGATCTTCCTGCAAAATTTTATTTCCTTGGCAAATAGAACATATT
TGAAATAGAATATTAAGAGCAGAAACAATTTACTCATCAACAATTTATTTCATATCAGAT
ATGTATTGAGATAGCTTGAATAATTCAAACCTATTTATAGTGAGGTCCACGTTATAATGG
CAGTGTTTGTTTAGCAATGGTATTGCTATCCTTGCCCATCATTCAACAAATAAGATAGTG
CTATCTCTTTCAGAGATCAGCTTCCATCTACAGAAGGCATTGACAAGACAGAGGATCAGC
AACGTTGTTCTCCGATCTTTCTCCACTGCCATTCTAATGTGGACCTCTCTATAGTATAGA
AGGCAGTGGAAGATCTAGGCAAGGTCAGTGGTCCCACAGTATAAGTGTATGTGTCCAGTA
GAGTGGAGTTATTCTAAAGGGTCAACTCACCCTTGCCTATGTGGGAGAAGTCCTTCTATT
TAGGCCTAGCAGATGGCTATGATTGGAGTCATCCTGGTTCAAAATATTGGTGATTGAATC
ATGTTAATAATAAACTGTTTTAATACTCTATTTGCCAAGTATAAAAATATTTTTCCATGA
TTTAGTGATGAATTGGAATAAAATATTCTGGTAATCATTATACTTCTTATTCATAGTATA
CAAACAATTTGAGAACGGAAAGAGTATAGAGAAGGATAGAGCTATCTGCTTTGTCCAATG
ATAGACAAGGATAGAAACCAACATTAATAAGGTGCTCACTTCTTAACACAGCAGTCTAAT
GTGAGACATTTTCAGCAAGTGTTTTGTTAGTATGGAATTAGATGCAACATTTGAAT
>BPHLINC016-RA	scaffold0000001585
TGAGAGAAGAGTTGTACAGTGAAAAGAGATAGGAATAGATTTATATTCTTACAATCCGAT
AATCGCCTTCAAGGTATCTTCAAAAACGAGGTATCTAAAAAAACTTCAAGGTATCTTTCG
AAAATCGTCAAAGGTTCAAAAACGACACAAAAACTAGATGAAAAAAGAGGTGAGGTGTAC
AGTAAAAAGATACAGTAATGTATCACAATCTTGCAAATAGAATGATTGAGTGAATTTGAT
TATGAAAAAGAAATAAAAAAGTAGATTATTCAAGTAAAAATAGAATAATCTAGTGAATTT
GATGATGAGAAAGGCATGAAAGCAGAATAATTGTTTAGTTTGGAAGAGAAAATATGTTCC
AAGGCTTGTTTAATCGTAGAAAAAACACTGAAATGTTTTGGGAG
>BPHLINC016-RB	scaffold0000001585
TGAGAGAAGAGTTGTACAGTGAAAAGAGATAGGAATAGATTTATATTCTTACAATCCGAT
AATCGCCTTCAAGGTATCTTCAAAAACGAGGTTTCAAAATCGTCAAAGGTTCAAAAACTA
GACAAAAAACAATCGAAAGAAGAAATGTACAGTGAAAAGGGATGGGAATAGATTTATATT
CTTACAATCCGATAATCGCCTTCAAGGTATCTTCAAAAACGAGGTATCTAAAAAAACTTC
AAGGTATCTTTCGAAAATCGTCAAAGGTTCAAAAACGACACAAAAACTAGATGAAAAAAG
AGGTGAGGTGTACAGTAAAAAGATACAGTAATGTATCACAATCTTGCAAATAGAATGATT
GAGTGAATTTGATTATGAAAAAGAAATAAAAAAGTAGATTATTCAAGTAAAAATAGAATA
ATCTAGTGAATTTGATGATGAGAAAGGCATGAAAGCAGAATAATTGTTTAGTTTGGAAGA
GAAAATATGTTCCAAGGCTTGTTTAATCGTAGAAAAAACACTGAAATGTTTTGGGAG
>BPHOGS10028058-AS-RA	scaffold0000035122
TCCTTGACTTCCACCACACATATTTCGTCTACACAACTACATTGCATTTGGAGAAAAATA
AAATATCAACTCTGGCAGTGAGAGTAATTACTTACTACTAAATCGGGCAAGTGTTATACA
TTGAACTCTATGTCAACATGGGTATCATTTAGATAAGGGCAATCCCAAAACCCGGATAAA
TAAAAATGGATGTATAATTCGACAGACTTTGGCACTCTACATTGATGTTTGTCCTCCTTT
GGTCACTCCACTCCAAATCACACTACTGTTTCTCTCCCCTGCACCGCTCTAAATCATTCT
CGTTTCTGAAACTAATATACTAATCAAAATTAGCATATCCACCCTCCTTTCAAGCTCGGA
CCTTACACACTCAGAATCTGATAGAAATGAATTTCCAAATGATACCCAAGTTGACAAATA
CAAAAGTTTTAATCTTATATTACACAACTGAACCACACATCGCAATGGAGTACCAATATC
CACAAACCTTGCTTCGTTAAGAAAATTACTAAAGTTGCTTTGTGTCAAACGTTGCTTAGT
ATGACTTTGGTAGCTCATTTAGTTGCAAAACAACAAGTCGTACTTTCGACTCAGCCTCCT
TCATAAATACTGCACCAATATTTGTTGCCTGATAACTCCCACTTGAATATTGTGATGAAT
TTTACAATTTGATGAATTCATCAGGAATTTGGCCTAGACTTCAAATACTTGGTATCCGAG
ATTACCTTATAACAGGGTTTTCCGTAACAAGACCTCGGTTTATCTTCGGTTTCACCAAGC
TCGGTCGCAAGACATTCCAACACGGTCAAATAGACTACGCTTTTCAAGTGTACTGGAACA
TATGATAGGCTATATTACGGTGACATATGATATTCCAGTTAACACTTGTAAAGCTTACAC
GATTTGACCATGTTCAAAACTTGACCGAAGTTGGTGAAACCGGGCATTAGGCTACTAACT
CATATTTTACACTTAACAATTGATGATTCTATACGGCCAAAGACCTGACAACTCTTAACT
AATGACAACGTGAACTCAACTCATTGAACTAATATGACCCAAGACTTAACTGACAACTTA
CTAATA
>BPHOGS10028058-AS-RB	scaffold0000035122
AACACAATGCAAGTCTTACTTTTTTCTCAGCTTCACAGAAGCAATCCACACTATTTTTCA
CATTTTTATTCTCAAATTGCACGATATCATTGTCCTTGACTTCCACCACACATATTTCGT
CTACACAACTACATTGCATTTGGAGAAAAATAAAATATCAACTCTGGCAGTGAGAGTAAT
TACTTACTACTAAATCGGGCAAGTGTTATACATTGAACTCTATGTCAACATGGGTATCAT
TTAGATAAGGGCAATCCCAAAACCCGGATAAATAAAAATGGATGTATAAATAAATAAGGG
CATTCCAAAAATTGGGATTCCACTTTCTCCTGTTCAATTCACCTACCTGGATTGTTAAGA
AAGACAAATCTCTCATTGGCTATGTTCACTCTTTCAGTATTCTTCTGTCTTCCTCTTCAA
CCATGTTTTCTCTTATTCTATATGCTGTCATGATTTATTCAACACACTGCCTTTCTACCT
ACTATGCTGCCTTAAATTTAATCTCGTTTACTCACTTTTACATCGTCTCACTCTTCTAAC
ATTTTCACTTCGACAGACTTTGGCACTCTACATTGATGTTTGTCCTCCTTTGGTCACTCC
ACTCCAAATCACACTACTGTTTCTCTCCCCTGCACCGCTCTAAATCATTCTCGTTTCTGA
AACTAATATACTAATCAAAATTAGCATATCCACCCTCCTTTCAAGCTCGGACCTTACACA
CTCAGAATCTGATAGAAATGAATTTCCAAATGATACCCAAGTTGACAAATACAAAAGTTT
TAATCTTATATTACACAACTGAACCACACATCGCAATGGAGTACCAATATCCACAAACCT
TGCTTCGTTAAGAAAATTACTAAAGTTGCTTTGTGTCAAACGTTGCTTAGTATGACTTTG
GTAGCTCATTTAGTTGCAAAACAACAAGTCGTACTTTCGACTCAGCCTCCTTCATAAATA
CTGCACCAATATTTGTTGCCTGATAACTCCCACTTGAATATTGTGATGAATTTTACAATT
TGATGAATTCATCAGGAATTTGGCCTAGACTTCAAATACTTGGTATCCGAGATTACCTTA
TAACAGGGTTTTCCGTAACAAGACCTCGGTTTATCTTCGGTTTCACCAAGCTCGGTCGCA
AGACATTCCAACACGGTCAAATAGACTACGCTTTTCAAGTGTACTGGAACATATGATAGG
CTATATTACGGTGACATATGATATTCCAGTTAACACTTGTAAAGCTTACACGATTTGACC
ATGTTCAAAACTTGACCGAAGTTGGTGAAACCGGGCATTAGGCTACTAACTCATATTTTA
CACTTAACAATTGATGATTCTATACGGCCAAAGACCTGACAACTCTTAACTAATGACAAC
GTGAACTCAACTCATTGAACTAATATGACCCAAGACTTAACTGACAACTTACTAATATTG
CGATGAGATTTTACGCATGATGAATTCAGCGATTCGGTACACTTGCGATGAACTGTGATT
AACGCGATCCGCGTGATGAATTCAGCGATTCACGATGATGGAAGATGGTGTCGCTATGTG
TGGGTGTGTGTGAAGGCGTGCGTGTGTGCAATCTATACTTTTTTAACAGCGAGATCAGTC
GCTCCTGGTTTGTTAGTCCGCGGGGCGTCGAGATCAGTGGCTGGAGGCGGTGGCGGAGTG
GTGGCTACCTGGGAGGTGAGCTTGATCTGAGCCAGGGGCGGCTGAGCCCGGGGGGCAGCG
ACATTACTTCCTGTTGTTGACGGTGGCGGAGTGGTGGCTACCTGGGAGGTGAGCTTGATC
TGAGCCAGGGGCGGCTGAGCCCGGGGGGCAGCGACATTACTTGCTGTTGTTGACGGTGAC
GGAGTGGTGGCTACCTGGGAGGTGAGCTTGTTCTGAGCCAGGGGCGGCTGAGCCCG
>BPHOGS10028117-OT-RA	scaffold0000035195
GACGATTTTTCTTGTAAAAGGTGTTTTAGTTAACAGCATTATATCTGTTTTTATAATTAA
TTCAGAGCGAAGGAAACCTGTGAATGAGAGTTTCAATAGTGAAGGAAATTGCTAGTGTTG
GCAACTCGAGTGAATGATTTTTGGGCGTGAAAATCTACTGGATGGTTGATCTGATTCTGA
TGAAAATGGAAATAACCGAAGTGGAAATGGACGGCTATGACAGCCAAGGATGTCTCCATG
AGATGTTTCGGAGACAAGCGAGGAAAAC
>BPHLNC-unc538-RA	scaffold0000044833
ATTTTAAATTAGTAGACAAGCGTTTTCAAGTGTTTGAGACAGCAGTGGAAAGAAATACCA
TATCTTTATTATTGATAATGATTTTAACAATAAAAACCCTGAAACTGAGATATTTTGATC
AGTCATTTAGTAAGAAATTCAAGATGCATTATTTGGAATGCTTATTATTTTATAAAGGAT
ATTCATTATGTCATAGGTTCACAATTTTTTGTTACTTCTACCTATATAATTTACACATTT
TCTGTTTTTATTTATTATTGACACCTTTATACGTTTACCTTTATAGACAATTAAGCTAAA
TGATTTCTGTCAATTATTTTCTCGATTGTTAATTATTTATCACAGCACTGTAAATAGACT
AACAATAAACATGGAGCTTGTGCTATACAACGTTTCTAGGACTTCTAACATATTTATTTT
ATATGCCAGATATTCATAGAAGTCATCCTCACAACACTGAATCTATTAAAATCTCCAACA
AATTTGGGGGATTTCTATAAAACGTCTAATAAACACGAGTGAAAAATAATTGAACAAAAC
ATGTACAAAAACCTGTGTACTTGGAAATGATTCCTAAACAATTTAAAAATATACAACAGC
TTATTGCCTTTTTGGGAATTATATCGTGAACGTATCAAAAAGATCTATATTTCACAAGTC
AACTTTGAAAAATAATTATTTGCAAAATTAGACTATCATAAGAAAATACTAGCATATTTT
TGAAAACAAATTTTAAATATCTCTATATTTTCTTCATTATTTTTCTTTCTTAGTTCAAAT
CTTAATGTAAAGTGCAACTTATTTTTCCATTGGAAAAAGGGTAGCATAGTTACAAGTTTT
CACATTTCATTACATTGTAAGATCCATTTTTATATTTCTGTACAATAGTGATAGAAAATA
GCTTTTGTGTGCCTTACACTTCTGGAAACCAGAATCGTCCTCACTCATTGCAGTGTTGAA
AATCTGCCATGGATTACATAGCTTAGTGAGAGAAAAACATAAAATATTCTTTCTTATAAG
AGTAACTCTTTGAAAACAATTTTCTCCCTACCTACCGATTGTAGAAATTTTATATTTCTG
TACAATAGTGATAGAAAATAGCTTTTGTGTGCCTTACACTTCTGGAAACCAGAATCGTCC
TCACTCATTGCAGTGTTGAAAATCTGCCATGGATTACATAGCTTAGTGAGAGAAAAACAT
AAAATATTCTTTCTTATAAGAGTAACTCTTTGAAAACAATTTTCTCCCTACCTACCGATT
GTAGAAAGGCTAGAAAATTATAGCAATGCAATATACCAAATATATTCCACACCATTTTCG
ATAATTTCTATACATTTCAATCCAGTCTGGTATGTTCCGATATCACTAAGCCCTATTACT
ATCTTTTTTAGCAAAATTCCATCACTAACAAGTCTTTCCAAGTTAATAAAAATAGAGGAT
CATCACAGTACTAATGTTATCAGGAACTAAAAATAATTTGCATACAATAGAATTGTTTGT
GTGCAATGGTTTATAGGATTCAACATAATTATTATCTATCAACAGAAAAGTTGTATTTAT
ATTGACGATAAAAGATTTTGTAACATATTGTTAGAATAAGACAATTTATTGGAGGGTTGG
TTGACTACAACAGTGTAATAGTTTTGGTATTTGCAGAAATATTTTTCAAATTATAGATGT
TGCAAAAATTGATTTAGTGCTGCTGAAAAAGATTTTGTAAAATTACGACCAACTGAATTA
TGACAATATGTTTTTGTACAATATACAATGAAACAATTTGAACAATTATCTATCAACATT
TTAGATGGTGATGTACATAAATTTAAAGGATCAGTTGAATAAAAATCCAATCAAAAAGAG
GCGTCAGCTTACGTAACCAACCAATGAATCCGACATCTTACATTTTTAGTATGATTAGAT
TTAACTGGATTTTTGTACATTTAACCATTTTACTATTGCAACAGTGAACAGTATGAAAAG
TCACAGCACATTGAAATAGTGTCCTTTATTTTACAAATTTGAAACCATCCAATGTGCAGC
CGTCCCAAAGCAAACTACATTCTCAATCTTTCAACTATGAATCTCAATGAAGTGATGTGA
ATATTTCAAAGTCATCAATTTAAATGAAATACACTTTTTAAAATACGTTCGACGGGAGTA
CATAAGAACGTGTAGAAAAATATCTCCTAATTTATTTGATACAAAAATATAAATGCTAGA
TACATTAGGTGGTAAAATGACAATGCAGCTGTTATAGAAAATGCTCTGAAACTAGGCGAA
AAATACACTGCTAAAATGAATTTGAACTGAAAGCAAAAGATACAAAAGTTTCTAATTGTA
GAAAAGTATCAATATACAAATCACAACTCTAGTTATCAAAGCTCGAAATGCATATGTGGA
AAAAATAGTTAATTGCCAATATAGATATAATTAAAGTAAACCTAAAATATAGCTTGATCT
AAATTCATTTATAATTCCAGACTACTGAGGCCGGATACCCATATATCAGTATCAGTGTAG
GATACAGTAAGAATATTACTCCCATAAGCTCT
>BPHOGS10001057-OT-RA	scaffold0000001338
GAAATCACCATTCGATCAAACTAAAAGAACAAAAACGTACCTATTATTCTTCCATTCGAA
GCTTTCTATTATCAATTCTTAATTACTAATCTTTCTATCATCAATTTTGTATTTCCTGTA
TTTTAACTCTTTCATACCACTTTCCAATGAAACAAACCTGTGGGAGTTTTTAATTAGTTT
TGGGGAAATTTCTGTTTATCGGGTTGGGGTTGTGCTACGGAACAAAATCGGCGTATCATA
TTTTGGAGCCTGTATCATTTGCTCCATTGCAAGCAATGGGCAGAAGTGTGAGTTTGTGTA
GTGATAGTGGGGCAACGCGTTGCATGGCATTGCTTGTGCTTGCAACGCTGTTGGTGATTG
GTAGTTGTGAAGTGGCCTTGAAACGGAAACCGGTTGTCTATATGAACCAGTTCGCCGTTC
ACATACCAACTGGTGACGAGGATGCCAGTTCTATAGCAGCGAAACATGGATTTAGAAATA
TTGGACAGGTAAGATCACGATTATGAGGTGGCATCTCATAGCACTTCCTTATAAATGATT
GATCCTGTTCGTTTTC
>BPHOGS10001057-OT-RB	scaffold0000001338
GATCAGTTCAGACTTCAGATTTAGTTTAGAGGTGGGATATGTTAGCAGTGTAGAATAAAA
TACGTGTGACGGGTTAACCTAGAATATCGAAATATTCCTTGTGTTTGCGTGCAATATAAT
AACAACGTCAAGTGTTTGTGCAATATGCTATTGAGGACAAAAAGATAGCTGGTTTATTTC
AGAAACACTTGCTTGCATCTCATACACATGAAGATTTTCGAATTCGGGAGAACCTGACGC
ATTTTCAAAAGCTGAGCCTGTGAACAAAATCGTAGAAAATATCAATCAAAATTATGCTCT
CTAAAGATAATACAAAATAATATCTCTATTTTAAAGTATAATCAAATAGTCCATTATCAT
ATTCAAATAAAGTTTGTGTGGTATTTATAATCAAATCAGTTACTTGTGAACTAAGTGGTT
ACATTATTTGTATACAATTTATGCCTACACAATTTTTTCAATCCATTTTTAACATCGATC
AAAAACATAGTTTTTTAAATTTTTTTTAGAAATCACCATTCGATCAAACTAAAAGAACAA
AAACGTACCTATTATTCTTCCATTCGAAGCTTTCTATTATCAATTCTTAATTACTAATCT
TTCTATCATCAATTTTGTATTTCCTGTATTTTAACTCTTTCATACCACTTTCCAATGAAA
CAAACCTGTGGGAGTTTTTAATTAGTTTTGGGGAAATTTCTGTTTATCGGGTTGGGGTTG
TGCTACGGAACAAAATCGGCGTATCATATTTTGGAGCCTGTATCATTTGCTCCATTGCAA
GCAATGGGCAGAAGTGTGAGTTTGTGTAGTGATAGTGGGGCAACGCGTTGCATGGCATTG
CTTGTGCTTGCAACGCTGTTGGTGATTGGTAGTTGTGAAGTGGCCTTGAAACGGAAACCG
GTTGTCTATATGAACCAGTTCGCCGTTCACATACCAACTGGTGACGAGGATGCCAGTTCT
ATAGCAGCGAAACATGGATTTAGAAATATTGGACAGATTATCAATTTACCCTACCGATGC
AGCTGAGTGAATATAAAAGCAATTACTGATTTTTGCATCGAACAGCTTGCGATATTAATC
GAAG
>BPHLINC125-RA	scaffold0000010347
CTGCTCAAAATATTTATCTGATAGAGGTTTACTGCTAGCTCATCTCCAGAGTTCTAGCTA
TTGATATATATTCTATACCGTGATATAGAGTTCTTTACCGTAGATATATTCTAGCTCTTG
GAGTTACTACAAAATGCATAGGTCATACATAAAAAAAGCATGGTACAATCATATTTATAG
TTTCGGTGGTAATGCTATAAGACATAAAGATTAGGCATACTTAGCCTACAAACAAACGAA
TTTATAGAATAAATTCTATATAACAAAATATAGGTGATATAACAAAATGGCATATATGAC
TTATCCTGTCAGATTAACGGGATTCTCATAATAGGAGCTCCTAATGGAAAGTGAAGTTGA
AGTAGAGGCCTATATTGAGAAGATTTTGTTTAGAGTAAGAGTGAGATACTACTATCAACG
CAAGTTACATACTAACAACAAAGAAACAAAAGCATGATGAGTAGTCTCTTCTCTTTCTTT
TGGTC
>BPHLNC-unc492-RA	scaffold0000040622
GTTCATAATATCATATGAGGTGAATAGGCATTATTTTAATGTAAATTTAGTGTTCTTGTA
AAAAAATCAAAAAGTAATAATATTGATTTGTTTCATTTAGTAAAGCATTTAAAAAACGGT
AGCCTATCAAAGAAATGAAAGTTTATTTCTAAATTCTTCAAAAATCTAACCGGTATTTTT
TCGAGTAAAAAATATATAATGGTTGAAGCAGCACAGATACCCTACTCACAACAGGATAAC
AAGGTTCGCCTTAATTTCAGAACTATAACTGAAGATTATTCTAAAACGAGACCCAACAAC
CGACCACTATACAAAGAATCTCCCAAATCATTTGAGATACGGCAAGTTTGATGTGTTGAC
AAAATTGAGACCAGCAATGAAAACAAAATACTGATCATGAGAGGCGATTCAAAGAACCAT
TCAAGCAGGGAAATGGCTGGATTCAGTATGAGGAAAAGCATGTGAAAAATGACAGATTTT
CAGTAAGAAACG
>BPHLNC-unc518-RA	scaffold0000042481
CGGTTATCCATTTTGTTTACATTTTAGTGTTCTGTGTTTTTAATTCCCTTTAATTCGATA
TTGACTTTTTAAATCATCTTGCTAATTAGTTGTAATCATGTAAAGTTCTTCATCAATTAT
TATCTTCTTTTACGGGTGAGGAAAGACGGCAAAGCACCGTGGCTGTTTGGTAGAGCTTGG
CAATCGAATCCAACTCCAAACTGATCGACTTCTCATAAAAGGTGGATTGGACCCATGATG
GTGGAAGACATCGCTGTACGCGGTCTCTTCTTAACTACATTAGTGCTGGTGGCCTATGCT
ACGCCTGTTCATTCT
>BPHOGS10012693-AS-RA	scaffold0000016004
AGACTATAATCTCCCCAATGTAAGCAGCCCACCAGTAGACGACATGCTCGTTCCGAAAAA
TATCATCCGTTGTGACGGTTGGACCTAACATCAATATCCCAGTATCGAAGCGATCATCCA
CGAATTTCTTGGAACGGAAGAAAATGGACATTAGAATACATTGATACCAGCTGCTTCTCC
AAAGATTAATTCTGAGGCCCGAACAATGTGTTTGAAGAGAGTTATGAGCGAATGGAATCC
AATGGGGATTGACTGTTATAGCCAATCGTTCCCCAGCTACTACGGAGCCGACTATGTTCT
TCCGTGATAGCTACG
>BPHOGS10029583-OT-RA	scaffold0000037125
CAAACATAGCACAGCCAATTTCTGAGCTCTTGACAGTACCATTGCATAAATGCGACTGAG
AACCTCTAAATCAAAAGAATGCCACCGAATATAAAGAAATAACATGCCAAGATAAGTCGA
ATAACCCATGCAAGTAGCACTCTTGGAAGAACTGGACTCTAACTCAGGCCTATCAACTTG
CCACCTATTCAGAAGATGATACCGGT
>BPHLNC-unc284-RA	scaffold0000024005
CGAGATCTTTCGGCAGGTCCGCCATCTTCATGGTTGTCACAACCAAGTGATTAATTCATT
AATTGTAAAAAATCTGACTGCTACTCGTTTTTTTAATAGCAAAAAGTGATAAGATAATAA
GCAGTTCGTGATGTAAAACAACATTGAAGAACATTATCTTACTCAAAAGTAGATCTTTGA
AAACCTTCCAATGGACTTAATTAGATTCCGGTACATGTATCCACCATTAATGCATGTGAA
GCTGAGGATTTATAAGAATTAATTTACATCCCAATGGAAATATATTTAATGGAGATTTTA
AAATGTGATTTCAATGCTTCTATTGTGTTATTGTTCAAACTAACAAATTTTAATTCCTTT
TGATAGTAGGCTATATTGTATCATTATTCTCCAATAAATAATGTTGCTTATTAGTTACAG
ATAAGCCACGCCTGATGTACACGATTTTGTAAGATTGACATCGAGAATGTATTGAAAGGA
GGAAAATTAACTGTTTCTTTTTGAGTGGTGTACAGCTGCGGTGCTTTAACAGGATTTAAC
GTTCAGCATTCAGCGCGTTTTGGAAATTCAGACTCAAGCAGAGACAACTTATCGGAATAG
AATGGAAATCTCAGCCGACATCGATTTATTATTTTCATTGGATTTAAAGATGAGAAGATG
AAACCATCGTGCAACAAGAGAGACGAGTCAAGAAAACCAATGGAATTCTGATTTTCTCCA
TGGTCTCAGATTTTCTAGCGTTCATTATATGCTCTACTTG
>BPHLNC-unc284-RB	scaffold0000024005
ATTTACATCCCAATGGAAATATATTTAATGGAGATTTTAAAATGTGATTTCAATGCTTCT
ATTGTGTTATTGTTCAAACTAACAAATTTTAATTCCTTTTGATAGTAGGCTATATTGTAT
CATTATTCTCCAATAAATAATGTTGCTTATTAGTTACAGATAAGCCACGCCTGATGTACA
CGATTTTGTAAGATTGACATCGAGAATGTATTGAAAGGAGGAAAATTAACTGTTTCTTTT
TGAGTGGTGTACAGCTGCGGTGCTTTAACAGGATTTAACGTTCAGCATTCAGCGCGTTTT
GGAAATTCAGACTCAAGCAGAGACAACTTATCGGAATAGAATGGAAATCTCAGCCGACAT
CGATTTATTATTTTCATTGGATTTAAAGATGAGAAGATGAAACCATCGTGCAACAAGAGA
GACGAGTCAAGAAAACCAATGGAATTCTGATTTTCTCCATGGTCTCAGATTTTCTAGCGT
TCATTATATGCTCTACTTGGATTCTCTGTTGGATTATCTTCATAATATTTGTATAAG
>BPHLNC-unc284-RC	scaffold0000024005
CGAGATCTTTCGGCAGGTCCGCCATCTTCATGGTTGTCACAACCAAGTGATTAATTCATT
AATTGTAAAAAATCTGACTGCTACTCGTTTTTTTAATAGCAAAAAGTGATAAGATAATAA
GCAGTTCGTGATGTAAAACAACATTGAAGAACATTATCTTACTCAAAAGTAGATCTTTGA
AAACCTTCCAATGGACTTAATTAGATTCCGGTACATGTATCCACCATTAATGCATGTGAA
GCTGAGGATTTATAAGAATTAATTTACATCCCAATGGAAATATATTTAATGGAGATTTTA
AAATGTGATTTCAATGCTTCTATTGTGTTATTGTTCAAACTAACAAATTTTAATTCCTTT
TGATAGTAGGCTATATTGTATCATTATTCTCCAATAAATAATGTTGCTTATTAGTTACAG
ATAAGCCACGCCTGATGTACACGATTTTGTAAGATTGACATCGAGAATGTATTGAAAGGA
GGAAAATTAACTGTTTCTTTTTGAGTGGTGTACAGCTGCGGTGCTTTAACAGGATTTAAC
GTTCAGCATTCAGCGCGTTTTGGAAATTCAGACTCAAGCAGAGACAACTTATCGGAATAG
AATGGAAATCTCAGCCGACATCGATTTATTATTTTCATTGGATTTAAAGATGAGAAGATG
AAACCATCGTGCAACAAGAGAGA
>BPHOGS10007720-IT-RA	scaffold0000009805
TTCAGATCAATTTTGGATGATTCTGTCTTCTTCCAAATATACGATAATTAACACATTCAA
AATAATAGGACGATACGAGGATGTTCCAAAAACGATAGAATTATCAGATTCTGTGTAATT
TTTTCAAAATTTCATTTCTCAAATGCCTCGTGACACATATGCCATGAAAACCATCGATAA
CTGGGCCTGTATTTGAAGAATGTTTTCCAACTCATAATAGAAAAACATGGATCATAAATA
CAATAGAGCTCGATTGTATAGAATTCAACTTTATAGATTGTATAGAAATCAATTCTCAGG
GATATTTATTCTTAATGCCCAATGGATGACTTAATTTTTTATTTCTATCTAGCATTGCGG
AGGTAAATCTACATTCACGTCTTGATATTGTTCTGTGTATTGCTTCTGGAATAGATTTGA
CTGAGTGACAATTTGATCCAGGGTGTTTATGCCTTTGGTACCCATTTCCGACCAGAATCT
ATAGTTCACTCTCAAATTTTCTAGCAGCTCTGGCATGTCTACAAAAA
>BPHLINC321-RA	scaffold0000024619
AACTAAACTTATAACAGATTGTTTATCAACTGTGGGAATTAGAAACTTGGAGATACTTGA
CTTAGTAGAAATTGTTCAAAACTTGGGGACTTGGAATTTAGAAAACAACGGGACTTAACA
TGGCTGCTACGGCCGACTAAGGGACTTCAGCACGACTTTCTGCAAGAAGCGTGCTACCTC
CAGTTAATTGCTGTCAGTTAATGCTATGTTGGAGTGGATCGCAGACCATCAATTTATATT
TTTCTCAATTGTTCTGTTGACCTTGATTAAGTTGTACAACATGCTAACCACGGGCAAAAT
CACCAACACTAACCGCTTGGATGGAAAGAC
>BPHOGS10024370-OT-RA	scaffold0000030461
ATCATGGCCCAGTCAATTTTTAGGTTACAAAAACATGGAAGTGTACAACCTGTGCCCTCA
TCGTTGTGTCATACTGAATTATCGGCAATTTTTTACTGTTCACCGCTCAGTATTTAATTC
TGGTTCATAAATTACCATGAAGCTATTCGTTTTATCTTCACACATCCCCTAGTGTTGTCG
GGTTTTTGAAAATCGATGAAAGTGAAATCATTGTGCACAGTGAAACTCAATACGGATAAG
CTACAAGTGTTTTTTCATCGATGTGCAGTGTTTCTGTGATGATTACAAGTTGATTTCAAA
TAGAAATTTGTTGTTAGTGGGTGTTAACTATGTGCTCTGAAAAGGATAATACTTGGAGAC
ATAGCTGGCCACCGCTTGTTCAGTGTTCATTTAATAACTCATCAAATCATTCTACACATT
CGTCAGCTCCTGGTCTGGACTGGACCCTTTTGAGATGCAGCGGCGGTTATGTAAGATCAG
CCACCCACAGTCCAGCCCCCACTCTGCGACCCCCCACCCCCGAGACAGCCCGCACCGCCC
CTGCCACGCCGGTTCGAGATGTGAACGGCGTGAATGG
>BPHLINC027-RA	scaffold0000002492
GAAAGATATTAAAGCCTTGGTCTATTTCGATCAGACCTCATGTAGGCTAGCCTAAACTAA
GGTGTTTACCTCCACCTCCAAGAATATTATAAAAGGGTAGCAAAAAGCTCAGGTAACGAG
CGTGGCCTACTCTATTACAAGCCTGCTATGCAGGTATAGAGAGTTGCTACCTGAACCAGT
TTGTTGGCTACACATTGGTATTGTTTTCTTGGGGTAAGCCTATCTATACCAGTAGGAATT
ATAAACTCTGGTACAATCATATCAGAACCATGAGTAGCTCAGCCGTCAAGCCTAATGTGG
ATGAAAATCTTGTTTGGATAGACATG
>BPHOGS10001209-AS-RA	scaffold0000001542
CTATAAGAGTTTGACTGGCATTTATGTAAGTGGAGGAACACCGACTGCGGATATTGATCC
CATTACGATAAATCAAGTAAACCAGAAAAAAAGCAAAATTGGCCCAGGATATGATTACAG
AAATAATGGACTTCTGAGTGCTCTTAGTGGTCATTCAAATTCAATAACCTTTGAGGCTTT
ACGTGATAAAATAGCAAGCGAAAATTATAGATTGATGGAAGCAGCACTCCGACTCTGTGT
CTACGTAGACATGTGGAGAAAGAACGAATTGGACGTTTTATTAGGCCTACCTGCAGATAA
AGCTACGCAATTGGCCAGAAATCTCAATCTTAATCAGCCTACTGATT
>BPHLINC538-RA	scaffold0000041278
TAGGAAGAGAGGATGAAGAAGATAGAAGAAGGAAGAAAGACCAATAATTGGATATAGATT
GAGTTTAGTATCAATTCTGCTATAGTCCGGGGTAGTAGAGACAACAAACAATTTGTTTCA
GCCAAGTAAACTGTTGTCACCAATTTGTTCCAGACAAATAAATTGTTGTCAACAATTTAC
TCACAATTGAAAAAGCAATAACAATTTACTTCACCATTTTTTCCGCCATCTAGGCTTGTC
AGAGGAG
>BPHLINC341-RA	scaffold0000026159
CTTCTTCTGTCATGCAGAGAAGAAATTCGTTCAAAATCAGGCCTTGTAAGATCTGAGATT
CACTTTTAACTGTCAGCATTGTTTGAATGAGAGAATCATTGAGAGTATTTATAAGGAATG
CTCAGATAGAGTGAATCTCTTTATAACCATAAAAAGAGTTTTTCATGTCCAGGTTTAGAG
GGTTTACATGTTTATACTTGTCCAGGTTTAGACTCACAAAAAAAAAGAATATTTATTATC
TAGTGTAGTGCCCAAGTTATAATAAAGTTTCATAAACGTAATTTCATGATTTGAAATACA
TGCGTGTAAAGACACTGTAACTTACTTGATCATCAGCAAACCTTGATACTTTCTAAAGGT
GCATTTTCGTTTGTGCGTAAATTTCCGCAGTCGACGGCGGCACAGAGAAGAAGGAGAATG
TTCTCCTACTTTGTGACGACGGCAAGCATTGTTGACATTCATATTGTCCAAATTTCAAGT
GTGCTAAAACAGCTGATCAAATAACTTTTCATTATTTGTGTTTATTATTCAAGAATCAAA
ACATTTTTAATAGTATAAACATATTACCATTTAAAAGTATAAAAAATATAAACTCAACTT
CCCTCATTAAAGCATAATTGAACATAATATTTTAGGTTATTTAGACAAATTGAAATCTTC
CCAATCTGAGATCCTTGCCGTGTCGTGGTCAACGACGGCATTTACGCAAAACCGAAAACC
CAGCTTTAGTGAGAGATCCACTTTTAACTACATTAATATCATCCTCCCAAATAACATCAA
AGCATCTGATTGCAAAAACACTGACAGTCCAAAATGTATCTCACAAATTATTCTACTTGA
TACAATTATTTCTCTTTCTTGCAATTTTTCTAATCACTCCATCTCTTTTAGACTCTTACT
GTATTACCTAGATATGCG
>BPHOGS10016817-OT-RA	scaffold0000021415
CACAGATAAAAATGATTTTGTATTTTTCTTCATTACACTTATTTCAACATACATAATTTG
TATAAATATTGCATCGTTATAATAAGTTAAATCTGGTTAAAAGTCAGTTTATGAGCAACT
GACAACAATATCAATGATCTATTAAAACTTTCACCCGTCGTTCACACCGCGCAGTTTGGA
ATGGACAGTGTTCACCTATCAACTCAACGTCTATGCGCGACATTCCAATTATTTCCACCG
TATTGGAAGTTGGCATTGGTC
>BPHOGS10025616-AS-RA	scaffold0000032059
ATTTTATTCAATAGGATGTGAAGAACAAGACATAGTTTAAGAGGTATGAAATTGTTTTAA
TTTAACGCTAGTAATGTACAATTGTTTATAATACATGACTGGAATAAATTAAGGGGAGGA
AGGGGCGGTTAAGGAGGCGGAACCGCTTAGTGGTATCCGTAACCGTAGGCGTATGAAGGG
GCGGCATAGCTGTGAGCGTATGCGGGGGCGGCGTAAGCGGGGGCGGCGTAGCTGACAACT
GGGATCTCAAAAATGACTTGAAAGTATCAACCCCTTTAAGACGAACCCTTAGCAACACTC
TATTATAATCCTCTACCTAAGATTTTATTAAGCTTGAAGAATAACAAC
>BPHLNC-unc433-RA	scaffold0000036515
ATAAAATAATGTTGAGTGTAGTGTAATTGGTTTATTTTAGGAAGAGCTGAATAAAACTTT
GTTTTTAAATCAGGCCTAACCTAAAAAAAGCCGGTTATCACTGTCAATTATTTGACAATA
TATTTGATTAGGATATTCTAAACTTTAGGCCTGGCGATTTGTAATTAGTTGGTTAATTTT
GTGTAGTATATTATCTAGTTTCAACGTTTTCCATCTTGATTTTTGTTGTCACTACTTTGT
GATTTGATGATTCCATCACCACGTGACAATTTGTGAATAGAAATCCACGTTGTATCATTG
TTATTCAATCAAAATTTTTGCAAACTTGATATTCCCCTAGATCCTACTGTGGTTTCTGTA
GAAACAATGATTATAGCATGAGAACCAAGTGATACAACATGTTTGAATAATGATATTTGA
TAAAAAATAGTTCTTATTCTCTCAAACGTATCTGTAACAACAAACTGCTTCAAATAATTT
TGTAAGAACTGTTTCAAGTATTCATGAAAAACAATGATACTCTGTGTGTTAGAATGGGAA
CCACTAGTTTCTACCTGTGATGAAGTGTAATAAAAATACACAGTGGTGATTTTTGTGCCA
GAAACAATGACAAACCACAGTTCGAGTAGAGGAATTCAGTGAAAATTCTTTGAAAATGGA
ATTGGTGCGCGTGTTTTTGGATTATATGACTTTGTTGTGTTTGTTTGTGGTTTGGAGCAT
GTGTGAACACGTGGATGGACTAACAACCGCTGATATTGGATCTCCGCTCAGAGTGGCACA
GTGCAGGGTCGAATGCATCAGCAAGTTCTCAAGGAGTGCAGTTCATCATAAGACGTGCCT
TCACGGAAGTGACTGCAAAATG
>BPHLNC-unc499-RA	scaffold0000041250
CGAACATGTAACATGGACATGGCCGTTCGCCGGTTGCATCGTTGGATTTTCCAAGTCTTG
TATATTTATCTATTATTCCCGGTGTTGTTTCATTAAAGAAGGAAAGAACAAATTACTGTA
TGTAACATGGTTTTTACTCTACGAAATTACCTACCAATCTGTATGCTGTGTCGGACTGAA
AGGCTATGAACATGATTCTCTTCGATTCATGTAATAATAGATCCAGTTCATCTTGCATAC
TACAATTAGGCCTATGTTACACTCATCTTGAAACATTTTTACTACTCTTGAAACAGATTA
AAGAAATCATAAATTCTCCCGCCAACCCAGAGGCGGGAGGCAGCTATGGACGGATCGCTA
TGCGGGAGCAGAGGATAGAAGAATTTTATCAAAATTCAACTTTTAAACCGCCATAAACAA
ACCGACAGGAAAAAATGGCCGTTGCTAAAAATAAAGAGAGATGCAGCTGTTTGTGGATTG
GTGACTTCATTGAAGTTGGACTGATGACGTCATACGTGCCACCTTCAGGAGACGTCATGA
ATTCTTTTGGTTGATGGCATCATAGGATACTTCTGTTGGTGACATCACAGATGTGCATTC
ATCTTCCGGCGTTCTGGGAGAAATTATTTTGGAAATATCACCGAACAGATTCTGCGCGTT
TCACATGGAAGGATGGCTTCAATATGGTAACGTGTTGCAAAAATTTTCACATTTATAAGG
ATGTAGCAGACACTATCTACATTACTACTATGGGGTATCTACTATAGTGAGGTCCATGTT
TATTAAGTCAGCACTTGATTAACATTGCTGTTGCTATCCTTGTCTTTCATTAGACAAAGT
AAATAGCGCTATCCTTCTCTAGCTCCACAACGTTGCCAGATAGGTTTTCAACAATCTAGA
AATTGCCAAAATGTTCAATCTTAATATTATGACAATTTATTAAATCATTGAAAAATATAT
TTATTGAAGAATAGAATATAATTGATTATTATAGACAAGAAAGAACGAATAATATTACTT
CAGATATACAGGAATCAGCTATCTACTATAGAAGGCAGTGGCAACGCAGAGAATCGTCAA
TGCTGTTGTCCTATCTTTCTTCACTGACTTTATAACGAGGACCTCACTATGTCTAGATTT
AATTCCGAA
>BPHOGS10002253-OT2-RA	scaffold0000002969
CTGAAATATTCATAGTCAATGTAAGAAAATTAAGATTTTAAACAATTGGGTATTGTGCAA
TATACAAATAAATATAGTTTTAGATTAGGTTAGCTTTAGGTTAGGTTAGTGACTAATTAG
GTTAGTTTAATTGGTGTTTAACTGGTGTCTTTCACAGGTGAATGTTTGTGAATGTCTGTT
GCGCACAGACTTATGCGCAATGCACATGCGCATTTCACTTCTCATCAGCTTATCAAATTT
ATTGTTTCTATACAAATACAGATATAATAAGAATGCATCAGCTGATGAAAAGTAAAATTC
GCATGTTTGTGGCACATGTCTGTACGCACCTTCAGAAAGGGTTAGGGTTTGACAATACTC
ACACTGGTATGACACAAAGAGACTTTTGAGACTAAGGCGGGATGCACACCGGAGAAACGC
GTTTCGTGAAAAAAGTTTCAGGAAACGTGAAACGAAAGTTGCTCGCAATCGACTGATAAG
ATTAAGCAGGGAACGTTTCTTTTGTATGCATGCGCGAGTGAAACGGATTGCATGAAACAA
GTTTCATGAAAGAGGGCTTCACGAAATGCGTTACTCCGGTGTGCACCCCGCCTTAGTTGC
GACTTAGCGACTTGAGACGCTGGTCGCCAATCGCTAGTGTGAGTATAGACGTGGACAAAA
TTTGAGGGTAGATTAGTGAAAGATTAGAGGGTTAGGTTTTGCTTATAAAGGCAGAGTTTA
CGGAATGGTTAGGTGTTGGGTGTTGCTTGCTTTCAAATGGCTTAAGGTTAGCGCATGCAC
AGTAGTGACAGAAATTAGTCCATTGTATAACTCACCTTTTCCAATTATCTATGCTAGTTC
GTTTTATCTATTCATCACACTTGTTATCAGGGCATTATATTTCAAGATTCAAGTAGATTT
AAATCCAAATTATTAAATATGGTCACTATCAAGAAAGCCCATCATGTACTGGATTCCCAT
TGAATGCAGTGTTTGGGCTTCTCTTGAAAATATGAGAATTTTATTGTTATTCGGCTGAAT
ATAAATCTGAAAATGAATTAAATCATAGTATGCAACCTCTCCCATGTTACCATAATCATA
AATCATCCAAATTATTCAATTCAGACACTTCATTGCCAGAAGACCATACAGTTCACTTTC
TTCCAATGAGTTTATATCATGTTAAGCT
>BPHOGS10002253-OT2-RB	scaffold0000002969
ATAAAATGCTATTCAATCTTGAACTACTCAGATGTATAATACTGTACTTATTGGAGCATT
GGCATCTTGTTGAAGTATAATATTATTATAGCCTATTGCCTGAGGGGGGTGGTGGCCTTT
ATGGGCTTATGGCAATATAGTGTTCAAATTGAATAAATTGGACGATTTATGATTATGCTA
ACATGTGATGGGTTACATACTCTGATTCAGTTCATTTTCAGATGAATATCTAGCCGAATA
ACAGTAAAATTCTCCTAATCAAGTAATTTTTAAGAGAATCTAAAAAATAAATCTGAAATA
TTCATAGTCAATGTAAGAAAATTAAGATTTTAAACAATTGGGTATTGTGCAATATACAAA
TAAATATAGTTTTAGATTAGGTTAGGTTAGTGACTAATTAGGTTAGTTTAATTGGTGTTT
AACTGGTGTCTTTCACAGGTGAATGTTTGTGAATGTCTGTTGCGCACAGACTTATGCGCA
ATGCACATGCGCATTTCACTTCTCATCAGCTTATCAAATTTATTGTTTCTATACAAATAC
AGATATAATAAGAATGCATCAGCTGATGAAAAGTAAAATTCGCATGTTTGTGGCACATGT
CTGTACGCACCTTCAGAAAGGGTTAGGGTTTGACAATACTCACACTGGTATGACACAAAG
AGACTTTTGAGACTAAGGCGGGATGCACACCGGAGAAACGCGTTTCGTGAAAAAAGTTTC
AGGAAACGTGAAACGAAAGTTGCTCGCAATCGACTGATAAGATTAAGCAGGGAACGTTTC
TTTTGTATGCATGCGCGAGTGAAACGGATTGCATGAAACAAGTTTCATGAAAGAGGGCTT
CACGAAATGCGTTACTCCGGTGTGCACCCCGCCTTAGTTGCGACTTAGCGACTTGAGACG
CTGGTCGCCAATCGCTAGTGTGAGTATAGACGTGGACAAAAT
>BPHLINC156-RA	scaffold0000012633
CAAGAGTACCGATTGGGTATAACTATACTGATTTTAAAACAATTGGGGATATTCGTTACA
CTCACCTATGGAGAAAAATAATCAGTATTAGTACTTCAAGGAAGGAAAGAGAGAGTTCGA
TGAAGATAATATATTTTTCAAGGAAGATTCCAAATTCATTCCAAACTCAACCTCATAGAA
GATTGTGGTGAGCTTACACTTATATATGACAACAAATTATTTTCAAAAACATAACGCATT
GTTTGAAAACATACATTACTGAATCATAATGATAATAGTGAAAAATGGAGAAGCATACAA
TTAGTTTATAATGATCATAACAGTAATGCTCTTATGGAGATGAGATTTGGAAAAAAACTT
CAACAAACTAGACATAGAACGTATAGAAATATTATCTTAGCTTTCAAGATATGAAGTTGA
ATCGAATAAGAAAATCTTTGAAGATGCTCAATTATAATAATGATACAGAGGGAGGAATGA
GGTTTTGCGTGATAATGGAAAAAGATCCTTGAAATTTCTAGAAGTGAATGCAAAGATTTG
AAAAGGAAATTATGAGAAGTACGCCATTGTGAGTAAGTTAGAGGACTGTTTACATGCTAA
TCGGAAACGAAACTGAAAGGTTTCATAAAAGCATGCAGATGAGGAGGTAATAAACTACTC
TTTTTCATGATTCAGTTTCTCTAATCACTGGCAAAAGAAAAGAGCGGGGGATTTAAGATG
CACATCCTAATGCCCTCTTCAAGTCCAACTCGGCTTCTTTATAAATGGATTCCGATAATT
GAGAAAAGCTCTTCCTCAAACCGGAATAAAAATCCATTCCT
>BPHLINC288-RA	scaffold0000022652
GTCTGTTCTCGGGGGTGGATCGCGCGACATAACCTCAAAGTAAGCCGCGTGTTCGAAATC
GCGATAAGCATTCAGTTTACGATATCCATAAAAATACGTGTTGTTTGGATCCACACAGAT
ATTGACATCTTTCAAGATCCATTTATATTGATATAATAATTCAATCAGTTCCAGAAAAAT
TACAATTACTAAAATAAGGTGTGTTAATACCGGGGAATCAACAAGTTTGAGAAAAAGGAG
CTGAAAATCGCATGAGAAGTATCATTTCAACGGCTTGATACTCTAGATAACTTTATTCAA
TCGAATAAAATAAAACTGAGAACAAACCCTAATTCTTCAATAGATTGTATTTTTATGTAA
GAATGATATTTTTTATGGATTGATATTTGATATTGAAGGATTCTTGGATTCGTTATTCTC
AGTACAAGAGAATTTTCAAATAATTGTGAAACATTATCCAATTTATCCAGTAACTCATTG
AACAAAATTGGAAGGAACATCAAATTCAAATGAAACCAAGATATTTCAAGACACTACAGT
AAGTGATTGAGTGTGAGTGAGTGAACTGAGAAACTGAACAATACTAAATTCCGAACAATT
GTACTTGATTTGGAGTGGATACAGTTTGGAAATGGAAGAGGAGACCA
>BPHLNC-unc317-RA	scaffold0000026490
ATTATATTTCATTGGACCACTAAATCTGTATTTTATTGTCTATCACCTAGATGCATGTGT
GAATTGAAATCAATTAGAATATCATTATAGAGATGTGCATCACATTCAATGCACATGGCC
TTTGATGGAGATTCCACTTTTTTTTCAACAAGCCATGTGCATCATATAAGATCATTGCTT
TAAAATGAAAGAAAATGGTGAGGTATGAGTAATGATGAAATATATAGTAATATTAGCCAA
TTTTGAGGGTACTAAGCCAAAAAAAATGACCTTGGCCAATATCAAGATTCTTCAGAAACA
TGCATGGCAGTCAAAGTGTCTTTCACTTTTAAGATATTCTCAACTTGCAGTTGAACAACA
TTGATCGTGGTCAATGACCATGAAAAGGATGACATAATTGGCAAAAAAGTGGCTATTGAA
GCTCGAGTAAACAAAGGGTTGTCTTTCAGTTTGAGGCTATTCTCAACTGGGAGTTGAACA
ACATTGATCCTGGACAATGAC
>BPHLNC-unc317-RB	scaffold0000026490
GAAAAGGATGACATAATTGGCAAAAAAGTGGCTATTGAAGCTCGAGTAAACAAAGGGTTG
TCTTTCAGTTTCAAGCTATTCTCAACTGAGAGTTCAACAACATTGATCCTGGTCATGACC
ATGAAAAGGATGACATAATTGGCAAAAAAGTGGCTATTGAAGCTCGAGTAAACAAAGGGT
TGTCTTTCAGTTTCAAGCTATTCTCAACTGGGAGTTGAACAACATTGATCCTGGACAATG
ACCATGAAAAGGAG
>BPHLNC-unc317-RC	scaffold0000026490
GAAAAGGATGACATAATTGGCAAAAAAGTGGCTATTGAAGCTCGAGTAAACAAAGGGTTG
TCTTTCAGTTTCAAGCTATTCTCAACTGAGAGTTCAACAACATTGATCCTGGTCATGACC
ATGAAAAGGATGACATAATTGGCAAAAAAGTGGCTATTGAAGCTCGAGTAAACAAAGGGT
TGTCTTTCAGTTTGAGGCTATTCTCAACTGGGAGTTGAACAACATTGATCCTGGACAATG
ACCATGAAAAGGAG
>BPHOGS10017232-OT-RA	scaffold0000021910
AAATTTCTAACCTCGAAAAACAACGAATCACAATATTATTCAATAATGTACAAAAGTTTT
TTAATTGTTTGTTAAAATTTTGGACATTTCAAAAACGAGTATCAGTGACACTTTCAAAAT
TTTAGATTTTTACATAGTTTTTGATAGATATTAGTCGTTAAAAATGGCTTTTAATTTTGG
AAATCCAACGACTACTCCTTCAACAACACAATCTGCATTTTCATTCGGATCCAATACAAC
ATTTGGAGCTGCAACTTCGAGCCAAGGTGGCTTCAATCTACCACTTGGGACATCCACTCC
TG
>BPHLNC-unc118-RA	scaffold0000010615
GTCTGCCGGTGTGAACGTGTTACACTGCCCTATGTGGATTACCTCTTTAGTGCTTCTCTC
TCGTTTTACTGCTTTCGACCAGATAGAGATAAGAGCTACTGAAAATCTCCTCCTTCAGAC
TGGAGTTTTAAAGGATTTCAAAAAATGATGCTCATTCAAAGATAAGGGTACTAATATAGA
CATAAAAGTTGAGCAATACATTACTGCAGTGATCCAGCAACTCATGACAAATTTGCTTGT
AACAACAAGTTAACAACCGATAGCAGAGGAGGATAAATTGGGAAAAATCAATATAAAAAA
GATGCGAAAGGAAATGACAACAACAAACATGTAAAATCAACCAAAGTGTGTGCAACGTTT
GATAATTACTTCGTACATCTATAGATATGGGGCCAAAGTTGTACGATCATATAAATAATA
GACATTCAAAGAACGAACAATTTTGGTACAGAGACATTCATAAAAATAGTTTATCAATGA
TACATCACTTCAAAACCAGCAGATTAAATTAATAGCGTGATACTAGTTTAACTATTATGT
GACAAAATCGAGGTTAGTCACAAATTGTGACGTTCAAATTGTTGATGCATAGAGTGCGTG
ATATTTGAAGAAAATCTACATGAACTAGTAAAATATTTCATTAGTAACAGTCATACCAAA
ATATTAATGACAGTATTGAAATTAAGAGACTATCTAGTACCAATCATTTGGGAAATACGC
TTCTTTCACTAGTTCATTTTTGTAGAGACCAAGATTGAAGAGGCAATATAGTATTAAATA
TTTGGAAAAAGGTACGCTTTGTTCTTGTTAGACTAGTTCATTTTTGAACAGTATTAAGAT
TAATTGACATACAATATAGTAG
>BPHLNC-unc257-RA	scaffold0000022104
TGCCGGTATCCGCACTAATAAATATCTAACCTAACAATATGGGTTATGAGTTTAATAAAT
TAATGGAGTTAACAATAGTGTATAACAATCCAAAGAATAGCTTGAAAAAATTGATAACCT
ATCAATCATTAAGATGATAACCAAGATAAATAGGTACTGTAGGCCTACACGGTACTAATG
TTCTGATAAAAAATGTTATCAACAGCTTACCTGTCACTCACTGTGTGGAGTCAGCTGTGT
CAAATATTATCAGCAGAGTTTGCCGTCTGCTATGACATAAAATATTACGTCAGTTTCTGT
TTAGATTTAAAAAAGAAATGGTTGTTGGTTTTGGTTGATTGCTTTCCTATTCCTATCATT
CCCTTTTGTCTTTCTTCTTCTATCTTTTGTTTATGTCCCACCCATCACCTTCGGCAACCT
TCGGCACCTCTCTCTCACTCACACTCTCTGCACGCTGCTGGACGATTCTAGGCTTCTAGC
GAACTCCGAATCCGAAATGGCGTTCTGAACAATGGATTGTCGAACTTCTTGACAGTGATA
CGGTTTTCATTCTATATTCATCCTTATTCAGTTCATCTTCATAAATATGTGATTTAAAAA
AACAATTCAAGTGATTTAATACCAAAGTAAAAGTTGGTATTTTTTTCACTTGTTTTCTCG
GATTACGGTTAAGCATTAAAGTAAAAAGTTCTCTAACCTCAATGTTTTTGTTGGTAAAAA
GCAGTATTTTAATTATGTTTAAATTAGATTCTAATTGAAATTAAGTATTTAAAACCAAAC
TTGTCAGAGAGTGTATTGAATAGCTTTATTTTACAAATCTTGAATGCTTCATTTGCAGTA
CTCTAGATCTTGAAAGTACATGCCCACTAAGTAAGTTGAATCTACACAATGGAAAATGTT
AAATTCTCAGGTGAACCGGTGGTTTATATAAAAGAAGAACGAACAAACCTCAGTGCTCTT
AATCCTATTGATCTGAATATACAAGATGAAGAAG
>BPHLNC-unc257-RB	scaffold0000022104
TGTGTGGAGTCAGCTGTGTCAAATATTATCAGCAGAGTTTGCCGTCTGCTATGACATAAA
ATATTACGTCAGTTTCTGTTTAGATTTAAAAAAGAAATGGTTGTTGGTTTTGGTTGATTG
CTTTCCTATTCCTATCATTCCCTTTTGTCTTTCTTCTTCTATCTTTTGTTTATGTCCCAC
CCATCACCTTCGGCAACCTTCGGCACCTCTCTCTCACTCACACTCTCTGCACGCTGCTGG
ACGATTCTAGGCTTCTAGCGAACTCCGAATCCGAAATGGCGTTCTGAACAATGGATTGTC
GAACTTCTTGACAGTGATACGGTTTTCATTCTATATTCATCCTTATTCAGTTCATCTTCA
TAAATATGTGATTTAAAAAAACAATTCAAGTGATTTAATACCAAAGTAAAAGTTGGTATT
TTTTTCACTTGTTTTCTCGGATTACGGTTAAGCATTAAAGTAAAAAGTTCTCTAACCTCA
ATGTTTTTGTTGGTAAAAAGCAGTATTTTAATTATGTTTAAATTAGATTCTAATTGAAAT
TAAGTATTTAAAACCAAACTTGTCAGAGAGTGTATTGAATAGCTTTATTTTACAAATCTT
GAATGCTTCATTTGCAGTACTCTAGATCTTGAAAGTACATGCCCACTAAGTAAGTTGAAT
CTACACAATGGAAAATGTTAAATTCTCAGGTGAACCGGTGGTTTATATAAAAGAAGAACG
AACAAACCTCAGTGCTCTTAATCCTATTGATCTGAATATACAAGAT
>BPHLNC-unc257-RC	scaffold0000022104
TGCCGGTATCCGCACTAATAAATATCTAACCTAACAATATGGGTTATGAGTTTAATAAAT
TAATGGAGTTAACAATAGTGTATAACAATCCAAAGAATAGCTTGAAAAAATTGATAACCT
ATCAATCATTAAGATGATAACCAAGATAAATAGGTACTGTAGGCCTACACGGTACTAATG
TTCTGATAAAAAATGTTATCAACAGCTTACCTGTCACTCACTGTGTGGAGTCAGCTGTGT
CAAATATTATCAGCAGAGTTTGCCGTCTGCTATGACATAAAATATTACGTCAGTTTCTGT
TTAGATTTAAAAAAGAAATGGTTGTTGGTTTTGGTTGATTGCTTTCCTATTCCTATCATT
CCCTTTTGTCTTTCTTCTTCTATCTTTTGTTTATGTCCCACCCATCACCTTCGGCAACCT
TCGGCACCTCTCTCTCACTCACACTCTCTGCACGCTGCTGGACGATTCTAGGCTTCTAGC
GAACTCCGAATCCGAAATGGCGTTCTGAACAATGGATTGTCGAACTTCTTGACAGTGATA
CGTATTTTAATTATGTTTAAATTAGATTCTAATTGAAATTAAGTATTTAAAACCAAACTT
GTCAGAGAGTGTATTGAATAGCTTTATTTTACAAATCTTGAATGCTTCATTTGCAGTACT
CTAGATCTTGAAAGTACATGCCCACTAAGTAAGTTGAATCTACACAATGGAAAATGTTAA
ATTCTCAGGTGAACCGGTGGTTTATATAAAAGAAGAACGAACAAACCTCAGTGCTCTTAA
TCCTATTGATCTGAATATACAAGATGAAGAAG
>BPHLNC-unc095-RA	scaffold0000007817
TGGAGAAAGAGTTTACACTTGAGTGATTCCGCTTCCTATCACAGGCTCATCAAGCAGAGC
CGGCCTATGGTGGCAACATGGGTGAGGCCTCTTCACCATCATGGTCTATGGCAACAATGG
CAACAGTACAAAGAAATGGCCTTTGACGATAGCATGGTGTAGTCCAACTCTGATGAATCC
TCACCTTCATCATGGCATAGTCCCACTTTGACGGCCTCCTCACTACCATCGCAAGTGAGA
CAAGGACAACAAAAAGTCGCCTATGATGATAACATGGTGTGATTCTACTCTGACAGCTTC
CTCACCACCATGGCATAGTCCCACTTGGATGGCTTACTCACTACCATGACGTAGTCTTAT
TTTGACGCCTCCCTCACTACCACGACATAGTCTTACTTAGACGCCTTCTCACTACCATGG
CGTAGTCTTACTTTGATGGACTCCTCACTAACTTGGAAATCATTGAGATTTTTCCGTCAT
GGATGATCTCTCTGCTTGCTGGTTCTTATGCACCAAAAGGCTTATCAAGAAACCGACCCA
TGATGGCAACATGGTGTAGCCTCATGGTGATGGTCTCTCCGACTTCTCTGACGACTTCCT
CACCACGACCATGGCATTGTCCCACTTTGACGGCCTCCTCACCACCATGGCCAAGATAGA
ACTACAACATGGTGTAGTTCAACTCTGACGGCTTCCTCACCACAATTGCTTAGTCTCACT
TGGATGGCCTTCTCTCGACCATGGTGTAATCCTACTTCGATGGCCTCCTCACTACTAAGG
CACTAAGGCATAGTCTTAGTTTGACGACCTTCTCTCTACTATGGCGGAGTCTTACTTTGA
GGGCCTTCTCACCATCATGGAAATTCTTGAGATTTTTCTGTCATGGAGGATCTTTCTGCT
TGCAGGTTCTTATGCATCAAGAGGTATGTTAGTGTAAACCAAAGCTCAAAAATCGATGTA
TTGAGGCCTGGATATGAATATTGAATTGCTATCCATAGTCTCACTTCCATATCCTACATT
CACCAGTGTCTAGAC
>BPHLNC-unc529-RA	scaffold0000043687
CTGCACAGGGTTTAGGATTTACATAGAAATTGTAAGCACATGGTTGAGGATTTTCATTGA
AAGCACAGGGTTTGGGATAGAGATTGTAAGCACACTGATTAGGAATATTAGTTGGATCTT
GACGACATTTATAACGATAATTGCAACACGTAGAAGTGCAATGCTTTGAAACTGCACCGA
AAATGCAACCAGGAGTTGCATAGAAACTGCATCTTGTGCATCATGTGATGTTGGTTTCGT
TTGGTAACATGAGGCTTGTGCCGGATTTGTGTCATCTGTTAGCTGCTGCGTTTTGGCTGG
AAT
>BPHLNC-unc529-RB	scaffold0000043687
ACATAGAAATTGTAAGCACATGGTTGAGGATTTTCATTGAAAGCACAGGGTTTGGGATAG
AGATTGTAAGCACACTGATTAGGAATATTAGTTGGATCTTGACGACATTTATAACGATAA
TTGCAACACGTAGAAGTGCAATGCTTTGAAACTGCACCGAAAATGCAACCAGGAGTTGCA
TAGAAACTGCATCTTGTGCATCATGTGATGTTGGTTTCGTTTGGTAACATGAGGCTTGTG
CCGGATTTGTGTCA
>BPHLINC490-RA	scaffold0000037782
AATCCAGGTTTGTAACAGCCAATCACAGACGAATTTCTACTAGTTCAATGGTTTGTTCTT
CAATTTCAATTCTAAACTTCATCATTTCAGCTGATTTCTTGAAGGGAGTGTATATAATCA
ATATCACTTTCACTTAAGCACTTTCAACACATTATTACACCAATCTTTCAATCTTGAAGT
CTTTATACTTCTCCAATGTAGGCTCACTTAAGTCAAGTTTTTCTTCAGAAATTTCATTAA
TACCGGAGTTTCATTTTTTTTAGAAATCTGTTCAACTGTCCCATGAATTTTATGTAATTA
ACTAAGGATGAATCGAAATATTTAATGCCACATTTTAATGCTACTAATTAAATTATTCAA
TTTTAAAATGAAATATCACCTTATTTTTAATGAAACATTTTCAAAGTTTGAGTTCTTTGC
AAGTCACTTTCGTTCAATTGGAAAACACTCTATACTATTGAAACAAAATTGTCAAATTTA
TTCCAGTCAGTTTACAACTATTCTTACTCCAAAAACTAACTGTTTTGGATTTTTCCTTGT
ACCAAAAACAGTAAATTGAGAGACATGATAGATATTTTCAATATTTCTGTTTTATTGTAT
CTCAATATAAAATCTATTGTAGTGTTTCAGAAGCACAGTTCAATACCAAGATTTTTAGAT
TTTTCTTGTGCCAAAAAATAATCAATTGGGAGACATGATGTAGGTTGAGTATATACTCAA
AATTTATGTTTCAATGTATCTCAATGTAAAATTTTTTGTAGCAGTTTAGAAGCACAGTTT
TCATTAGTTTATGTGGGTAACATGTGTGTCAGATTCTTTGAAAAATCATTCAACATTG
>BPHLNC-unc549-RA	scaffold0000045262
TGTTATTTATAAGGAATGCGGACAGTTTAAAGTGAATCTCACTAAAAAAACTAAATCCAG
TCATCAATATTTGTTTTCACTCAACTCCAAATTCGAATTTGGTCTCCAAAGCCTTCAATT
TCTAATCATAATGGTTTCTTTACAATAATCAGTTATGATAAAAGTACAAAAATCGTGGCA
AGGGACACTAAAATTAACACAACATTACAGTAATACGTGCTAGAAACGTGACCAGTAAGA
TTTTTCACAAGCCAACGTCTTCCTACTTCTAATCATATCAACATCTTAAGGTGCGTACAG
ATCTACGCGCCGCAAATATGAGCAATTTACTTTTAATCAGCTGGTGCCAAGCTTTTCATA
TCTGTATCTTACCGTTTCTGTAAAAAATACAGATATAGTCAGCTGATTAAAAGTGAATTG
CTCATGTTCGCGGCGCGTATATCTGCACGCACCTTTAAGCTGGATTCGTACACTACCACG
AAACAGTGACAGTGAAATTATAATTCCCACAATTTCTAATAATTTGACTATTCACATTCA
GCGAGTATGAATAATCCCATTATAGCTTATGGGGATTATATTTCTACTGTTCACTAACAA
TGTTCTCCAGCTTCTTACT
>BPHLINC507-RA	scaffold0000038955
TGACTAATGAATAAACTTTTCAAAATAAATTTAAAATTAACAGCATTGTTGCACAATAAT
ACATAACTAGTTGAAAGTTTGCTGTTGTGATTATATAAAAATAATCACAATAAAATATCT
AAAAGCAGACATTATTGGTGTCTATCACTGTATTAATCGGCTATTATGAATATTATTGAA
AACCAGTATTATAGGGTGTTATTGGGCAGCATGATATATGGAGATCTATTGTAAACTATA
TCAAAGACCTTAAACAGTAACTGTATTGTGAACTTACTATGCTATTCATGTGTTTGAGTA
TAATATATAATAATATATGATGCCTTCTGAAGGGAATAGATTTAGGC
>BPHLNC-unc033-RA	scaffold0000003291
GCTGCAACTCACATCAGATTGGACCAACTTTCAGCTTTAAAACATGAAGCTCAATCTTCC
TTTTTTCGTTGGGACGTTGACAGTCTTGTCTATACTGATGTTTGTGACACCTATCCCGTT
AGGTTCCCCAATTCCGGGGACATTACCTGGGGTAGACAACGCAGGCCACATACTGAGTGG
CCAAAACTTTAGACAAACATCTAATCATTGGGCCAACAGTGGACCAGGATTGCCAAAATA
CACCCCAAGTTATCTAGGTTGGCGGTTTCGCCCAAGTGCTGTTGGGAGTGATGGGCCTAG
ACCTAATGGAAGACATTGAGGTTTGCGAGCATATTACTGACCTGGGGGACCTCAAGGAAC
AAGGAGAGACCATCTAATGGAAGTGATAGTTCATAAGATTGGACCTTAATGAGTAACCAC
CTCATGGAAGTGATACAACATTTTACTTCACTTATATTCCTA
>BPHOGS10003934-OT-RA	scaffold0000004860
CTCGAAGCCAGTCGGTGCTTGTCTGTGGACCGTGCGGTTTGGCTTGCGTGCGCGCGTGTT
GTGCTCTCCTTCTGTTATCAATCACGTACTTTATCACGATAATATAAATTTTGTGTCACA
CGAGAAAAGACCGGCTTCGACACTTTCGACCGGGCAGCTAGGTGGCGAGACAGTGTCGAT
CTTTATGCAAATGCTACGACCAGAATCGTGCTGAGTGGTTACAGACGACCGGATTCACAC
CGGGGACACGATACCCCGGTTCACACTGCCCCAATCGCGATAGTGCCAGTGATCAGTGAA
TTTCAGTGAACCAGTGTCTGTCTACATGTTGTGCGGTGCCGACGTTGGAATGTGTCTCAT
CCGAGAAGAAAATGTGATCTAAAAACGCCGTGAAACTACTAGAGTGCAGCCGAGGCAGAA
ACCCAATCAGGAAAGTCATGTACTTGCTGCTCAGGGCAGTGATCGCGATTTGGTTTCTGG
GCGTAGCCACAAGGCAAGAAGTGATCGGAATCGGGAAATACCCT
>BPHOGS10010437-OT-RA	scaffold0000013167
CCAACACCAGCTGGAGTCCAACCCAGCACCGCTGAAACCATCTTCTAATCTACTTCCTCG
ATTCAACAGTTTCTCAAGCCAGACTATCACGACACCTGCTGCACTAGAGAGAGACAGTGT
GACAATGGAGGAGTGAATGAGGAGGTGAGGAGGAGGTGAGGAGGAATGGCAGAAGGAGAA
GAAGAGACTGGAGACGCCATGTTAGCAGTTAGCGCTTCACCCCACAGCGTCATGCGGCGA
GAACATTCTCAACCAATC
>BPHOGS10027816-AS-RA	scaffold0000034931
CTGTACTCTGTACGATTATCATGTCTGAGTTTTGAGGTACCTGATAGGCTACCTAGCTGG
GATATTCAATCACTATGGATAAAAAAGCCATAATAAGTAAATTACGTGATTACCTGCCTG
TTATAGTTTTTGTTCCCGGAATAGCTTATTTACATTATTTATGGGCAAATATAGGAGGCG
ATACTGAAGAACTAAGTGGCAAAACACAACGAATACCCCCTATAATG
>BPHLINC595-RA	scaffold0000045274
GTAGTTGTACCGTTCCTTTCTATTGGCGGAAATTCTGATAAATATTTTCTAGAAAATAGT
AACTGCCAATCACAGTTGACTTTGGTTAAGTTGCAATAGTCTAGTATGGGCGATCATGCA
GCTGTCTCGACAAGGCAAGTGTACCGTGGGCTTCATTCAGCGTCTGTCCATTGCTGCTAA
CAGAACTGAATATGTAGTTTCTCAATAACTTTGCTTAAACTTGTGTAGTGATTAGATATT
TATTATGGCTTTTGACTGGTCTTTAGTCTTTCTTTATTGGCTGTGCAACCTTCTGTTGTA
GTAGCATGTTTAGTTTGCTTGCGTTTTAGAAGTTTTTTCCAACAAAAGTAAAGAAGAGAG
AGAGAGTATCAAAAGTTGTCGTCTTACGATGGAGATTTTCCTCCAATTACCGCTACTAAG
CGGTCAATGTACGGGTCCATGAATGTCTCATGAACGTGTGTCTTTAAGCCGCTGAGATGC
CTCTGAATCGATGGCAGTCCTAGAAGCTTGGAGTCTGCTGTCTCCTGTCCCATCTGGACG
TGTAGAGCTCAATCACCGAGCCTAGATTCGAATTGACGAAACAGCTTTGAGGTAACAACT
TTTTCCAAATTAAACAAACGTCCCAGGAACTCCGGATGTGGCAGAATGGGTTTTAGTGAC
TATCGACTTTCAAAAAGGGGGTAAAACGTGAACCATTTAATCAATTAAAACGTGCTGAAT
TAGACTCTTCTTTTATTGTTAAATCGTAACTTTGAGATTTGGGACTTGGGGATTAATAGA
TTACAAATTTTATTAAATGGGTTTGAGTAATAGATTTTCGGTTGTATCTTTACATTGAAA
TGTGAGGCCATATT
>BPHOGS10035097-AS-RA	scaffold0000044539
GAAGCCAGCGTCGCGGTCGCGTCTAGACGTCCCATCGCCTGCTCTCACTTGTGTTGGCTG
ACAACCGTCGAGCATGCAGTGTTGTGGTGCACTTCCCCCGCGTCCCGTCCAAGGGCCCAT
CCGTCAGGCCCTGTCGTCGGCCCGTCAACCGACCAAACTAGTTTCTTGTTGCTAAGTGTT
ACAAGTTTACTTATTTTCCTACAGCTTTATCCTTTACATAGTGCTGTGAACGTTGTACAT
AGTGCTTTGGAGACACCGTACTATAACAGCAAAATATACCATAATTCCTCCCAATAAATT
CAAAAGGATATTTATGCAGAGCTGTTCTCAGGATGAACATTCAATATACCCGTTGATGCA
AGAGTAGTGGCTGCTGTGGGTATTCGCATTCGCATTCACAGTTGATTGTGTTCAGCGCTC
ACACTCTGCCGGTGTAAATTGCAACCGGCCATTCTCTGTTCACGGATTAACAGCTTCAGA
CAAACGTTCAGTGATATTCGTTTCTGTTGATAAAAAAGTGATCCGACAGGAGCGGCCCGA
TTATTGACTTCCGTTCGTGCGATATTTCAGTTGTAGAGACAATTTCGATGCGCCACAGTT
GTACAAAACAAGTGCTACGACGGTGAATTCATTACAATGCAGACGTCTTTTTCGACATCT
ATAAGCTCGCTGCAGAGGATATATATCCTGTCAACCCTTTTCATTCTGTCTCTACTTGCA
TGTCTATCAGGTG
>BPHOGS10035097-AS-RB	scaffold0000044539
GCCAGCGTCGCGGTCGCGTCTAGACGTCCCATCGCCTGCTCTCACTTGTGTTGGCTGACA
ACCGTCGAGCATGCAGTGTTGTGGTGCACTTCCCCCGCGTCCCGTCCAAGGGCCCATCCG
TCAGGCCCTGTCGTCGGCCCGTCAACCGACCAAACTAGTTTCTTGTTGCTAAGTGTTACA
AGTTTACTTATTTTCCTACAGCTTTATCCTTTACATAGTGCTGTGAACGTTGTACATAGT
GCTTTGGAGACACCGTACTATAACAGCAAAATATACCATAATTCCTCCCAATAAATTCAA
AAGGATATTTATGCAGAGCTGTTCTCAGGATGAACATTCAATATACCCGTTGATGCAAGA
GTAGTGGCTGCTGTGGGTATTCGCATTCGCATTCACAGTTGATTGTGTTCAGCGCTCACA
CTCTGCCGGTGTAAATTGCAACCGGCCATTCTCTGTTCACGGATTAACAGCTTCAGACAA
ACGTTCAGTGATATTCGTTTCTGTTGATAAAAAAGTGATCCGACAGGAGCGGCCCGATTA
TTGACTTCCGTTCGTGCGATATTTCAGTTGTAGAGACAATTTCGATGCGCCACAGTTGTA
CAAAACAAGTGCTACGACGGTGAATTCATTACAATGCAGACGTCTTTTTCGACATCTATA
AGCTCGCTGCAGAGGATATATATCCTGTCAACCCTTTTCATTCTGTCTCTACTTGCATGT
CTATCAGGTAATCGGAATTGGAAATAATTCAAGTGAATAATATCCACTTATACGTATGTT
>BPHLINC355-RA	scaffold0000027531
CCTGGCCGAGCTAGTATGAAAGGTCCCATAAGAATACATGAGAATTATATTTCCACTCTA
CCGGTTACTGATACTGATATGTGAAAATCTAGCTTTAAAAGTACACTATAATATTGAAAT
AAGAGTCCGTTGCAACTTACAAAAATCACATCTCAATATTTTTATAAATTATTATTGGGG
ATGATTTACATTTATAATATATAGTGAGTACAGTATTATTAATTTATTA
>BPHLINC231-RA	scaffold0000017574
GGCTATGGACTACAGCATGGGCTTGAGAAATTTGTACGGAGTGAATCCTTACTTCAGACA
ATACATGCCTTTCTTGTAGCCCTACTAGACTCAAAAAATTGTCTGATACACATCATACAC
ATTCTTTTTGGGAGAATAGCTGCTAAGCTTAACCACGATTATAAGTACGAAAAATTTGAT
GGAATTTTCTAATTACCAGCAACAAATATCTCTAGTAAACCAGAATAAAAGTTGTAAAAT
TTGAGAAAATAAAAATCTTTTGGAGCCCTA
>BPHLNC-unc135-RA	scaffold0000012347
CCTCAATCATCTACAATATTCGTAGTTTATTTAGTGAATGAGGATCAACTAAAATATTTT
TTTATTACACCGTTAGAATGTGTAATGTTCTGTGATAATGCAAAATTAATGTGGCATGAG
AGTTAAATGATGAAAAATTGTTGTAAAAAATGTAAAAATTAATGTAAATGCATGTTGATT
GTATAATAAACACCGCACTTGTAGTTGATTTTGTAAATTTGGTAAAACATAGTTCTTTCA
GTAAGAGATGGTCTATCTATTAAGTGGTACCTTAAAGTAAGAATTCCTTAATCTACCACT
ATTCAAGGTATTTAAACCTTGATTCACCTACAGAAACACCTTAATTCTTTAATTATCAAT
AATACTGTACCGTATTGTTCACAAATATAACTCTTTCACTTGACAAAAAAATAGATACCT
ATCTATTCAGGTATTGACTTTTGTATAAAATATATATTTTTCCAGTGGATACTCTATGTA
TCGTTTGCTAAATACAGTGAGTAAAAATGCTTAATATTTACACCAGACCACAAGCAAATG
TGTATTACATAATAATTCACGGGTACTTACAGGATAGTAAAATTGTAAAGTAAATTATAG
TACATGATAGTACTATCTAGTATAAGATAGTACATGTAAAGTAAAATTAGTGATTTATTT
CTGTT
>BPHOGS10027504-OT-RA	scaffold0000034448
GGTGGCGATATTGGCCTCATTACTAATAATAGAAGAATTCAACCAGGGAGGGATGCCAAT
ATCGTGACGAATGCCAATAATAACCTGTTCAGAGGCTTCTTTGGAAAATCAAAGTCAAAG
AAAAAACACAATCGATAGATGGGTGTATACCAACTTCCCCGAGAATATCTAAGAGCCATT
CACCTACCAACAATCTAACCTAACCTTCTTTGAAACAATTATAAACATTTCCTTCTAGTT
TATGTTACTGTTTCATATTTTTATTCTGATATGGGGTGTTGTTTGTCGGGAAGTTGTTGG
TATATACTTCGTCACCCGCCACCTCAAGCCTGTGCCACTTGCAGAATTTGACAAGACTCC
ACTGCGATATTCTCAGCCTGTGTCGCCATAAATGACGGCGTCACCATACGACAGTGTCAC
CATATGACAGACAGCATTACTATACGACGGCGTGACCATAATATAATTGTGACGGTGTGC
TAGAATATTCCTATTACAGAATATTTTTAGTACGTGACGTCACTGCGCATGCGCAGAAAG
CCAAAAATAAAAATATAAGGTACCTGGTCCATGTGCAGCATTATCAGTGTTACCAACAAT
AGAAACTACAATATTTCCCTATGAATTCCTTCAGAAAGATTTCCTTCCCAGCAAAAGCTT
GTTCGAAACATTATTCTTCATTGTTTTTGAATGGTATTACTCAACGTTGCAAAGTATAGA
ATAGCCCACTTATTCCTTGTGAAAATCTTAGATGCTATTGATATCCACGAGAAAAACTTC
CACAATTTAAATCCACTATAAACTAGAACTTTGCTTCGCTCTTTTAATAGGAAATGGAAT
TAGTGTTTAATAGGAAAGTATTATTCTATACATAATAAGAAGACAATGAATTGTAATAGT
GTGATATTGAGTAGTCGTATTATTGTAGTTGTTTTTTGTGTATCTTATATTCTATTGTAG
TTGTTTTTTGTGTATCTTATATTCTTCAGCNNNNNNNNNNNNNNNNNNNNNNNNNNNNNN
NNNNNNNNNNNNNCAGCAGGAACTGAATGAGCTTTGATTCCTACGTTATGTTGAACTTCC
GAGTTTTTAGTGTAAGAATTGAATTTGCCAACTTGTTGCTCAGTTGTCAAAATTAAAGCG
ATTTCGTGCATTTTTTAAATACAGTTTCAATTTCATGTCGAAAAAGTTAATGTAGGTTAG
AGAATTGTTTGAGCATTGACCTTTTTGAAGCTTTGGCTTTTCCACTGGAAGTTAGGCTCA
ACGTTCGTGGATGGGGAATAATTTTCAGTGAAAGGGCCACAGTTCGATTTGAGACACGAA
CTAAGTAAATTTTAAAAAAGTGTTCTAAGTAAAATGTAATGAGTTTTCTTAAATCGAATG
TGAGTGTTTCTGGAGAGTCGAAGTTTAAATTGTTGAAATGGTGAGTGCCAAACTGTTATT
TATATTTAGAAAAAAATTCAGTTACATAGAATGACCGAGGCA
>BPHOGS10028078-OT-RA	scaffold0000035183
TCTTGCTAACAATGATGTCTATTGCAGTTGTTCAATTTGGGCAAAAAGTTTGTTGGATAC
AATACGTGGCTCGACTCAAACAATCTGAAGCAAAGGAGAACACATTTTAATAACAAACCA
GGATTCCAAAAAGGTGGCGACTCTTACTGGTGGATGAAAAACAATTACTGACGTAATTAC
AACTGTAATTAAATCAATTAAGCGACTGCATAAACATCAAAATATATGCTAAATGTAATG
AATATTGTAAATGTGTCAAATCTAATCAATAAAATGTAATTGGATGTAAATTAAGTACTG
TAGTCCAACTGAGAAAATAAACAAAAATATGTTACAAAAAAGATTAAGATGAAATTGCAA
AAATTAAATTAGATGTGGTAATGAATCATCTATTATATTG
>BPHOGS10028078-OT-RB	scaffold0000035183
TTCAATTTGGGCAAAAAGTTTGTTGGATACAATACGTGGCTCGACTCAAACAATCTGAAG
CAAAGGAGAACACATTTTAATAACAAACCAGGATTCCAAAAAGGTGGCGACTCTTACTGG
TGGATGAAAAACAATTACTGACGTAATTACAACTGTAATTAAATCAATTAAGCGACTGCA
TAAACATCAAAATATATGCTAAATGTAATGAATATTGTAAATGTGTCAAATCTAATCAAT
AAAATGTAATTGGATGTAAATTAAGTACTGTAGTCCAACTGAGAAAATAAACAAAAATAT
GTTACAAAAAAGATTAAGATGAAATTGCAAAAATTAAATTAGATGTGGTAATGAATCATC
TATTATATTGTATTGTACCTGGAATAAATCAATGTTTTGTTAATCAATTTAATCAATAAT
GATAATTTTCTCATAAAAGTCTCTTGTTGATTCACACGGAGTAGAGTATGTGTTTGGGTT
TCATATTGAATCTAAGTAGCCTTCAGACTACTTACTACCAGTAAG
>BPHOGS10028078-OT-RC	scaffold0000035183
CCGAATTGCAAGTTCTGCAGACTGCCAGACATTTAGATCAGATAAACATCGTGAAGCCAA
TTCAATTTGGGCAAAAAGTTTGTTGGATACAATACGTGGCTCGACTCAAACAATCTGAAG
CAAAGGAGAACACATTTTAATAACAAACCAGGATTCCAAAAAGGTGGCGACTCTTACTGG
TGGATGAAAAACAATTACTGACGTAATTACAACTGTAATTAAATCAATTAAGCGACTGCA
TAAACATCAAAATATATGCTAAATGTAATGAATATTGTAAATGTGTCAAATCTAATCAAT
AAAATGTAATTGGATGTAAATTAAGTACTGTAGTCCAACTGAGAAAATAAACAAAAATAT
GTTACAAAAAAGATTAAGATGAAATTGCAAAAATTAAATTAGATGTGGTAATGAATCATC
TATTATATTG
>BPHOGS10028570-AS-RA	scaffold0000035766
CTGGGACATTTTGCTTCAATTCTTGAATTGGAGAGGATGTTAAACTGATGTAAACAGGAT
GAATAGGGTTCACTTTTTGAGTTGAACTACGGTTAAAGGAGTTTAACTGGAAGAATACGG
TTCAGCTTTTGAGTTGAACGATGGTTAATGGAGCTCAACTGTATGAATATGGCTCACTTT
CTGAGTTGAACTACGATTAACGAAGCTTAACTGGGTGAATACGGTTTAGCTGGGTGAATA
CGTTTAGAAACTAAGTTTCTAAGCTTAACTGCAACATTTTGCTTCACTTTTTGAATTGAA
GGATGGTAAACTGAGCTTAGAAATTCGAATGCGGTTCACTTTCTACGTTTGAGCTCCTCA
AATCGGCGCGCAATATCGTCAAAGTCGATTTCGTTGTCGTCTGGAGGTGGATGAGGCTGT
CTTGGCTGGTTCAGGTTGTTGTCAATGATGATGTCATCACTCGGCACGGACGGCAACTCG
GGCAGAATCGTGTCGGCCGGGTTCAACTTGGAGCGGGGCAACGGTTTCGGTTGTACGTTA
C
>BPHOGS10000058-OT-RA	scaffold0000000104
AACATGCAAAGGCTGTTTCCTAGCCAGCTATCTGCATCCCGGGCGAGAGAGGCAAGCCAG
CCAGTGTTTCCTCGGCCTTCTGTTGGGACGCACCTACGCCTTTCACACGGCTACTGTTCC
ACCGGGACCTGGTGCTTCCTCTGCACCGGAACCAAAGCATCCGTCCTGCACCGAAACTAT
CGACCCGCTCGATATCGACCGCCCAGCACCCGCGTGTTTGTGTAGAAAGTGAGGTTAGGT
TTGATTAGGCGCGCGGCTGGAAAGCGCGGTAAGAATGGGCGGGAAAAAGTGGTGGGGAGG
GAAAGATGGTGGTTATCGTTGATGCAGATTTGATGGGGCAACTGGAGTCACTTAATTGCC
GGAGAAGTTGACATCAACTAGGAAAATATGATACTTTTTCTTCATAAAGAAGGAGTTGTG
AACTTGGAATGCAAGCAACAACCTCGTGAATCATCATAACTATTGCAGATTCCAGATAGA
AAGCGATCATTGTACTAAATGTACTAAACGGCTTGGGATTG
>BPHLNC-unc320-RA	scaffold0000026946
TTTGATTTGATGGATGTCTTGAATTTTGAAATGGTAAAAAGTAATTACATTTTACCATAC
TTCTGACAAGTTGATAAAAAACTTCATGTGTTTTATTAGGTTATGATTTTAGTTTCATCG
AGTCTGATAACAATTGTTCTGGAAAAAATCTTCTGAAAATGTCAACTACCTCCAAACTTC
CAATTGAAACACCTAAGAATATCTCCAAGCTCTATATAGAAAAAATCAAGCGTGAGACGA
GGACCAGTGGATCTCTGGAGAGGAGCTGAACACGGACGGTAGCAGTGATGAGGAGGAGAA
AGGTCGCGAAGGGTCGAGGAGCAAGAGGCAGGGTCACCGGGGAGGGGCACGACCCAAGGT
GCCGCCCCTTGCGGCCCCCAAGGAGGGTGCCGCCTCCGAGTCAGCCGATGAACCGCCCCT
CAATATCTCGTGGAAGCCCAAACGGGGCAGTATCCGTCTACCGCATGTCATCTCTGATAC
CGAAATCAACCCCAAAGACACTACTTCCCAAGTTCCCAAAGAATGAAAAATGTCCTCAAT
AATAACCGAATACAAAACTCTCAAATCTATCACCAATCTTAAAAATATTAAATATTGGTG
ATATCTTGAAGATTTGCATTGTGGCAATTCGGGCAATCTTGAAGAACCTCAAACTTATTT
CTGAATGATAACCAATTTATAAAAATCTCAAACTGATTGTTCACTGTTGGTTATCATGGG
ATGAAATTTGGGTTCTTGTCACTTGGTATAAATCAATGAACAATGATAATCTGCAATTAG
AATATTCAGATTAACTACTAGTCCTCAATGATAACCGAATTCAAAATCTTAACTAATTTC
TGAATAATAACCATTTTAGAAAAGTCTCAAACTGATTGTCCACTGTTGGTTTTCAAGGTG
TGAAATTTGGGCTCTTGTCACTTGGGATAAAGTAATGAAGAATGATAATCTGCAATTAAA
ATATGCAGGTTAATTCCGATGGAGATCAAACCTGGATCAAAATCCAGTGGTGCCACCAAT
ATTTTGTTTATATTGTAGGATGATGTTTGGCCTAAATATGTACTTACCTCAAAAATTGAA
CAGAATTTGTCTGAGAATGTATGGCCTAAATGAATTACCATTACCATTTGTAGTGTATTC
AACATTAGGGATAGTAATTTTAGATGTTTATAATTTTAATGAGAAATTGCATTTTATCAT
AGGCTAATGAATGTGAGATTAAACGAAATTTCACTTATTATCATCGATTATTTCCCTTCT
AGCTGTTCACTCTATTGTCAGTACTGTATTTGCAGTAGCAGAAGGTTGACCGCTTTCAAT
TTGGAATTCCGTTTACCAATTATTTTGTAATTTTTAACTATGCAGAATGTACTTTAGATA
AAATATTATATACTTGCTTCACTATCCGCTCAAGAATCTGCAAATAATATTGAAGGACTT
TTCCTCTGAAATAATTCGACAAATCCAAAGTTGAATGAGAAACAACTAGTTTTAGAAAAC
ACTTATTAGAAGGTGTTACTTTGCAATAAGCTTGATTCTTAAAGCAATTGGAAATGAAAA
TATAGTACTTTATTTTATTATACAGTATTCTAATGGATAGAATAATTATTTTATAGTCGA
TATTATAGGATATTGATTGTTACGATTTATTGAATATTTACCACAAAAATTAGCATTCGA
GGATTATCTCCAATATGCTTGAT
>BPHOGS10023714-OT-RA	scaffold0000029833
CGCAGACGACAGACAGGACAGCAACCACTGCTCAGTCAGTCAGTGCGTCAGTGGTCAGTT
CTCAGTTGTCTTTGTAAGTTAAGTGATTGCCTTCAGTCTTTACTTATTCTGGAGTTTGCC
AGTTTTATAACAGTCAACAATTTTCAGTTCAATAATTTATCTAGGTATTAACAATTTTGG
TTCATTATGAAAATGTGTGAGTGCGCGATAACAAGTTAGTTCCGATTATTCAAGTGTGCC
AATGAAATTTTCATGTCTTTCAAGACCGCAAATGGTTATTCTTCAGAACTAATAACTTTT
CTTTGAATTTGAAGGCTGGTGGTGTGTATTATGCGCGTGCCTCTGCCACCATGTTTCATC
ATTGTAGCATTTCTTTCATCGTTATTTTCCACAATTTTCATCTTCACTTTAGG
>BPHLNC-unc414-RA	scaffold0000034932
CGGGCGTAAACGTTTCTTTCGGTGCAGCAAACTGTCACTTTGCGCACTAGTTGCACAAAT
AACTATAATCCTCTACAGTACAATATATGTATTTTTGAAGTCTCATTAAACAGGCACACC
AATAACATTAAATTGGAAGACTTCAATAATATATCTTGAAAGACTTGTCATTGGAAGACT
ATTGATTTGGTCTACTCTAGAAACGGGAATTCTTACAACATTCAAACTTACACTAATTAC
AGAAAAATATTTCAACTAAATAAACTAATAGTAACCTGATGGATATGGCACAAATCGCAA
CTTATTGATAATTCTAACATACAACATAATTCTAAAAAGAAAGATAGGTGCTCTAATCTA
CGCTATGACTTAAAAATAATGTTATCAACTCTAGGAACATTCTGATCCATTTCCCGCTCT
TGTCACCTCTTAATAGTGAAATTTTTGGTAAAGACATTTCCCGCTCATGTCACCACCTCT
TAATAGTGAAATTTTTGGTAAAAGCATCATAATATCTTTTAAAAAAATAAAATATGTATC
TTAATATTTTAGTAAGGAATGTAACTGAAAGTCTGCCTGAAAGAAAACAATGGAAATATA
ATACTGTCAGGCATTCATGCAAGATCTTTGATACAATTTTGC
>BPHLNC-unc414-RB	scaffold0000034932
CGTAAACGTTTCTTTCGGTGCAGCAAACTGTCACTTTGCGCACTAGTTGCACAAATAACT
ATAATCCTCTACAGTACAATATATGTATTTTTGAAGTCTCATTAAACAGGCACACCAATA
ACATTAAATTGGAAGACTTCAATAATATATCTTGAAAGACTTGTCATTGGAAGACTATTG
ATTTGGTCTACTCTAGAAACGGGAATTCTTACAACATTCAAACTTACACTAATTACAGAA
AAATATTTCAACTAAATAAACTAATAGTAACCTGATGGATATGGCACAAATCGCAACTTA
TTGATAATTCTAACATACAACATAATTCTAAAAAGAAAGATAGGTGCTCTAATCTACGCT
ATGACTTAAAAATAATGTTATCAACTCTAGGAACATTCTGATCCATTTCCCGCTCTTGTC
ACCTCTTAATAGTGAAATTTTTGGTAAAGACATTTCCCGCTCATGTCACCACCTCTTAAT
AGTGAAATTTTTGGTAAAAGCATCATAATATCTTTTAAAAAAATAAAATATGTATCTTAA
TATTTTAGTAAGGAATGTAACTGAAAGTCTGCCTGAAAGAAA
>BPHLNC-unc308-RA	scaffold0000025791
CAAACGCCCGTGTCGGTGGCCACGCAACATGTGGATGGCTCCATGCTGCCTCCTCTGCCC
TCGGCGCCCAAGTTTGAGGCTTTCTCCGAGTATAAGGGCAAGTTGTAGAGACACTCGTTA
GGAGAAAATAATAGTAAGTTGATTTGAATTGATAAAGGGAGTTCAAGCACTAGGAGAAAT
AGTAACTTGATTTGGATTGTAAGAGGGAATTTCAGCTCGCAAGGATAAATAGTGAGTTAA
TTTGAATTGAAATAGGGACTTCAAGCACGTTAGGAGAAAGAGTAACTTGAT
>BPHOGS10002413-AS-RA	scaffold0000003157
TTTCCTGTTTCTTTCCAGTATTAAAGGGAGTTATTATAACATTTTCAGCTACATTCTTCA
GTATCTCAAGTCCCAGTATCTTGGACTGGCTATCACTGGACATCAAAATTCATGAATTCG
CAAATATCATTAATCCCGTATCTCGACAAAATTTCCGTATATTTCTCACACAAACGTATA
ACTCCCGGTTTTCCCGCCCCGTGGACGGACACCCTGATTATACTGTGACTCTCCTGTTTT
ATAAGATACAAAATCACGTTAGGTTTGTTTTAATTATTACAGTGATTAACCTGCATTGCT
AAACATATTTTAATAGTAAAACAAGATGAGGATAGGTTTCATGAAAACAGGGTTTGCTTA
GTGTCACGTGGCCGACCGACTTTCACCTTCATTCTCTTGATCACTCGAAAGTGGTGTTGA
ACATGTTGAGATCCTCGAAGGAGGT
>BPHLNC-unc471-RA	scaffold0000038989
CATAATAACACTTTATCAAGTCTATGAGCTTTTTTCTATTAACATAGTTATGTTACATAT
ATAGCCTGTCCCAATTTTGTACCATGAATGTACATACAACACTGTTTTTGCAATTTTCAA
ACAAAAACAAACATCCAACTTGTGTGCGTTTATTTTTATCAATTTATAGTATCTTATGAT
ATTAATGAAGCCTAACTTTAATTTAGATCTGTTGCTTAAACTACTGCGTGCATGTCCAAG
TACCTAATATAGAAAGTAGGTTGGATAGCCTACCTATAACCTCAACAATGAATATTGTTA
GGCTAGCTTGTAACCTGACCTTGTGTGATAGCTATTAGTTTGGATTAGTTCGATAACCTA
CCTAACCTCAACAATGGAAACTAGATTAGCTTGATAGTCACAGTATCTCACTAAACTGAC
TATCTAGCTTCAACAACATGCTTCATATTTGACCCCAAAGGAGGAATTGAGGTTAGGTTA
GGTCAGTTTACCACCTTGTCTCATTTCATAGCATAGATTGGTTCCACGAATTAATATTCT
TTTAATCAATCAATCATACACATCTACAAAGCATTAAACTCTGAGATAATGTTCAGTTAT
AACTTGAGTATGAGTACAGGTTGGGCTATCCTAGGTTCCTAGATTGTAAGATAGGTTAGG
TCACATAGTTTGTATTATAATACTGATACCGGTTCCTTTGTAGACATATTTTATTTTGAT
CTAGTCAGATTCTCTAGTTGAGCGCTTTTGGCAGTGTCTATACTGTACCACTCTCTAGAA
CTGATATAGAATCTATACTTAACCACACCATAGAACTGATCTATCAACAGTGTCAACACA
TATATTGTAGGTTATGTTCTAACCTCGAAACTCTTCCAACTATTATGTGTTGATGTTTTG
TAGGTTATGTTCTAACCTCAAAAGACAAAACTTCCACAAACATTTCACAAACGTCTAAGG
AACATTCCACAAATGTTCCGCAAATGTTCAATTTGTGATAATATTCCACTTCTCACCATT
TTTTCTGTCTCTTTTCACTGTCACTCTTTGATTCACTCCTAAACCTTTAAAATTACGATT
AAAAGTCCATATTTTTCGAAGTTCATTCAACTAGGTATACGTTAACACATGAAATGATCA
TTCTTAAAATACCGTACTAGTTAGTAGCCTAATTCACTTGCTGTCAATAACGATTTTACA
ATATTTTCACCTATATATATT
>BPHLNC-unc396-RA	scaffold0000033914
GTGCGACTCATCGTAACACACTAGATTGCGTCCTCAATGTTCCGGCCCTAATACAGCGGA
CCATACACCATCATAAACCGGCAAAATGATGAGATGAGACAAGTATCTGGTTGACGTGCA
GGGACTGAGAGGGAGAGTGACAAGGAGAGAGTGAGAGAGACACACATGATGCTGTGCACC
GATGCAAGCTGCATGATCGGGGGGGATCCGCGTGTCATAGCATGTCGCGTGGCCCCCGCC
ACGTCGCCCCCTCCTGGCTACGCCTTCGCCGATTGTGCCCTTTGTGCGGCGCAGGAGCCC
TTGTTGCCCACAGG
>BPHLINC257-RA	scaffold0000020224
ATTGACAGGCAGGCTAGCATCCACAGATTATACACCTATTTACTTCTCATAACAGAGTTA
TTTGGGTGGGTACGTCGTACGTTCAGCCCATTTGAATTGTAATTATTTGTGCTGTTACAT
GTCATGTCTCGTATTTGGGACCAATATTTAGCCTGGTTCTAGTTTTTCAACTCATCTTTA
AAATAGGACAATGTGGAGTCCAACTCACGTTCAACTAACAGTTCAAAAAGCCAAAGGCCT
AATAACAAAAGGGAAAAATGG
>BPHLINC294-RA	scaffold0000022853
ACACATCTTCAGCTGTAGTTTGTACACAGGACTGCAGTTCCGTTTTGAAACCAGTTGATT
GAATCTAGTTAGTTTCAACTCGAAACTATCAGGTACACAGGACTGCAGTTTCGTGTTGAA
ACCAACTGGTTTCAACACGGAACTGCATTCCTGTGTACAAATCTAATAGACGTGGATGTG
ACATGAATAAAACTGGGTTTTTCAACCACATATTTTTCTGACACATATTTGTAACAGTGC
ATTCTTAACTGTGATTTGATGGGAAAAATCGTATGCCTGATTTCTAGGTCACTTATTAAA
TCTAATAAACCATTATACCTATAAATTCTATATAGATTAAATAGTCTGTTAGTTTCAATA
AGTGTCCTTCATTTTATTAAATATAATTGACCATTGAACCTTTATATTTTGTTATACTTT
GAAAATCAATTCATTTTCAACAGTGGTTTAAAAATTATTGACAAAGTTATTATAGGTACA
AACTATTATACCGTTCACTGTGATTTGATTTATTTTTTACAATCAACTGATTTTAACGAA
ATTTAAGTAAATTCTCTTTTAATAGCTCGATGAAACCAGTAAATAACATCTAAATTATTT
TGTTTGAAACAACGCAGTGTTACTAATAGTTTACACCGTCTGATCTTCTACTTCTAATAC
GAGCGCTAACATATATATCTCTTGTAAATAATTTTGTATTGTTCAAATCATCTTTGCATT
GCTAGCTATGATTTGATGAAAATTGTAATCTGATAACTTGAAGTAAGTTCTCTTCTACGC
TCAATTGAACCACTAAATTAATTCATTCCATTTTAACATTTGAATCTCCCATTAATTCAT
GCTTGTTATATTTTTATGTGATTGGATAATTCGACATTTCGAAAAACATCTTGTAATGAA
CTTATTTTTTATTCAGTGAAACAAATTAATCACACAATTATTGTTCATTGTTCTTATGTT
CATTTCACCTCTGTTCACTATCGACAACTAACTGTGATTTGAAAATTTTATATCCTCGAA
CAATCCAAAAGAATTGAAATTTTTCTAGATCAATAGTTCATTACTAGACCCACATCTTTT
TCTTAATTAAATTAGTTTCATTATTTCTAGTATTTTAATTTTAATTAATGATTGCGTTAT
CTTCAAATGCATCTAAAGAATTTTGCTTATCGATATACATCTAGTTATTTTTATATTAAT
TTACATGATATGGTTTTAAATTAATTGTTTCAGCTAATTGTGTGAAAACATTTTTTAAAT
ATCTCCAATAATGCAAACTATTACTTTATCTCCAAAATCCAGCTGGCTTGGCAATTGAAA
TCAGTTTTTAATGATACTTAGTAAATGCTTTCTATAAATATTTTACCGTACAACATTCCA
ATTCATTGTTATCTATTTTTCCGTTCTATTTTTTATAGATGTTCAAGCAAGTGATATTCT
AACATGTAAGATGTCAATAATTAACATGTGAGATTTTGTTGGTTCATTCTCAATTTGTGT
TTTAATGAACTAATTCTTTATTAGTTAATGCTACGTGAGTAATGTAAAAT
>BPHOGS10013971-AS-RA	scaffold0000017707
TGAATTTAAGGTGTTTGTGAATCCCTGTTAATCCTGTTAATGCATGTGAAAGGTGTTTGA
GGTTTTGTAGATTCCTGAACCAGTAGCTAAATTTACAGCTATCCAGTATTAAATTCACAA
TCAATCCACTTTAAACAAAAAATTATTCGGTACGAATTGGCCATCTTATCCTGGGTATTT
AGCTATCTTATCCCGGTGAAGTTGAGTATGACAACAGAATGTTTACAGTTGTAAAAGTGA
CTTACAGCTATAATTAGCCAACCCTATCCGTAAACCAACATAGGTGTAATACTTACAGTG
ACTTACAGATACAACTGTAAACTATCCTATCCAATCCTAACCGTAAACCAACAAAGGTTT
AATACTTACAGTGACTTACTGTAGACTATGCTAGCCGTAAAAATGTACATTTAGCGTTGA
TGTGATGTGGCGTTGAGGCGAGTGACGACTGTCCGCCGAGTCCGGTTGAGCAGCTCAGCA
GTGCGCCG
>BPHLNC-unc424-RA	scaffold0000035927
GTTATATTATAAAGAGGGATTTCCAAAGAATGACGTACAGATGTTCATGGCCTCTTGCGA
AGAGGAACCCTCCAGTGGAGTATTTCGCACAAGCAGCTATATCAACTCTAGTGGCTCAAT
AAAACGCACAGTCAGCAAATTTTGCTGTTGGCGAAAACCAACTCTCACATCATTCGTTTT
AGGAAGAAAAAAATCGCATCCTTCAGATTGCACAGCTATCTGAAAGTTGTTGGTTAGAAA
TCGACTGTGGACAAAATTAAGTGATGTTTGAATTGGCTGTTATGAACTGCCGTATTCCAA
TGACCAACGACCATCTAAGTTCACCATAATGCATGATTGGTAGGTATTTCATAGCAATGA
TCAGTGTTGGAATAAAATTCTAATTCATGATTTTTCATTGCAGCATATGAATTAATTTGT
TTGAAGCTGCTATATCATCTATATAACATTTTGATATTTATATTCTCCTTAAGATGACAG
TAAACGAATTAGATTGTCAAAAGAAACATAAACTCTGATAAAACTATTTTATTGCTCCAT
GTTTTGTGGAAAATGTTATACAAACATATATTTGTAATTAATCAATAATAACATCTGTAT
ATAATTGAATAACGTTATATATCTTATATGCAATCGATTTATTATCATGTGTCTCTTTTT
GGCTTTGCTATCATACGTTCTTCCCTACTTACTCTCGCGTCTTCTTCCTGAATCCTATTC
AAAGTTTCCTGCTGTTTTGTTTGGTGGATATGAAGTGCTCTTTTCTGAAAAAAATATTTA
ATTTGTTTGAAAAAAGTCATAGGCTACTTTCAATAGAGAAAAAC
>BPHOGS10028203-AS-RA	scaffold0000035279
TCTTATTTCGTCAATTGTTCTAATATTGAAAATAATTGTAGTATAGTAGGATCCTACTTG
TAGAAAATATGTGGAGAATGAGTTCAACCTCCTATGTGAGTGACGTGTGATGTTTACGTC
TCATATTCATGTTGATTTAAATTTACAAAATAATAATTGTTCTTAACGAATAATATTATA
GTTTTCAACTAATTGCATTTAGCCTAATCTAGTGTTATAGTTCTAGAGCCTATTACTCTT
CGAAATACATATTATGATGTGTTACAAAGAGCATGTAGTATTGTAGGGTTGATCTACATT
ATTAAATCTTGTATTTATTTTAGGATTAGTGAAACATGAGAGTATTTTCCAGATTGTAAA
CC
>BPHLINC586-RA	scaffold0000044910
AACCTGGTCATAAGTAAGGGGGGGAAATTATATAAAAACCAGTTCATTGAATACCTCAGG
AGCAGAGGCCAGCAAATTACCACTTTGAAAGCATTACAAAGAACCTTTCCTGGACAATCT
AGTGTTATGGGAGGAGATTTGAACAAAAAGTGGGGATTAAACGCTGGAAAACACCTCACA
TTTGATCCTCAGCGATCTTATGGACTACAAGAAGCTGCCGATATGATCGATAGTCTCATG
AGAAAATAAAACGGATGATTGACTAACATACTATGATCAGAGAATCGATACTATAATATC
AAGTTATATGATAGATTGGTTATTATAAGTTTTATGGTATATATTATTAGAATAATAATT
CACTTCTTAAATACTTTTGCTATTATTCGATGACCTTGATGTAACGACACTTAGGCAATC
GTATGTTGTTGAAACCAACTTGCACCTTAATGGAAATTTCCGACATCTTGAGATCAGAAG
AGCATACCTTACCTTCAAGGATCAAGATCCGTTTATTGTCAGAACATCAAAACAATAATG
CAAGACATCGTCAAAAAATATACAAACAATCACAGATTAACAATATACCACAGGTCATAA
AATTACATCACATTATTAAGTATTTCAAAATGTAAGGTTAGCAGTCAATTAAAACAAATT
TAACATAAATATATCACAGTTCATAAAAATCACAAATTATTCATACTGTAAGGATAGCTG
TCAATTAAAATATTATCCACACAAATTTTGAACTGTCCAATCTCAAGCTCTTTTATTTCA
ACTGGTAACTTATTGTACATTCTTTTTCCAAACTTAACAAGACTATTCAACATAACGTGG
TAGTTACACTGAGTCATTCTGAATGAAGTAGCCTGTCTAGAAAAATGACTGTGAACATTA
CTATTGATTGGAAAAATGTTTACATTTTTCTTTGTGTACATCAAGCATTCAGAAGCATAC
AGTGCAGTAATTGCCATGATTCTTGGTTCTTAAACAATGGGTTTTACTATCCTTATTACA
AATTACTCTGATAGATCTCTTTTGTAATATAAACAGTTTTTCACATTTGAATCTCTCCCC
ATGCAACAATGCCATAATTATGTCAAATGAGACTGAATCAAGACCTACACTATGCCTAAA
TCTGCTAAGTATAAAAATACTTCTAGATACCTGACTACACAGTAAGCTGACATGTTTTTC
CCACTTTAAATTATTTTGTATAATGTGATGCCCAGAAACTTCACATCTATATAATAAGAG
AGAG
>BPHOGS10014099-AS-RA	scaffold0000017824
GAAAAAGTTCTTCTATTATAATTATTCTAGTAACATCAACTGTAAAAATCGTGTGGAATT
GTTTAATAATTGCATATTAGGAATCGAAATCCGCTATGAATATTGGATATAACTATTGGA
ACGAATTGATGGATGGGACGTTTGTAAACACCATTGCAACATGCATTGAAAATAAACCGA
TAAAACCAAGCTGAACACGTCTTCTTATGCTGCGATCAAGATGGCTGATAAAGGAATTCC
GTTGATTTAAGCAGCTGATGGAGGCTGAAAGGCAGCGGAGCTAATAGAAGTAAAGCTGGT
AGCTGACTTGTATTCAAATCGTGGAAAATGGATGACCGTGCGCTGTGGGATCTACTACAT
TGA
>BPHLINC280-RA	scaffold0000022070
CACACTTTTAGTTTTCTACTTTCCATTCCACTTCGTTGATTCTTTATGTTACATTAATCA
AATTATTCCAGAGTGGATAAGTATTGTTCTTCACTATTTCGTGTTTCATTAGTTCTTCAG
TGTTCACAAAGTCATGTTCTGCTAAAATTCATTTGACATTTTCGTCGCTGGGTTCAAGAT
GACTCAAAAGAAGGCACAGGTTCAAAACGGCCATAAGCTGTCGACTATCTAT
>BPHLNC-unc046-RA	scaffold0000004090
ATTTATATTTGTTGAAAACCTCATTCATCACATATGTATCCATAGTAATTTCTACAATTT
CCGCTGTACAGCGGTCGTTGACTCTTAGACTCGTAGACTCGTAGACTCGTAGTATCACAG
GATGTCTTAGTTATGGCCATGGAAGCTGAATCCTTGCTGACCAACTCATCACAAGGAAAC
CAATATTTCCAGAAAAGATCTAAATTCGCCGTAAAAAGGATACTTCAAGAACTTCTTGTG
CAGTGAAAAATTAATAAGTGAAAAATTTGAATAAAGTGTACGGAGGCCTCCTCACTTCAA
TACACCAGGTATTTACGAAACAACCAATATTAATTTATGGAAAATTCACAGGCAACTACT
TCGCAAAAATAAAAGGGACAGGATAATAAATAAATTTGTAATTACTTGATTTAAATTTTG
TTTATTTTTTGGAAATTCTATTTATTTGATCTATTATGTATATTAAATTGCAA
>BPHLNC-unc074-RA	scaffold0000006523
TTACAATTATATGACTTTATAGAAATATATCATGCTTTAAGAAAATTTAATTACTTTTTC
AGATTAAAAGACTTTCCAACTGTGAAATTAGTTACAAAAATCTTGAGTGAACAATTCTAA
CAAGATATTCTAACATTAAAAAATATATATGGGCTACAGCTATGAATAAAGGTTTTATTT
AAAATCTATGACTTTATAGAAATAGATCGTGTTTTAACAAAATTAAATTGCTTTGTTGAA
TTAAAGGGTTTTCTAAACATAGAATAGTTACAAAAATCTTGAGTGATCCATTATAACAAG
ATATTCTAACATTAAAAAAATCTATGGGCTACAACTATGAATAAAGGTTTAGTTTACAAT
TATATGACAATATAGAAATAGATCATGCTTTAACAGAGTTAAATTGCTTTATTAGATTGA
GGGGCTTTCGAAATATGCAATTGTTACAAAAATCTTTAGTGAAAATCATCAAATATAAAT
ATACAACTATGAATAAAGGTTCAAATTACAATCATATGACTCTATAGAAATAGATCATGC
TTTAACAAAATTAAATTGCTTTGTTGAATTAAAAGGTTTTCCAAACATAGAATAGTTACA
AAAATCTTGAGTGATTAATTATAACAAGATATTCCAACATTAAAAAAATATATGGGCTAC
AACTATATGAATAAAGGTTTAATTTATGACATTATAGAAATAGATCATGCTTTAACAAAG
TTAAATTGCTTTATTGGATTAAAGGGCTTTCGAAATATGGAATAGTTACAAAAATCTTTA
GTGAAAATCATCAAATATAAATATAACACGATATCCTAACATTAAAAAAATATATAGGCT
ACATCTATGAATAAAGGTTTAATTCAAAATCATATTATATACAAAAATATTATGCTTTAA
CAAAATTGCTTTGTCAGGCTTTCCAATAATTGGAATATGTAACAGGAACAACAATCTTGA
GTGAAAACTATCAAATATAACAGCTTGATGAAAGACAAGACATTCCTACATCATGAACCT
AAGTTGAGGATTGGACAAATATTTAATATAATCAACAAGTACTGTAAGCATACTAAAATT
ATTGCTTCTCATAAAATATTGCAAACTTTATGCAGCTTGAAGCTATGTAGAAATAATATA
ACGATGAATCAGCTGCAAATCACTGA
>BPHLINC369-RA	scaffold0000027894
GGTTTTACAATAATACATTGAAATGGAATAATGTAATTTCAATCCGACTGGTAGACCAAT
CCGATGAGAGATATAAATTATGGTTTGAAGCAGTACGGGTTCAATACTGCCTATACCCCT
GCACACAGAACAATTTTCAATAATTATATGACTCAATACGTAATGAGTTTTTTCTTCAAA
TTTTAAAATTATTTTCTTTGGAAGGATATCGGAAATTATTATTATTACAATAGGCCTACT
ATAAATACGCAGCAGGCCTACTATGCATCGCTAACAAACACTGGTACGGTAGGTACTTAG
TAATTGGTATACTTATGCCTTTTAATTTGTTTCATATAATAAGTATGACCATTCTGTTCC
AGTTGAATTGAATAACGTTTCAAAAATAAAACTCACAATAGCATACCTAATCGTAAATTT
CCTGCATTATGAACACTTGTTCTCATATGCTTGCAATATAATATAATAAATAAAGTTGGA
TGAGAAATGATTAGATGCTGAAGGATAGAATAATAACATATACATCATCCATAGAAAAAT
ATGAATGTTTACATGGAAATTAAATTCTTGATGACTTGATGTACAACATGAAGATAACAA
AATATCTTACCGGTAAAGTAGATAGTTTTCAATGTTAGTATAGTCGCACATAATTCAAAA
CATCGAATTGAAGATGAATTATCATGTTAACTTATGTATTCAAGCTTATTGAAAAGCTTT
TAATGTTTAGCCATGAATGGCATTCTCCACAATCAAACTTATACGGTACTCAATCAAAAT
TCCAGGTATTTACATGGCTGTTTTCTAATGTTTGAGCATATTCTATTTACAAAGTATGCA
TTTTTGTAGCTTACAAGCTATTGATAATTCTATATACTACATAATATACTCATCAGTACA
ATCTATACTATGTTACATTAAGTTATTATCTTTTAAAAATCTAGCGTTCTTTATACAACC
GCTTGAGTTTCACTTGACTTCTGATCATAAAAAATGACGGTTTAGAGTGGGAATCCAATA
TTGTAGTCTATGCAAATTTTCCAAGTAGGCTACTCAATGAACAAGTTTTTTGGCAGAAGC
TGAATCACCTGAGGATGCCAATACATGTGTGACAATATAAAAATCGTCCTGAAGCTTTAC
AAAAGTTTTTGAGAACTATAGGTCTACGGAAATAAATATTTTTCAATCAGCACAGTATAC
GGTAGGTACTCTGAAATAACCAATTACTGGATCATTATAAAATATATTTATTATGAAATG
GATATCAAATGAATTCTGAAAAGCATAGAACATGCATTATATACTAGCGTCGCCTATGGC
CATCTTCAGTAGTTTTTTCCTATGGTAGGCCTACTGTTTTTTTTTTGTTGAATAACGATA
AGATAAAGATGCAATTTTTATAATATATTGATAAAATATTGTCCATTTCTACTGATTTCT
ACTTTGGGTCTATATATTTTTTACTCAGCACAAAAAACTTGTTCAAGGATAGCTATACCT
TTCAACCATCGAGATGTTACAATAAATTACTTTAACCAATCTACCACGAATTTCCCATAC
AAATTAGCCAACATTGATGAGATTTGTTGATAGAATGTACCTACTGTATTTTTCGTATAC
TGTGGTTTTTCAATGCATGAAATGTTCAAGATAAAAATGGATCTGTGCAACTACTATATT
ATGAATGAATAGATGGAATGTAATACTGTATGAAGGTGAAGGAACTAATAGTACCGTTTA
ATTAAACCAATGGAGACATCTACTTTGAAAAACATCATTAGACCACTGACTAGATTCAAT
TTTTGCATTATGTTCATTGCAAAAAAAATGATCACAACTAACACACACGCACATCTACAC
AACATTCCGTAATTACAAATTAATAACTGCCATTAAAATATGCAATCGGTGGACAATAAT
CGGTTCTGATAATATTTATTGTGATCCACAATTTACATTCAGTAATGATTGGGCTGTGGA
TAGTGGAGTTGAGTGGGCACTGAACTGAATACTGTATTCAACTGGAGGTAGCAGTGGCTT
GGGCTACTATATAAT
>BPHLNC-unc388-RA	scaffold0000033345
GTCCTCTAATACATCTCAAATACCTTTACTAATTTTCTTCAAATACGAACTTTTTCCAAT
TTCTGTCCTCTAATACCTTTAATACATCTCAAATACCTTTACTGATTTTCTTCAAATACG
TACTTTTTCCAATTTCTATAATGCTCTCCCAATTCATTTTGTAAACCTTATTTATCAACA
GCCCCTTCCCTCTCGTTCTTTTTCAAACGTTCTTCTATTCTCCCTCTATCTCCCATCACA
CATTTTCCAACTCATAGTCTCGGTTGCACGAAAG
>BPHOGS10003429-OT-RA	scaffold0000004323
ATCATCTTCATCCGCGGTTGCGGATGCCAATGATTGCTGAGAATACTTCAACATTCAACT
GCCACACATCGATCTAATCTAAAACTTTAAAATGCGATATCAGTGATAAAGTTTAAATAT
TATTGAATAAACAATTATTAAGAAAGCGATATTTTAAAGAATAACGTAATGCTGATTGAT
TTAAAAAGAGGTGAACGTGATCTCATATCGAATTAACTGGATACCATTTTATTTCAGGAA
GAAGAAACTGAAAATTTTACAGATACTTAGATACCCTCAATCATAGAATCATAAAATTTA
CAATAATATTTGGATTATTCTCTTTAAATTAAACCAGGAGAGTATTCAGGATGGCAATTT
TATGTTGATATCAACTGATGACCATGTAGATCAGTTATACATGATATAAGTTTAAAATTA
ATTAAGTTGCCAATACTGCACTGGAATTTGACAGATTGCATGAGCTTGAAATCAAATTTA
TGAATTTGATATTGCCTAATCAAAGCGAAATGTGGTTCTAGGATAATGGTAAAAGTTCAT
TGTTAGAGAGGGAAATAGAGTAGGCCTACTGGAAGTGCTTTGATGTTGCAACTCACAAAT
CAATAGAAATTCAAGTAATGCGATCTTTAAAGAAGATCAAAGCCATGCAATAATTTCAAA
TACTTCATATTAATTTGTGAAAATGGCAATTTATGAATTGCAGCATTGTTGAGCTGTGCC
AGGAAATTGTTCAATATGAGGTAGGAATAATATTTCCGTCAAATGATTTGTGAATACAAA
ATTGCATGGTTTTAATAATGTAATTCACAAGTAGCCTACCTCTCTATTCAATTCTGTGTG
AAATAGGTATATTTTTAGTTGACAATGTAATATTTTAATCCAGAGACGTATCCTAATGAT
GTACCTATAATTTTTATGAGAACCTAGTTCTAAACGACAAGTTGATATTGTATTTTGAGA
ATTTATCTTCCTATAATATTATTGTTGATCTATTGATCTATGATAAAAAGAAATATGATA
GAGCAATGGCTCGGTTAAGTTTGATATGTGAGTGCTGTCATATTTTAATGCCTATGAAAT
GTTTTACTTGAAAAGGTACAGTTTGCTCAAATTGTTTGGATAAGTAGCCTATTAAACTGG
CGTTGTAGGAAATCGATCATGAGGAGCT
>BPHOGS10024025-AS-RA	scaffold0000030108
GCTGTATACAGCATCCAACCGGGTGGAGCATCCTCTCTGCAGTGTTCGCTACTTTTTGGG
TGTGCTACTGATTTTGCTGAGCTCAGCACGAGTTCACGCCCCACTTAACCTCGACTGTGA
CAAGTTAACCTCGACAGCTCATCGGTCGCTGCTGCCAGCGGGTCTCTGTGGAGCTGGTCT
CCAGCTTCGCTTCCCAAGCGATAGGAGTCTTCACGTCTGTTTTTGGGAGATGAAATAGTG
ATTCTGCAAAGCCATGCTATCGATACTACTGTTGTCAGTGTTCTTCATACGTGTCAATTC
GCTGCCTTGTCCATGGAGCGTCTCGGTGGTAGCTCCAAGCATGGCAGTGCCGGGACGAAC
AACGCCCGTCCTCATCAACCTGCAGGAGCGTCGCGACGCCGTTCAGGTCAC
>BPHLNC-unc107-RA	scaffold0000009061
AACGTTTAAAAATGTTTATCAAGAAAATATTGGAATCTACGACATCCGAAGGAAATTAGA
AATATTGCGTTGAAAGAAATGGTGAATGTAGAGTGTGATACAAGAAAAGGATAGGATGTG
ATTGTATTTTACATGAAAAATACGTGTGTTATTTGTAACACATATGGGGAAGTGTAGAAA
AGTAAAACGTTACCTAAATCCCCATTTTACATGGATAATACAAGTGTAATTTTCAATACA
TTTGGGGAAGTGTTCAAGTATAAAACGATAAAATTGAAATACTTTTCTCCTGTACAATGT
CGATGACTCATGAATCAATGAATTTCAAAGAAAATCGTGCAGAAAATTTGATCGAGAAAC
TGTACATTCAAACCACTAGCATACATACTCAAAGAATTAGTCGATAATAAATTTTAAAAC
CAAATAGAAATATTGTTGTATGTAATTTGTCAAAACATAGATTTAATATATTTTAACTCA
CTAGTGATAATCGTGACAGTGTGTGTTAGGGGGAATTTGTTGTGTTAGAATATTTTAAGT
GAAAATAAAAACTATAAAAGAGTGAGATAAAATATCTACACAATCAATAAAAACATCATC
TTGATGGTTGTATATATTTTATATTATTAACACAATAAATGTTAAATAGTAGGTCAATAA
CTTATCAATACAGAGGAATGTCATTGGAGATATAAACTTAATATCAATAAAATATTCAAA
GCTTATTAAATGGAGATGAATTCTGTGATGTGATGTAGTGAAATACACTTATGTCAGCAT
TGGTCAAATGGGAAACATTGATTTAATCTATAAGGAATGATGACAGTTTGTAGTGAATCT
CACTGTTACGAGCGTTTAACCGCTCATCTCTGGGTCTAAATGAGCGTTAAACCGCAGATC
ACTGGGTTTAGACGAGTGTTAAACCGCAGATCACTGGGTTTAAACAAGCGTTAAATCGCA
GATCACTGGGTTTAAACAAGCGTTAAATCGCACTGTGTTATAATAATCGTTACATTCAAA
CATTTTAACGCAGCGTTTTGCTTTGAACTGCTCTCAGCACAACACACTTTGAGTGATGAA
TATTTTTTTAATTGCCAAC
>BPHOGS10016822-OT-RA	scaffold0000021415
ATTTTGTGCTTGTTAGGTCTGCTGCTGTCCGCTTGTTCTTCCAAGATTACCTAAACTGAA
CCCTATATTTCATTTGTGTGTGGTGTAGTGTGCCGTTTGTTTTTTGTGTGCACCAGTTTT
GGATTTTGTGAAACGAAACGAACATTCAATAGAACAACGCAGCCTTGAAGAATTTTGTAA
ATCAGGTTAGCTTTCCGTGCCGATGAGTTGGAGCTAGAATATCAGTCAGCCATTGTACTC
ATACACACGTGAGACTCACAGTACGTAAAGGTGCGTACAGACTTTCGCTGTGCTCCGCAA
CCGAACGTCACTCCAGCAGAGCGATTGATGATCGACCGGCGAGCAACAGTGGTTCGACCG
GGGAACGCGAGAAGATCTAACATCTTCCGTAACGTTCATGATGGGTGCGTAGGCGGCGCG
ACTGTTGTTCGATGGTGGTACGAGGGCGGTACGAGGGAGGAGCGTGCTCGGTGCGGGTTG
GAAGCGCGAATATGTGTACGCAGCTTAATATGTTGGAACATGTTAACAAGTTCTGTACTG
AAATAAGAAAATTTCCTAGATGCACTCCAACGAATAATAAAATTGGAAC
>BPHOGS10016822-OT-RB	scaffold0000021415
ATTTTGTGCTTGTTAGGTCTGCTGCTGTCCGCTTGTTCTTCCAAGATTACCTAAACTGAA
CCCTATATTTCATTTGTGTGTGGTGTAGTGTGCCGTTTGTTTTTTGTGTGCACCAGTTTT
GGATTTTGTGAAACGAAACGAACATTCAATAGAACAACGCAGCCTTGAAGAATTTTGTAA
ATCAGGTTAGCTTTCCGTGCCGATGAGTTGGAGCTAGAATATCAGTCAGCCATTGTACTC
ATACACACGTGAGGTTCGTTAAGTTTGGCAAATTTCATCTGAATTGTTTGGTCAATTCAT
AGATTCACTATTAAAGTTGGGGTAAGTTGAGAATTTAAATCGCTTGTCTAATGCAAATGC
TTTCTCATCCGAGCAAAGAAAAGCTAAAATACTTCAGTTTCCGAAGCTGATTATCCTTGA
TCTCCTATCATTCAATATTGCAATATTAGATTTGATTTTTGTATCACAA
>BPHOGS10016822-OT-RC	scaffold0000021415
GTGCTTGTTAGGTCTGCTGCTGTCCGCTTGTTCTTCCAAGATTACCTAAACTGAACCCTA
TATTTCATTTGTGTGTGGTGTAGTGTGCCGTTTGTTTTTTGTGTGCACCAGTTTTGGATT
TTGTGAAACGAAACGAACATTCAATAGAACAACGCAGCCTTGAAGAATTTTGTAAATCAG
GTTAGCTTTCCGTGCCGATGAGTTGGAGCTAGAATATCAGTCAGCCATTGTACTCATACA
CACGTGAGATTGTGCAAAACCATTGAATACTTTGCTCGTAACATGATTACTGAATAGCTG
>BPHLINC199-RA	scaffold0000015365
ATCCTATGCTAACTTCAACAAATGCAATAATATAGTGGCTGCTAGATAATTCAGAAGGTC
TATTTAGGTAAATGAATAGAGAAGGTTAATGTTTCAAATATTTTCATGTAATCAATTAGC
TTTCAACATTATTACAATAATTATCATTACAAACAATGATTTATAATTTTATTACAGACA
GTAAAAAATTATTGCTGTTTCTTTGCTGAATAACAATCTATTACATTATTTCTTTGATTT
CTTCACTTGGCACTTACGTTGTTTAAATAGGTGGTAAATTACAATAATTTTGCTTATAAT
CCAAGCATTATGCTTACTATCTGCATTAAGAGGTTTGGATGAGTGACAATAGTAATAGTG
GGAAAAGCTCTAAAATCATCAATTTTCTAAGGTAAATGCCTGAATCGGAGAAAGGATCTC
TTTTCAATTGAATTAATCATGAAATGCAATTCAATTTATTGCACATTTTAAAACCGATAA
TAGGATGGCATCTTTAAAAACGTGTATAAATATATTAATGGATACAACAAATTGACTGGA
AGTACAGTTTTTGGTAACTACTGCTTATTTACAATAAAAACCCTACATTATGAATACCTA
CAAATGAGAAAAACACAGATAGATTGACTAAAAACCATCAGCAGAACTACAAGATTTCAT
ACTGGTACAAAATAATGTTTCTGATAAGTAACTCAATTTCTGATACAAAACAGCATGAAC
GTCTTTTAGTAAAGTTTTTTAAAGTTATATTGTACAGGTATCTCATTTAACTACATGTTT
TAAATACGTTATACTGTCG
>BPHLINC206-RA	scaffold0000016091
TTATGACGTCATCAATTAGTTGTGGGGCCTGAAGTAATAGTAGGTATTGGTTCAGCCTAA
GTAAATCAAATACAATAAGATCAAAATAATAGGAAATGAAAAAAAATATGCTAACCTTGT
GCTATTCCTCTCCCAAATTTAGATAAAGTTACACATAGTCCGAAATAGGTTGAGTCTTGT
AGTTGTTCACTTCACAAAATTTTCAGTCCGTAATTATTTTCACAATGTAGATTTTTAAAT
TTAGATGCTTCAATACATTAATTCACAACATCAGATATCTTTTAGAATAAGTAGAACAAT
AAAACATCAATATGATTGACTGATTCTATGCCTTTATTAGGGCGGAGTTAGGACTCCAGG
TCCCCTTGGCCAC
>BPHLNC-unc145-RA	scaffold0000012879
AATCCCAACCTTAAACGATTCTTTTAAATTATGAAAAAGTTCCACAACATCAATATTCAC
GCTACAAACTTGATTTCTAAAGAATGGAATACACGATTTAGGATTGCTTGGAGTTGGGTT
ACGTGGGGTTTGAGTTAGGTTCATGGGTATAAACGACCCATAGAGTGGGTTTATGGGTGT
AAACAACCCTTAGAATAGGTTTAGAGTAGGTGAGAGTGAGTTTCGAGTTATCTATGGGTA
TAAACGATCCATAAAGTGGGTCTTAAGTTTAGAGTTAGGTTAGGTGGGGTTTGAGTTATG
TTCATGGGTATAAACGACCCATAGAGTGGGTCTAGAGTGGGAGAGGGTGGGATTTAAATG
GGACCGACAGCCTGTAGATGGTTGATGAGGGTGTGATGGTCGAGGCACAGCACTGGGTGC
GAGCAGCCGAGTGGGAACTCAACGGCCAGCTGGTGGGCGAGTGGGTAAGGGTGGGTCAGT
GTGTCAGTGTGGGGCTGAGTGGTCCACTCAACTAGTGTCACCTGCTCCGGACGTCATAAG
TCGGGGAATCTG
>BPHLNC-unc057-RA	scaffold0000005070
AGAAACTATTTGACTGCAGAAGATTAAAGCGTAGAAGGAAAAGGAGAAATACATCAGATG
AAATAATGAATGTCGGCCTACCGGAACACGAACTAGGATCGTTCAACTATTGAACTGATT
TTGTTCAGGGATTGGATTTTGTAACCTTAAGTTAGAATAACCACATCTGAATGTTATTTC
CAACCCTTGGATCATCGCCAATGAAGATTGCAAGTAATGGAGTTTCACAAGCCGATCCAA
TATCAATATGCCAGCCTTTCATAATATAAACACATGTATAAGAATATGTGCTCAATAAGT
TCAGTAACCTGGATAATTTAAGAAAAAATCGTCAATAAATTTATAATAATAATTCGTTTA
TTTCACTGCATTTTTACAATAATTGGTAATACAAATACA
>BPHLNC-unc191-RA	scaffold0000016019
AGAAAATGCATTTGTTATTAAACAATACACTAAACACAAATTTCGAATAAAGAAACATTG
TATTTTTAAATAAACTTGAAAGTCCATGACACGTGCCAGCTTCTTGATGTTATAATCAAT
ACTTTATAGTGGGATTCGCTTCATTCAAACTATCAGCAATCCTCAGGATCAAAATATAGT
GGAGTGACGAAGGTAGAATGTAGCTGAGAAGTTAGAAGACAATGTTTAAAGTGCATGCAG
TCCTATCTGAATGTCTCCGCTTCCTTCTAACGTCTATCCTACCTTAACCGCTCCAATATC
ACTAGAACCATTTTTGGGGCAATCCTCTTGATTCTGTCTCAATTATCGACTTGATTATGT
ATTTTCGTAAATGAATGAATGTATGAATATGTATGATACATTTGAATACATTGATTACTA
TTTTAAGGTGCATACAGACTTCTACACCACGAACACATGCATTCCACTTTTCAGCAGCTG
ATGCCATTCTTATTATATCTGTATTTGTACAGAAACAGTACGATACAGAATACATTCATT
TCTATTTCAAGGTGCGTACAGACTTCTGCGCCACAAACACATACACTTCACTTTTCATCA
GCTGATGCCATATCATATCTTTATTTGTACACAAACAGTAAGATATTGTATATTGCTATA
TTCATCAGCTGATTAAAAGTG
>BPHOGS10034656-OT-RA	scaffold0000043867
GGATAACGTAGAAGGAAGGGATCGCAGTGGCAACAGACAATGATAGCATAAAATGACACA
AGTGTGAAAAGTGAACGCTTTCCGTCACTCCAGTTCGCGTCAAGTCCTCACTGTGATAGG
TTGTGCTTTTTGAAAGATAGCTACACTAATAGTCAAACATACAAGCTTGTGCTAGTTGGT
TTTATACGCGTTATTGATCAGGCGAGCCAAAGGCTTTTTCACAGGCTATCAGGATCATGC
GATGAGTAGTGGCCCAACAGTGATTAATGACACAATCAAAGACAACCAACACCTTACAGG
TGCCAGAACTTGGGGGAAAAGGAGTGTGGTCTGGCGAGGACTCTAAAGATGGGAAAAAAT
ATGGTTTGGACTTCACAGCAACTGGAGCCACATTCGACAGAGCAGTAGAATCCACAGG
>BPHLINC422-RA	scaffold0000031804
TCAAAGGAGATTGGAAGTTTAGGAGAATCTATTGTTTATAATATTATAGAATTTGTTATG
TCATTTCCTTTCAATTCACACGAATTCGTTCCATTCATTCAAATTATTCAAACAAAAACA
CTGAACTATTTTTCTATCCTAATAAGTTAAAATGTTTCAAAAGAAAACTTGATTATTCGA
AAAGTTTAGAGATTAGTTGATAGGTGGATTCAATAAGTCTATTATTGGTTGATAAGTCTA
TTCAATTATTGATAGGTGGATGAGATTCAAGAAGTCGTTTTTATCAATACAGTACTTGTC
AATGGGCACTCAGAACAGCCTAAAGGTGAACGCACACAGAAAAAGACAGACGGAGAGAAA
ATCAAATTTCTGCATGCAGACGTGAGCAGACATAATGCAGACAGACAGACACGTATCTGT
GCGTTGCAACATTCAAACA
>BPHLINC396-RA	scaffold0000030230
GCCATTTTTCTCGATAATGTATACTACTGTTCAGTATTGTACAATACTGTATCATTGTAA
CACTTTTAACAGTATTGTGCCTCTATCATGGGATGGATATTAGAAATCTATGTTTGCAAT
AATTCAAGTTAAATACTGTTGAAAAATAAATTAGAACTGTTTATTTTTTGAATATTACTG
TACAATATGCATCGTATTTATGTGAATAATTACATCAACTCTGTTATTAAAACAGTAAGG
CCCGGTTGCACGAAAGCCGGTTAAATTTCAACCGTGATTAAATTCACGAGAGCCAATCAG
AGAATGAATTTATGATAAGACGGCTTCTCGTTGGATTAATCACGATTAAATTTAAACCGG
ATTTTGTGCAACCGGCACTAATTTTATCTGGTATTTCAATTATTGTACATATCAAAATTA
CTTGTCAAGATTTTGTAATCGGGTTTGAAATATTATGTCATGTGATTGAGAAAATATTTT
TGCTTGTTGAATGTGACA
>BPHOGS10009306-AS-RA	scaffold0000011794
TAAAAATCCAAAAAGAAATTTATTATCAGTGATGACGTGTTATCGGCTAAAACATTACAA
AAATATGACAATAATTCAGTTAAGTATCTAGTTTAGACCCAGTTTTTATTCTCAGACATC
TCCAGCTTCAGCTATGTCCACCAAAATTTATAAATTTATCGTGAAAGACATGCATGCCTC
ATTTGTTGGTAAGGAGAGGCACATAGAAGGCATGCGTTAAAAATGTTGATCCTATAAATT
TGAGATGAGAAATGCAAGATGAAAGACATGACGCTGATATGGACATAGCTGGAGGAGAAT
ATGAACACAATAATTCATATCAGCATGTAGCATAGTATGTTACACAAGTATGTAACAATT
ATGACATTGGCACTTGTAATTGAATCAAGTCTTAACAAAAACTTTGTCATAGTGAATTTT
TTACAAATTTTATAACATTACTTCTCCCTAGGAGTTTATCATTTGAGTCAAAAAGGGATT
TATATATTGCTGATTTTGTTTCCAAAATATACTTAACAATATTTCAAGTCAATAAAAGGA
TCTATAGATTGCTGTTTTTATTTTTGAAACAGTAAAAAATCGGTTACACAGATAAAATTC
ATAGTGGTTGGAATTTATCTAGCAGATTGATTAAGTGTCGAATAAGTGATTATTGATCAA
GTGTTTCAACTGTTGAATATTTATATGAGAAGCATAATATCTTCGATTTTAGAGGAAGCG
ACTGTCTTCTAATAATAATTTTCAATTACTGTACTCTAAATTTATTTTTAGTAAATAAAG
CTGTAAGGTGTGCTCCTACACTAACTAGTACAGTCTTGACAAAAAGTTAAATTAGCTGCA
ATAATTTGACTGTTTGACAGTAAATTATTCGTTTTAAAAACTATTTTATAGTCTCACAAA
CACACTATCCATTCATACAACATTTGCAAATTAGTTTAGCAAATCAACTAAGCCTAAAAA
TTACCATGAAACTTACTAAACTATACACATTTTTACACAAAATTAATACACTAGAAATTA
TTACATCAATAACTGACTTCATTGATATGGAAGTAGGTTATTACAATAACTGACTTCATT
GATATGGAAGTAACAATTCATAATTCTATTCTTCGAATTAAACATCACATAAATGTATTA
ATATTACAGCAGCGAGATTAATAGTATTCTAGGATTTCCCTCGATTCATATGGGATTAAA
ATAATCCTAAAAAGTTTCCAACAAACATTGGAAATATCAATTGAATATTTTTTATTCCAT
TTCATGAAATGTTTCATTTGAAGATTTCATTTTCATAATAGTCATCTAATTTGAATTTCC
ATCATACCAGTGAAAGGAGAAATCTGCAATCCCATTATTTTATCTTCATCTCAATCCAAA
GGATTCACAATCATACCGGACTCTTCAAAATTCATATTTTTCATTAATTGAATACATATT
AAAACAGCATATTGATGAGCTCGTATCAAGAAATTATTCATATTTTCAATGAATTGTTTA
AGAATACAATTAAAACCCTGAAAATTGAATGTCTTCAAATTTAGTATCACCCTGAACAAT
TCTTAACAGACAATTTTCAATCTTTCATGTTAAATGCATGACTATAATTTTATTTTATTA
TTGAATGGAATAAAATAAAACCAATTTCCAAAAAAAGTTTTATATAGGGCTATTAGACCA
ATAGTATTTTGGATATCACAGAATTCTCAAACTTATTTTCAATAATAGTTTTGCAGTTTT
ATCACTAGTTAATTATTGTGTCCTTGGAAGTTCAGAATTCTTTGTAAAATGTATTATTAG
ATTTAATATGGTACAAGAATAATTTTTAGGATGACTTAATGGCAGAGAATCAAGATATCA
GTCTGTAAATACTTTTGAGCTGCCTTGTTTTTATGTGGAGTATTTTGTTAAAGATTTAAC
AAATAAAATAGTCGACTACAACAAAATAAAGGTGAAAAATTATTAGAAAAAACTTTAGAA
TAATATCAAATAACACAACAATTTCAATAAAATAGTCGACTACAACAAAATGAAGGTGAA
AGATTGATAGAACAAAACTTTAGAATAATATCAAATAACACAACAATTTCAATAAAATAG
TCGACTACAACAAAATGAAGGTGAAAGATTGATAGAACAAAACTTTAGAATAATATCAAA
TAACACAACAATTTCAATAAAATAGTCGACTACAACAAAATGAAGGTGAAAGATTGATAG
AACAAAACTTTAGAATAATATCAAATAACACAACAATTTCATCAATTCAAGGGAACTGCA
TTAATAAAAACAAAAACGATGTACGGTAGCAAATTATTGACTTTAGATTTATATTTAATC
ACTTCTACTTCATATAATATAACTCGATTAACTCGGGCTACTTTAACAATTTCTGAATTC
AACTGTGGCCATTACTCTCGACATAAACAAGTCTTGAAATAGGTACTTATTTAGGAAAAA
ACAAAATTTTGAGCCAGATTAGTAATTAATGATGAAAGTAGCCCATCAGATAGCTTCAAA
CTTTCTTCAACTATGATTAAGACAGTTCAAAATCCATAAACAAACTCACACATTTTCCCC
GAGAATTCATATGTGCCACACAAAATTTATTGACTTAATTTAATATGAGTTTATGTTTAG
AACTTCATGTATTAAGCTACTGTAGTTGTTATACAATTGTCAGGATGAAAGTAGATG
>BPHOGS10009306-AS-RB	scaffold0000011794
AGGGCTATTAGACCAATAGTATTTTGGATATCACAGAATTCTCAAACTTATTTTCAATAA
TAGTTTTGCAGTTTTATCACTAGTTAATTATTGTGTCCTTGGAAGTTCAGAATTCTTTGT
AAAATGTATTATTAGATTTAATATGGTACAAGAATAATTTTTAGGATGACTTAATGGCAG
AGAATCAAGATATCAGTCTGTAAATACTTTTGAGCTGCCTTGTTTTTATGTGGAGTATTT
TGTTAAAGATTTAACAAATAAAATAGTCGACTACAACAAAATAAAGGTGAAAAATTATTA
GAAAAAACTTTAGAATAATATCAAATAACACAACAATTTCAATAAAATAGTCGACTACAA
CAAAATGAAGGTGAAAGATTGATAGAACAAAACTTTAGAATAATATCAAATAACACAACA
ATTTCAATAAAATAGTCGACTACAACAAAATGAAGGTGAAAGATTGATAGAACAAAACTT
TAGAATAATATCAAATAACACAACAATTTCAATAAAATAGTCGACTACAACAAAATGAAG
GTGAAAGATTGATAGAACAAAACTTTAGAATAATATCAAATAACACAACAATTTCATCAA
TTCAAGGGAACTGCATTAATAAAAACAAAAACGATGTACGGTAGCAAATTATTGACTTTA
GATTTATATTTAATCACTTCTACTTCATATAATATAACTCGATTAACTCGGGCTACTTTA
ACAATTTCTGAATTCAACTGTGGCCATTACTCTCGACATAAACAAGTCTTGAAATAGGTA
CTTATTTAGGAAAAAACAAAATTTTGAGCCAGATTAGTAATTAATGATGAAAGTAGCCCA
TCAGATAGCTTCAAACTTTCTTCAATTATGATTAATACAGTTCAAAATCCAAAAACAAAC
TCACACATTTTCCCCGAGAATTCATATGTGCCACACAAAATTTATTGACTTAATTTAATA
TGAGTTTATGTTTAGAACTTCATGTATTAAGCTACTGTAGTTGTTATACAATTGTCAGGA
TGAAAGTAGATGGATGAATATATTATTAATACAGATCACAATACTGGTTCTGACTCTAGA
GAATTATTTCAACTTTCTTTGTAATTTATTTATAAATAACCAATCCTTAAATAAGTAGAA
ACGAATTGAGTGTTTAATAGAATAAAACCAGAAAAAAACTAAATATTTCTCTTATTGTTT
ATTTTCATTACTGTTGTCATTATTACCTTCCACAAAATAAATATAGCTCCTTTAAACCCT
CGTGCTTGACTTCACGATTCCTCAAACTTCCAAAGAAATCCTTGTTTCATGAACTTTTTA
GCTTATTTATCATTCTCCTTTCTAACATTGAATCACACCTTTAAACCTCTGTTTTAGGCT
ACACGATTCCCTTGACTTTCAGCCAAAGCTCAAACAATTGATGAATGAGCTCTTGGATAT
TGGACTCTCTAAATTCCTGAACAAATTTTAGGATTGAAATTTAATGTTTCTGATAAAAAG
TAATCACGATTGTCAAATTCCATCTCGTAAGATTCACTTTCAATTGTCAGCATTCATTAT
GAAAAGCATTAATTCCACCCATTTACTTTAAACTGTCAGAGCATTCCTTATGAAAAATAA
CAATGCAAACCATATATAATGACGGATTGAAGGGGAAAAAATTGGTTGATTAAGCATTGA
TGGTTTTATGAGAAATGCTGTCAGTTCAAAGTTAATCAAACTGTACCATAATCATCTATG
AAATTCTTCATAGCACTTGTTTTTAGAAAATTGTATTTTCTCAATGTAAAGACGAGAACA
ATTCCTTGACTAACCTGTGCTTCGCGACAGAATTTTCCAAAATTCAAACATATTCCTAAC
AAGCTCTTGCCTGTAGTGAGATTAACTTTAAAATCTGTAACATTCATTCATTATAAATAC
TTTTATCGGGCCACTTCCGTGTTTCGGATGGACACGTTAAGTCGTCGGTCCCGGCTGCCT
CAAAAGAAGGTGTTAGGTCATGTCAGAGGCCCTGAAATTGATCATTGCAACCTGAAATAT
TGATCAGTTGAAAACTCTTACACCAGACCTGAGCCAGTCAGGCTACTCAATATTATTATT
ATAAATACAGTAGATAATATGTATAGTAGATTGACATGTTTTCTGTACCTAGTTGTTCGA
ACTCACTGCCGGCGCACAAGTTTTTCTTTGCCGGTAGTGCCATTTTGTAAGTTGTGAGTA
TTTTATCAATCTGTATTATTTTATGGCAAAATAAATTATTTTTAATTTGAATTTGAGTAG
ATAATAATCAATACTTCCCATACAACCAATGCTGACAGGTTGAAAACGAACCTCACTGTA
CAATATGCTCGCCAAATACTTCGAAAAAAAAAATATCTATCTTACACGTACCTCGCTACA
TATATGAATCCTTCGAATCCTCACGTTATTAGCCTATAACAAATCACAAACCATTTCCAA
ATCTACCTACGGTTTTCCAACCTATTTTACACAATTTCCCCCACGTTACAAGTCAAGACC
CTCTACCAACTGAACCCGTGCTTCGCAAGAGGACTTCTTCTACCGCTCACTTTCTGAATA
AAACCATGTACCACACCCGTTCTTCGCTACACAACTCCCACGGCGCTCACTTCAAACTAG
TAGTCTTTTCGAATTTCGAACTAACTATGATTTCATCTCCGCTGCTGATGTTGTAGCTGT
ACAGCTGTTTGTTGGGGTATTTCATTTCTTCAGGGCCGGTGATGGTTTTCATGTC
>BPHOGS10022210-OT-RA	scaffold0000028229
CTTCAGTTCGCTGTTGGTTGTGCATCTAAGTTTGTTTCGTGGTTATGTTAAGAATGTTTT
CACGTGTAAACTTTTTATAATTTCTAAGTTCTTTTTGTGATTCTAAACTTACAATGAACA
AATCGTGACTACAGAATAGGTACCGTACTCAATCAACCGTAATTAGTTGAAGTTGTTCTT
GAAGAGTGATACTTTCTTAAAAATGTCTGGCCGCCCAGCAGTGAATAATACTCAGTGTCG
TTTTAAAAACTGATTTATAATTAATCAGGACAAACATTTGAATTGCAAATTTCGCGTAAA
GTTGCAATGTCATGACAAGCAAGGATGTTTGAGAGGGGCTTATGGAGTGCCATCTTCCAC
CCAAGGT
>BPHLNC-unc116-RA	scaffold0000010415
ATAGTTTGGGGAGTAATATTCAAAGAAAAAACTGAGACTGTCGCTGTGGGAAGCATTTGC
TGGTCATTAAAGCAATAAACACAAAAAGGGAAAGCGTTATCTCGCATACTATTTTCCCAG
AGAGGCTTCTTCAGTTCTATCAACACGAAAATTATAAAAAGAAGTAATATGAATCTGGTC
TGGAGTGGGAATAGGTCTTCTAAGCATGAAGACTTTACTTCCACTTCTCTCAAATATCAG
AGGAAAAAATAAACTTTCTCCCTACAGTTCTACTTGGGACATATTTTCAAATCTATTTAC
TATTTCATTGACCACAATCGTTTTTCACCATCAAATTGACATGTATCTTGAAGCCACTAT
TGTTTTAACCTCATTTATTGAATGATGATCATTAATGGATAATCAATTTTATTGTATTTA
GGAAATAATATTTCCTCTATAATATAATAGATACATAATTGGAGTATATATCATATTATA
TTCATATCATATTATAGTCACTATATTTTTTAATCTCATTCAATTATCTATAGTGAGGTC
CACGTTATAATGACAGTATTTGATCAACTTTGGTTTTGCTATCCTTGTCTATCATTCGAC
AAAGACGGTGGTACTATCCTTTTCTAGGTCCACAACGATGACAATTATGTTTTTGACAGT
GTAGAGATATAATTGGTTAATGCAGAGGATCGTCATCGCTATTCTTCTATCTTTATTCAC
TGTCATTATAACGTGGACCACACTATAATAACTAGCTCACCCGGCGAACTTCGTGTACCA
TCAAAAAGTCAATGTATCTCATGTCACACTTGACTTTATTTTGTGAATCATGAAATTTAT
CTGACAATCAATTTTTTCATTTACATCTCAATGTGGACTTCCTATGTGCTTAGCCAAGCA
GCATTTATTATTCCGAAAACATTTTCTTCTCTATCTATCAGTGGTGTTGAATTAAAAAAA
AATAGATAGGATAAATCAGTGTTTCAAAGATGAATTTAATGTTTCCATAGTTGTTGATTG
TGAATAGATAGACAAACTACCGTTTTAAAATCAGAACACAATAATTTATCTTCTTATTAC
AGCCTGTAACTTTAGATGCTAAATAATATTATCACAATATATGATCTTGAATCATGATCA
TCTTTCCGTTCTTCGCTAGTCGCTTGGCCGAAATTTTCAAAAACATGGGTCTGTAAAATG
AATTAATAATTGATAATTATCAGCTATTAAAATTTACCCTATTAAAATTTCTGGTCAGAA
ACCTTCCCCTATATTCACACAACATATTCCCAAAGTTTCATGCCGTTCTGTCAAGTAGTT
TTTACGTCTATAGGGAACAAACAAAAAACTAACACACAAACAGACATTCATTTATATAGC
CTATAGTTTATAATTGATAATAACGTGGAATAATCAATCCAATTGTATTTAGGAGAAATT
ATTTCCTCTTTGATATAATAGATAAATAATTCGAGTAGATCTTAGTATATTCGGCTGTAT
ATTCTGGAATTGGGCG
>BPHLNC-unc116-RB	scaffold0000010415
ATTATTTGGTATTGACATAAGACTTGAGACATAAGAACTGCTTTGGATTGTTGATAAATT
TAAATCTTAAGACTCAGATTTTTAATGAATAAACACAATGAAAATTGCTGTCAAGTTTCA
TGAGGGAATCTACAAAAAATATGATGTTCAAATTAATTAGATAGGATAAATCTAGGATTC
ATAGAAAATGGAACCAAATTTAAAGATTATAGACTTTTCATTTCTCTTTCACATAAGTTA
TGTTTAATTATTAATTATTTTCTACGGCTTCCAACAATCTATTAATTCATGGAATAGAGA
TCTGAACCTCCAAATATGGCTAAGTATGATATCTGATTATAGATTACCAATAATCAAAGG
TTTGATATAGTGAGCACAAAATAGCATACAATAATAAAATATAGGACACATTCATGTAGT
GACG
>BPHLNC-unc365-RA	scaffold0000030754
AACATTATTAATCACAATAGTATTGATCATTTTCGTTCATATAGACTACAGTTTTATTTG
TGTTTAAGAAATATTTTCTCCAAAGAATTTTCTCCACTTTGATTTGAATTATTTCATCTT
GTGAACAAAACGTGCTTATACCAATTATGAATAGAGTATGTAAATATTTTCCCGTTATTC
TGATCATATTTACAGGGCCCGTGCAAACAACACACACACCAATTGAAACGACTATAAAAT
CTGAAAAATCAAGTGGGACAAAATCCTGTCGGTTACCATCAGCACCGAACACAATCTATT
TCCAGAAGGTGTCTGCTTCAGAAAACAAAAAGCAGATTTTAGCTCCGAATTCAGCAGTGA
GAGGGAATGCAACA
>BPHLNC-unc288-RA	scaffold0000024022
CAATTGAGTAGTATGGTGTCAAGTACTGTTTTCGAGTCACAGTTATTTTAAATACTTATT
ATAAAACTCATTAAAGATTTATTCTGTTGTAGTAGTTAACTGCAGTTGTTAATGAGCTAT
TTCATCGATATCTTTGTAATGATTGAGATTTCGCAAACTACTCTAGAACATGGTACGCCA
TAGTGGAGTAGGTCAATTCCCACACAGAAAACACTTAACATGTAGAAGACACATTATAAG
AAATTTCTGAAACTAACTATTGTATGTAATTGTAGACTGTCTAATATTTTCTGTAATTGA
TGTAGTAGTTTCAGTTTTTTTGGGAAATAAACATTCATCTATTTATTCATTAACTATACA
CGGTTTGTTTTCAAATTTGCAGTTCTTGTGTGGATCAGTTGGAACTTTTGATTTGATACT
GTTCCAATAAAAGTATTTCTTGTTACGTTCAGTTTCCAGTGATGTGTAAAGGAGAAAATG
TCATCTTGAACGATGGAATTTATTTTCTCATTACATTCATGACAATTATTTTGAAATTTT
TCTATTATTTTCTCACAGAGTATAATAGTATATTCTTGGTTTGTATTGTTCTGCAATGAC
ATCCATTTTCTCATTACGTTCATGACATTTATTTTGAAATTTTCCTATTATTTTCTTACA
GAGTGTAATAGTATACTCTTGGGTAGTATTGTTCTACAATGACATTCATTTTCTCATTAC
ATTTATGGCATTTATTTTGATATTTTCCTATTATTTTCTCACAGAGTATAATAGTATACT
CTTGG
>BPHLINC535-RA	scaffold0000041250
GCAAACTATAGAAGAATAATGCAAACTGAACTGGTGATGTCAATTTGTGACTTAAGATTG
ACTTTCAAATAACATAGATGATAAAACATTATTTGAGGTAAGGTTTGAAGGAATGTCTAT
TGTCTAATGTCTAGTACTGGACATGTAAATATTACATAAGTGTAATTCCCTTACACACAA
AATATAGAACTTTGAACTTATAGAGCAAACTTTGAAAAATATAGAGCTTAAAGCCAGCTG
ATCCAAATCTTCTTATTTCATAGTTTGCGTATTACTCGTGTATACAAGTTAAACCTGAAG
GTGCGTACAGACTTATGCGCCACGAACACGCGCAT
>BPHLNC-unc520-RA	scaffold0000042777
CACAATTTTGTATTTCGGGTTTTGGTTTTGTTTCCACTTCGCCAATGAAGCATAGGAGAG
TTGTATTATAAAATAAAAATAATAAAATATACTCGTAGCCGAAAAACTGGTTGTAGCTAG
ATAGTTTTATGATGGCCATCGTTACTAAATTTAAACGTTTTTCATTGTAATAGCTTCTTG
TTGAACTATCAGTGCAGTGCTTACGTTGACCACATATGATTAATTGTTGACATTAGGTAT
TTTACCAAAAATAACCGTGAAGCTCTTCAAAATAATTCATAGTATTAACAAAAGATAAAA
TGAAGAATGGCAGACATCTGTGATACCAACTTTGTTAAGGAACTTCAACGCTAAAAAAAC
ATGGCAATAACACATGAGCCTTCCAATTTTCCTTGGTGCAACTATAAGTCCATAATGTGA
TGACAAAACTTCCCGAAACTCTTTCAGTTCCTTTTTTATTCAGCTGTTGACAACGATAAA
AAAACAGATCATCGCATACAGTTCCGGTTCCTTTTTTATGTAGGTAATAAACGTTGACGA
CGGTTAGTTTCTAGTGTGTAGAACAAATTTCACAACTAACCATTGTAGTGTGCAATCTTG
GAAGTTATTTGGGTTTTAATGTTTTTTGACGACAACGTTTCTCTAGTATGAGGGTGTTTT
CCACGCA
>BPHOGS10032759-OT-RA	scaffold0000041347
AGCTTGTGAAAGCTGGTAAACTTGGAGTCAAATCGGGTGAAGGCTACTACAAATACACCA
AATGAGGTTAAGACTTATCAGATCTAAATGTGGATACAATCTGCCTGATGAAGAATTCAG
TTCTTGCTGGAATGGAAGTAAAAACAATATTTTATCATTAGTCTCCAATAATCAATGCAA
TCAATTTCAAAAGCTATTAAGTGTA
>BPHLINC260-RA	scaffold0000020436
GTTATTTTAAACGAGAATAAACAGTTAATATTACATCAATAAACCTGTATTAGCTACCGT
CTATGGAAGGCATTGACAAGACAGATGATCGGCAAAGTTGATCTTTTATCTTTCTCCACT
GCCATTATAACGTGGACCACACTATAGATTAGATTTAAAGTTAGTGTATGATTTTTTATC
GTTATCGATGAACTAATTTTATCAACAACCCCATGAATCGATCCAGCAGTAGAGATACTT
TGATTTTTTCTCTATTGTTGAATGAATCAACCACATCAATCGATTTTATAACATTTTAAG
GCGATTATTGGTGGGAAAATTGTAATATCATGAAATACCGGTTAAATTTAAACTGTGATT
ACAAGACCAATCATAGAAGGCGTTTTTGAAAAGACGGCTTCTCTGATTGGTTCTAGTGGA
ATTAATCACGGTTAAAATTGAACCGGCTTTTGTGCAACCGGCACTTGGTGGAGTTTTTCC
ATTGAAATTGTTATTGAATATTATGTTTAATTGTACAAATTGTTCTTTGTAGCTACAATG
TATGTATTTTTTTATTGTATGTTATTTAGGGGTTTATATTACATTGGGGCTCAACTATCA
TAAAATTCATAATAATTATTCTATTGTTTCTAATAGCGAAC
>BPHOGS10004940-OT2-RA	scaffold0000006368
GGTTGATATCACAGTTGAAGAACTGACGCAGTCAAACAATGAAGTCTCTCAGTTGGTGCA
TTTTAGTGTTAGCTGTGACGGTGTCATCAGCAGCACCATTAGATGAACTGTCAAGAAAAG
GAGAAGCCGGGAGGATGAGCGACAAAATCGAGCCAGTGATATAGCACAAATAGCATGTAA
TCTTCATTATATCAGAATATGTCAAGCGTGACCCTGGGTTAGTTTCTGGGTACAAAACGC
ACTTAAAGTGGTTGGGAGGGATAAAATAAAACCTGTATGAATACAAAATGTTCAATAGAG
ACAATAATTATTGTTTGTAGACTGGCCAGTTAACATTTGATTGTCAATTTGTAATTAACC
ATTACCAATTATAGAAAGATTATTTTCAAACGGGTA
>BPHLINC267-RA	scaffold0000021133
TATTGTACTAAATTTAGGCTGAGCAGATTGGCGTCACTGTCAACTGTGTATTATATGCGT
CATTGGCACTGAACAAGTTAATCGAATCACACATCATTCATTACTGTATACAAGATTTGT
GATGCATCTCTTGAATTCTAGTAGTAATTTAAGTCTGTGTTCCTGAAGTAATTATTGTGG
TCGTTTCTTGTTTCGATTGATAGTTTATTTCCTGTTCGGAATAATCGTTCGTTTCCAGTT
TTGAAGAACATTGTTGGGAAATCTTCGATTGCTTTGTGAAAGACAATTACAAGGAAAACT
CCTACAAATCCTTGAGGAGAAGACTTGTGATGCCCAATAGCTTATTAGCTGCTGATGGAT
GAAGTGCTGTATTTCCAAGAACTCTGCTGGAACTTCTAGCCATGCAGAATTAAGGAGTGA
CATAACCACAGAAGTGACCAAAATTAGCAAG
>BPHLINC503-RA	scaffold0000038834
CTATTGGATAATCTATTGGTAAGATAATATATCATTATCACTGCTAAGTACTTTTGTTCT
TAAAATTTTAATTTGACAATAATCTAACAAGTTAATTAATAAAACTGAGCAAATCAATTT
AATACATTCTAATACAATAGAAAATTATTATTGTTCTTGGGAAATAAGATTGATCACTTT
CCCATTACACAGTAGATCACAGTACAGTAATTGTAATTAGTTAAAATAGGAAGATAATTA
AAGACAGTTGATAGTAGATAAATACAGAAGGATACAATAAATTATATGAATTGTTCTAGA
GAGCACTGAATTTTCAATTCAAAGCATAACATATTTTTAAGAAAACTTTGGATAAGATGT
TAATAATCTATTAATTTCTCAGAGTTTGGAATCACATCTTCATTCTAGATCTAAAACCTG
GAGCTAGACTAGAAATATATTTGGAAAGAGAATTGATTAAAAATAAGTGAAAAAAGATGG
AGGGTGAGAGAAGGCATATGGGAAGTAAAGGATAGAAAGGAACTTAGAAGAATAGACAAA
ATAATATTATTAAAAGGATTTGATGAAAGATGGGAAATAAAAAGAAGTGGGAAGGATAAA
AAGGAACTGATAACAAGTATTGTTCAGCAAAGAAACGAATAAAAATGTATTTTTGTTTTG
TGTTTGAAATTGGAGCGATTAAATTAATTTAAATTGAATTAACTTATATACTATTGGAAC
TAGATGTTTGGTCTTGGTTTAAAGTAGTTCTGTACTACATTCTGATAATCCGAAATTAAA
AGATAAAGCAATAATTAAAGAAAAGTGACATTCGATGATATGAAATAAAAACTTATACAA
CAAAAAATCACATTTTAGAATACTGATGCACTGAGAAATTAATCATTTTAAATTAATAAT
AAATTACTTAGATAAGACTAAAATAAGAAACAATTGACATCAATTTTTTATTTACTCTTA
ATATTTCTCCATCAGTTGCAATATCAATCAATAGAAGTACTGCATTCTAAAATATTCAAG
GGAGAATATGTTATTTAAGAGATAACAATAAGCTAAAGAAGTACGCTACCTAAGGTAAGA
TAGGTTTTTATGAAAAAAGGAGGTTTGTATGTTTTATAAATAATTAAAACTGAAATGGTT
GAAATCCAATTAGACGCAATTAAACTCCTAAACAATTGAACGCGACTTAAACTTAGTATG
GCAAGACTATAATTTTATTAAAGTAAAATTAAATTAAAACAGTTGATTCGTCTTCTAATC
AATTAAACGCGATTTCAACGTAGTAAGGCAAGACTATAATTTTCCTAGTTCATCATCTTA
ATATAGCAATACAATTTGTT
>BPHLNC-unc011-RA	scaffold0000001027
GTGTATAGTAAAACAAGATTTATATTACAATAATTTTTGCTATTTATGTGGTTAACATAA
CAACACAGTGAGGTTAACAACAACAACACAGGTCTATCTTGATGTGACTATCTTATTCAA
TGTTTCTGGTTTTGAGGAAAGCATTTTCCCATCATTTCAAACGTCTACCTTGTATGATGT
GACTACCTTCTTATTCAATATTTCTGGTTTCGAGAAAAGCATTTGCCCGTCATATCAAAC
GGGGTGAAATTTCCATTGCTGAAACAAGTGTCAACTCAGCGGTTCCACACCTTCAGCAGA
GGGGATGATAAAGATGCGCACTTTCGGTATGTTCACTCACTAACTGGTCCAAATTAAGCT
GCAAAATCCAAAATTGTTCCACAGACACTTCAAATGACATTTTCAAACGATCAATTTTGC
AGCAATGAAAATTTCACCCCCTACATTAAAGCTGCTAAGACAATGAAAG
>BPHLNC-unc011-RB	scaffold0000001027
ATTTTATTAAAATTTCAAGTTGAAAATTAGCTTTCATAGTTTAGTAACGTGTATAGTAAA
ACAAGATTTATATTACAATAATTTTTGCTATTTATGTGGTTAACATAACAACACAGTGAG
GTTAACAACAACAACACAGGTCTATCTTGATGTGACTATCTTATTCAATGTTTCTGGTTT
TGAGGAAAGCATTTTCCCATCATTTCAAACGTCTACCTTGTATGATGTGACTACCTTCTT
ATTCAATATTTCTGGTTTCGAGAAAAGCATTTGCCCGTCATATCAAACGGGGTGAAATTT
CCATTGCTGAAACAAGTGTCAACTCAGCGGTTCCACACCTTCAGCAGAGGGGATGATAAA
GATGCGCACTTTCGATCAAGTTACTGAGGACAGTGGATAGAATTGATATGGTGTTTTGTT
ACCATGCTATGGAGGGTAATGGTGGATGAGTGAGGGATGACACTAGCAGGACAATAGGAA
TCGCGTTTGAGAGAACTGAAATGCATTTCAAGTGAGTATATTTCA
>BPHOGS10011976-OT-RA	scaffold0000014955
TTAAATGTTCGATCGCAAATGTAGTATGAAAAAATTATATAGGAGAGGAGCCGTTAGCGG
GGTACAGCGGCGAAAGGGTCACCAAGGGGGCACTAGCGACTGCCAGCCGTCATCCACCCG
TACCCGTCACAAGGATTCCAACCCGGCTCGGACTGACCACGCTCACCAGAATGGCCAAGC
GACCCGCTGTCGACATCGAGTTCCAGGACCTCTCTTACAC
>BPHOGS10011976-OT-RB	scaffold0000014955
GTTCAACCATCGTTTGGGAAGCAGTAGAACTGCGCCCGTCGTGCGAGTGTGTGCCAGCGT
GCTTGCGTGTGTGCGGTCGGTAGATTTCTGTAACAGAAAGAACTTTCTTTCTGACGATCT
GACTGATGGTGCGACTCTTTTGCTTTTTTCGATGAAAATATTCATTTATAAACGCGCGTC
TGTGTGGTAGACGAAGTGTTTGCTCAGAAAAAGTTATTTGTTTACCAAAAACGCGTGTCA
TAGTGGTATGTATGTTACTGTAGGCCGGTTGATTGGTGAATTTATTGGATTGTGCTTGAA
TAGTTCATGGAGGAGATACTCCGAATTTAAATGTTCGATCGCAAATGTAGTATGAAAAAA
TTATATAGGTAATATTGATGTTTTCAAAAATAATTATACTGAAGTACGTTTTTTAAAATA
ATAGATAGCTGCAGTGATTCATAGTTGTTTATTATTGTTATCAATGGGAACTGTTCGAGG
TGTGTTCGAGTGATAGCAATTCATTATCGAAGTGCTAGTTTGACTATTGAAACTGTCGTT
TGTTTCCAATACATTTATCCAGAAATTGAGAAACTATGACAACTGAATCTAGTTTATTCT
TCAAAGTTAATGAAAACTAAAAAACACTCCAGAATAAAGAAACGATATTTTGGGTGTTTA
CAATCAATGTGACTGTTGAATTTGCTTCCTTGTTTGATGGGTCCAGAATTATTATTGTTG
AAAAATTGGGAGATTGAAATCCATGACATTTAAATTTATTCTGAACTAAATATAGTAGTT
CTGAAGCTGCACATATCTTCTGCATTAGACTTGCCAATAGTTTGATATTTAGAAAAGTGT
TAAAATGACAGCGTCCACATCATCAGCATTGGAGAATATTGTTGAAGTTTTGCCATGTCC
AGGAGAGGAGCCGTTAGCGGGGTACAGCGGCGAAAGGGTCACCAAGGGGGCACTAGCGAC
TGCCAGCCGTCATCCACCCGTACCCGTCACAAGGATTCCAACCCGGCTCGGACTGACCAC
GCTCACCAGAATGGCCAAGCGACCCGCTGTCGACATCGAGTTCCAGGACCTCTCTTACAC
AGCT
>BPHLINC511-RA	scaffold0000039212
TTATATAGCCGAAACATGTCGTGACAAAATAATTTTAAAAAGGGTACTCAGATTTATATT
CTAAAGAGAAAAGACAATTCTGGTTCCAGTTTTGAGCAATAGAATTACTGTCTATTGATT
TTTAAATACATACCTAGTTGATTTTCTCATACAACCTGAAAGAAAGAAATTGTGAAAGAA
GGAAAGAAACTTCTTGATTTGTCACAATACGATTCTCATATTTATTCAAAAAGTCTCAAT
AAATGTCAAGTGTGTGAATCACAATGAACGTGACTTTTATTAAAGCTGACTTCTATTAAA
GCTGACTTCTATTAAAGATGACTTCTATTAAAGCTCATTCAAACGTGACTTGACTTTTAT
TAAAGCTGACTTCTATTAAAGCTGACTTCTATTAAAGCTCATTCACAATGAACCTGACTT
CTATTAAAGCTGACTTCTATTAAAGCTCATTCACAATGAACGTGACTTTTATTAA
>BPHLINC560-RA	scaffold0000042822
ATCATCATTCAGATCACTCAACCACTTGCACAGAAACAGATAAATTCATACTCTAGAACA
TTTCCATACTAAAGTGATATCAATGAGAAAGACTAGAGCAGTGGGGAAATTCATCTCGTA
CATAACAAGTGATCCTCAGAGTTGACGAACTTTGGTTGCAATGAACTCAATCGTACGGAA
ATCCCAATTTGGCTTCGTGTTCATGTTATTTTACAATTTTGCACAGG
>BPHOGS10008958-OT-RA	scaffold0000011355
CGTTCGGTTCGTGTCGTTCGGAGAGTTTTTGTTTGAGAGTAATTTGAGCCATTTTTCATC
CATTTCCTTGATCATTTTTGCAAAATTTCCAAGTCATTCTGGTTATTAAACCTAACCACT
TAACGTGCGATTTCTCTCTGATCCAATTATGCTAAAAGTTTGGGAAACTGCATCAACTAC
AAATCTATCCACACAGAGACGTTGGTGCTGCATTTTCCGAAAACAGTGATTTTCGAATTG
AAAACTAGGAATCTGGACAGATCAGTGATACAAACTATGGTTAGTTCGAGGAGTTTGTGC
TCGTTTCTGCTGTGGTTCGTCCTATTCTCCGCCAGTGCTTTCACAATTTCATCATCATCC
TCTTCGTTCTCACCTTCCACTGATGTCGTCTCTTACGAGAAACTTTCTGACGGCGAGATG
GAAACGCTTGTTCGTCATAAGGGAGTCTCAGCCAAGGAAACCTCTATGAGACCTCGTGGA
CAGAA
>BPHLNC-unc121-RA	scaffold0000010718
TACATACCACGATTGTTTGATTATAATGTTATCATAATATGGATATTCTTGCAAGAATCG
ATCACTCTACACCCTGTTACTACATCTCTGGGACATCTCATCTCGATTCATTCATCTGGA
AGCAGAACGATCATCAACCACCTGAAACAAAACAAAAAATCATTGTACATAACATTTCTC
TTAAGGTTTTTACTTATATATTAATCCAACTCCTCAACAGTGAGTGATGATCGAATAACG
TTTCCAATACTTTATTTTCTATATAAAATTGAGAAATCATCAAGATATACTACTGAGAAT
ATAAGGATTATTTTGTTTTATTATCATTTCACATTTTCATGTGAAAATGACAAGTTTCAG
TCGTGGCGAAACTATGCTGATTGAGCGGTAAAATAAGGTGTGTATAAGTTGAAGAGTGAT
GACATTTTCTTGTGAATTTATAATTTATTTCTTGAAAATTGAGTTTACAGTTCTTATGGA
AACCTTAGTAAACAATATTGGGCATTCACATTAATATTGATCGAGGGTGGACACCAACGT
AAGGAGAGGTGTGTTGTACATGTGTGTACACACATGCTCGTCATGCATGTTATGTCATCA
GCGAAAGGCTTTCAACAAC
>BPHLNC-unc540-RA	scaffold0000044844
CACCTGTGCTTTACTATATAATACACTCACAACAACCACAAATTGTCTTTCGAGTCTACA
TTTCAACAAAATGTTGAGGATCTTGCTTGTGCTATTGATATTGGCTGTGGTGGAACATGC
ATCTGCATGCAACTGGGTGTCAGGCTGTTGTAAACCCAAAAAACCAATTGATACTAGCGG
ATACCAGGGGGATCCAACAACCACTATCACGATGACTCCGGAATGAATTCCATCATATTT
TGCAATTTCAAGTGCTACAAAATTAATTCGAAATGCATTTGACATTATTTGAGCTATTTC
TTAGTTTGATAGCTATATTTCACAA
>BPHLNC-unc540-RB	scaffold0000044844
CTACATTTCAACAAAATGTTGAGAATCTACCTATTGGTGTTAATATTAGCTTCGGTGATG
TTGCTGGGAGATGCCGCGCCTTGTTTTGGAAGCGGTCCCAAGGTCCATGACGTTGACGAT
GATCAACCAGTTATGACCACCTCCATTCGAAGTCCAGCAAATTTATAATTCACTCAAATC
TAATGCAAATCACTAAAATGTCAGGCGAATTCCACTCGAGTGTATTATTTATTATTGCGG
ATGATGCACGCATTAGCTTTTTGCTTGTGCGTGGGTGAACTAATGAAATGATCTAACGTC
CATGCCATCGACGGGATTTGAACCCACGAGCCAGGCGGTGCTAGCCGACCGAAATTTGTA
ACGATCCTTACAACTAAACCAAGATGCCGGCTGAGTTCGCACTTTCTTCTGCTACAAAAT
ACAGTTGATTGGAATTTGAGTGATATTTTAGAACTTTTGGG
>BPHOGS10017826-OT-RA	scaffold0000022484
CTGTTTTGTACATCAACCTCTTTTATTTGTTGATATTAATCTGTGAGGCTGTGAATTGAT
ACTGTTCCATTGCAGTAATACAGAGGAAAGAATAATCAAAGATATCGAATATCAAAGAAT
TTGGGGGAAATGTCGACACTCTAACAAGGTGAAACTCATACCATTGTAAGTTATCAATAA
CGCCATCTCGCATCTATTCTCTGTGTGGAACCAACATCGACTGGGCAAAGTTTTCAACAA
GAGTAGCTCTCCAAACATCCATTCAAAGCTAATGGAGCCGAAAAGGAGTGTCTCTACTGA
CGGATACCATGGAAAACGCACCAAATCCAGATCCAATACCAATAGTCATATTGGTACAGA
ATTCCTTGGAAAGCGCTTGTTTCTCTAGTGGTGGACAATACACAGTATTAAACAATATCG
ATGTTCCATTAAATAATGCGAATTAAGAAAACATGC
>BPHOGS10017826-OT-RB	scaffold0000022484
TATTAATCTGTGAGGCTGTGAATTGATACTGTTCCATTGCAGTAATACAGAGGAAAGAAT
AATCAAAGATATCGAATATCAAAGAATTTGGGGGAAATGTCGACACTCTAACAAGGTGAA
ACTCATACCATTGTAAGGTGAGATTGAGCTGATGAGAAAGTTATCAATAACGCCATCTCG
CATCTATTCTCTGTGTGGAACCAACATCGACTGGGCAAAGTTTTCAACAAGAGTAGCTCT
CCAAACATCCATTCAAAGCTAATGGAGCCGAAAAGGAGTGTCTCTACTGACGGATACCAT
GGAAAACGCACCAAATCCAGATCCAATACCAATAGTCATATTGGTACAGAATTCCTTGGA
AAGCGCTTGTTTCTCTAGTGGTGGACAATACACAGTATTAAACAATATCGATGTTCCATT
AAATAATGCGAATTAAGAAAACATGC
>BPHLINC009-RA	scaffold0000000600
ATCCATATTGTGATAAACCTTTGTTTTCTAGTAATTGGGGTAGCTTCGAGACTAGAGGTT
AGGGGTATCATTTATGCATCCCTATTGTAGGAAATATATTGTGGAATGTTTCACACACTT
GGCACTATACTTTTTGTGTTTACTGCTAGAATAAAGTTATTAAAAGAGGAAGTTTAGCAT
GCGTCTGCTCTGCGAATCTAAAACAAAATTTCTAAATGTTTCAAATACCTCAGCAATACG
TTATCGTGATAATTTGCAGGAAATTCTGAGAACTGTGT
>BPHLINC545-RA	scaffold0000041963
TCAAATTTTACATTCAATCTTGTTTCAATCTGGTAAATAAGCGTCTGTACTAAAGTCTAA
GAAACAGGATCTCTTCTCAATATTCACCACAGCAGTTCATTGACAAGTCTCCGAAGTTCT
CTATCTGATTGAAAACCAGAACCGACTTGAAAATGAAGCTGATTCCAGTTATTTCACTGT
TCATTTGCATGGGTTTACTTTCGGTACAAGTGAGAGGTGAAGACGACGA
>BPHLNC-unc334-RA	scaffold0000028374
CTATATTAAACTAAATTATTATCTTCAAAAACAAAGCAATGGGTTTCTTCCTTGTTGATC
TTGAATTGCTGCTTGCTGGAACCGTTAAACCCAAAGCTTCGATGTGATATTTTATTAAAA
TTTCAAGTTGAAAATTAGCTTTCATAGTTTAGTAATATACTAAAAAACATTTTGGCTTTT
TATGTGGTTAACATAACAACATAGTGCAATAAGATCAGGCTACTGAGGACAGTGGATAAA
ATTGATATGGTGTTTTGTTACCATGATATGGAGGGTAATGGTGGATGAGTGTGGGATGAC
ACTAACAGGACAATAAGAATCGCGTTCGAGAGAACTGAAATGCATTCTAAGCTAGTATTT
CATCTTAGCCAAGTATTCAAGTTTATGAAACTACTGTCTGTAAGACAGGTATTACGATGT
AAGCAAATACAGTTGTAG
>BPHLNC-unc334-RB	scaffold0000028374
CTAAATTATTATCTTCAAAAACAAAGCAATGGGTTTCTTCCTTGTTGATCTTGAATTGCT
GCTTGCTGGAACCGTTAAACCCAAAGCTTCGATGTGATATTTTATTAAAATTTCAAGTTG
AAAATTAGCTTTCATAGTTTAGTAATATACTAAAAAACATTTTGGCTTTTTATGTGGTTA
ACATAACAACATAGTGCAATAAGGTCCACCTTGTATGATGTGACTATCTTATTCAATATT
TCTGATTTTGAGAAAAGCATTTACCAATCATATCAAACATCAGGCTACTGAGGACAGTGG
ATAAAATTGATATGGTGTTTTGTTACCATGATATGGAGGGTAATGGTGGATGAGTGTGGG
ATGACACTAACAGGACAATAAGAATCGCGTTCGAGAGAACTGAAATGCATTCTAAGCTAG
TATTTCATCTTAGCCAAGTATTCAAGTTTATGAAACTACTGTCTGTAAGACAGGTATTAC
GATGTAAGCAAATACAGTTGTAGCAAA
>BPHLNC-unc334-RC	scaffold0000028374
CTAAATTATTATCTTCAAAAACAAAGCAATGGGTTTCTTCCTTGTTGATCTTGAATTGCT
GCTTGCTGGAACCGTTAAACCCAAAGCTTCGATGTGATATTTTATTAAAATTTCAAGTTG
AAAATTAGCTTTCATAGTTTAGTAATATACTAAAAAACATTTTGGCTTTTTATGTGGTTA
ACATAACAACATAGTGCAATAAGGTCCACCTTGTATGATGTGACTATCTTATTCAATATT
TCTGATTTTGAGAAAAGCATTTACCAATCATATCAAACGTCCACCTTGTATGATGTGACT
ATCTTCTTATTCAATATTTGTGGTTTTGAGGAAAGCATTTGCCCATCATATCAATTATCA
GGCTACTGAGGACAGTGGATAAAATTGATATGGTGTTTTGTTACCATGATATGGAGGGTA
ATGGTGGATGAGTGTGGGATGACACTAACAGGACAATAAGAATCGCGTTCGAGAGAACTG
AAATGCATTCTAAGCTAGTATTTCATCTTAGCCAAGTATTCAAGTTTATGAAACTACTGT
CTGTAAGACAGGTATTACGATGTAAGCAAATACAGTTGTAGCAAA
>BPHOGS10012769-IT-RA	scaffold0000016125
GTTTACACTACACAAGAGGTAATTTTGATACGTATTTTTCTCATTATGGACTTGGTAAAA
TTGACCAACCCAATTTTCAAACTTCTCTTTGACCATTCATCAGTGATGGTTGGTGATAAA
TATGTATGAGATTAAGCATTATAATAATCTATGAAATAATCACATGTTACTGGTATACGT
ATATTTCCTTTTTCAAATTATACATTTATATTTTTGTATGTATTTATGATTTATAAACAC
TAGATATATATATCTAAAAGCTTGAACATCCAACAATTAAAGCATATCACATTTTGATAT
TTTTCAAATTTAAATAATCACGGTACCATACATTATAAACTTATTTCACAAACATTCTAT
TTCACGGCAAGTCAACATCATAGATTGCACTGTTACTGGTTCATTCTCAACATTGGGAGC
TACTAAAGCAGGTTAATTACACAATATTCTTATTTTATTAAATGCATTGGATCAAAATAT
CAAGACTTTTATGCTGAGAAACACCAATCAAGAAACATCAACTTGTAAAATGAGACAATC
TATGAAACTAATTACAGATCTGATTCAAATATGATAATACTCTTTTATATTAATACAAAA
CCTACATTTTCCAGTACAGTTTGAATTTTATTTTGAATGTTATGTTGGTAATTTACATCA
AGGTGAATATGACAGCCTCCAATTACATTACATTCCACAATCAAAAACTATCTTACGGTA
CTCTAAATAATGCTTTAATGAAAATGAAAATTCAAAATTTTCTTGAATTTTATTTCAATT
CTTGCAATTCTCTTATGGATACTATATTTTCTATAAGATAAGATCGAGAAGTAAAGTAGC
TTCTCTCAAACACTTTTTTCGTTCATTCGAATTCTACATAAAATACTTTGATTAAATCAA
TTCTGGGGTCATTCGAATTCTACATAAAATACTTTGATTATTATCAATCAATTCTTGTCA
ACTTCTTTATCTTAAACTCGTGCATAAAACGCTAGTGAGTAGAACTTTTAAAGTGTGATT
ATTCATCGAACTTGGGTGCAAATTCATTATCTTAGAAAAAAAAGTTAATTAGTTTTATGT
GTTTGTGAATGATGGAAAAATAATACTGTAGGCTATTGTATTTTTGAAATTCACTTTCAA
CTTTTATTTGATTTTGAAATGAATTATTCCACACAATGTCAGTACGGTATTTATCAGAGA
AAACATATCTGCATGCTCTGTTACAAAAATCATTGATACTCATGCAGTGTTGAATGGATA
ATTATTTGAGTTTATTAATAATTAAATATTCAAGTTCAATTAATTGTTTTCTAAAACAAC
CACCTCCAACTATTCTTCCCAGTGTCCAACTGGAGATAAAATATAATTTTATGTTGGGCA
ATTGCTGATATCTTTATAAATGTGAAAATTTGAATTGTAATGCAATAAGAAAACTACAGT
CACTCAAATTCAATGAACTTAATTTTGATATGAGAAGTCTCATGTAGATGATTTATTCTT
TATAACTATGGTATGTCATCTAGAGTTTTTTATATAAAATATAACTTACTCTCCTTTGGT
AGGAACACGTAAATCAGTAAAAGTGTCCATATGAGCAAATCTCAACTTTAGAAATGTATT
CATTAGCCTTTAAATCTGATTACAACAATTCTCATCAACAACTTGAAAACTTCCTACAGT
ATAACCTGTAACACTAATTAACATTTCAACATTCTACGTATTATTTTTGAGTTATCAGAT
TTCCAAAATATTTTTTTAAGCAATCACATTGATTTTAAAAGCTGTATGCAATTTTTACGG
GCTGAGTTGTAAAAAATCTATAACAATGAAAAAAAATTGTTTGTAAAAAGTTCGTTTAAT
TTTTGCTATCAATTCAACTGATGTTTGATAAAAAATATAGGCTATCAATAAATATTTTTG
TAAACAATGAAATCTTTGATCTGTGGACCATATAAATTCTCATTGTCTTAATATTGGAAT
CACTTACGACTGAGTGCAATCTCAAAGGTCAGATCATGAGTATAATTTTCAGGATTGTAG
GCTATAACTTTTGTATGAAAAAATATTTAAAACTGATAATAGAGAGGAATAAATCAACAA
ATTATTGTTATTTCACTCCTGTTTGCAGACAAGATTTTTCTTAAGCAAACAGAATTGTAT
TCAATGATCTGGAATATCATTTGTGTAATGGAATTTGTCATGTAAGTGATATCATTGAAT
AAAACTAGATTTGATCTGATCAACAAATTCAATTCAATCATCAATAA
>BPHLINC508-RA	scaffold0000038966
TTCAACAAATGGTGTATACATTATTTTGTTGATCTGTTGATTATATATTCTGTGGCTATT
CTATGGTCGACCAGAAAACTATCTGGCGGTTCGTCCTATCCACCAATGAGAGCTTTCGAA
TGCGGTAGATTTTACCTACATAAGACTGCGAGACAGAATTTATTTACCGGTAAACGGATT
TTGTAACATTTTACTGTTATAACAACTGTTAGAATGTTTCTTAAGGGACGCAGGACTTTT
TAGCGGTAAATTGTGAATAGAACAATCTATCACTTGAAACAATTTACCGTGTGACGTGAT
GGTATCACCTAAAAATGAACAACATCGACTTGTGAAATATCGTGTTCCCAGAATGTGCTC
AATATCAAGTCGGTTTTATTTATTAGGAATATCTAACACAACAACATCTCCCCAACAACA
CAGGTACCTAAAAAAATCATGATAATATTACAATGAGAAAGAGTTTAAGTAGATGAGTTG
GTTAGAGAGGTCCGGATTACACTACAGTAAGATTTACCTCAAACTGTTAGCTTTGATGTT
ATTAATCGTAAGGAATTCCGGTGAGAATGGGTGGGTGTCATTGTAGATATACTGAAAAAA
GTGTAGAGGAGCTTTCAAAGACCTGATACAAAACCACAATTAAGTTGAACTAAATCCGAA
GAGATAGTTATCGTTCAAAGACCTGTTACAGGATCGCAAGAAAGTTGAACTACATCTGAA
GAGATGGTGTTCGTTAGTTATTGAAACCACGGTATATAGAAGACGTATTCTCATCTTAAT
ACCGTGATTGAAACTATGAAGCTAACATCAGTTAAACTAAATCTGATGATTAGAAATTTC
GAACGAACTCAAGGACAACATAGAGTTTAACTACAGATCCATTGTTAATAATGTACAAGA
AATAGAAGTACGGTTGAATTTTCAAATCAAATACTTTGCTAGTAAAAAGTGACTTGATTA
TTTAGAATGTTGTAGCTATTGCTTGAAGCTAACCTATTGATTAGCTTGCTACAATATTAT
CATGGTGACTTGTAAAAACTGGACAGGAACTAGGCAAATGAAGCTATAAGCTTAAACTAA
TGTTAAAACAATTTAGTTGACTTGTAAAAAATGGACAATGAAGAGCGTTAGTAATCCATC
ATAGTTCATCGGTTATGTTTTTCTTTCAAAAGGAGGAAATGTTAAGATCAAATATATTAT
TAAGTTAAAATAGCAACCAAAGC
>BPHLINC021-RA	scaffold0000002010
CTTGATTAAAAGCCAAACAATAAATTGGATGTATTCTTCAATTTGATACATTATTGAAAA
CATACTCAAGATAATAAAATTTATTATCTAAGGGCTAAGAGAAATAGTAACGCACATATT
CCAAAATTTTCAAAATTGAGATTTTCATTGCAACAGATGGCTATCATGCTGTACTATTGC
CATGTAAAATAATACAGAGATATATTGAACATAGTCCTAGATATAAGCAGAAGAAGAAAT
AGCATACAAAGTAGTAACGCACAAAGTCCATGGCTTGACATGTATAATAACGAACAAGAT
CAGAGGAAAAATGAATAGAGTCCATGTAGCATTTTCTTCAAAATCGTTCTCCTGTAAAAT
TTGCTTTTTGTGACTATGTGTATTATTTCTCTGAACCCTTCTTATTCACTGGTATGATTT
ATTTGTTTAAAATAATATTAGTGATTGAGTATAATTTCAAAAAATCAGCTAAGATTATTC
TGAGAACGAAATATAACAGTGTTTCATTAATATAATATGTAGCAATTTTATTGTCTCTGG
TAAAAAGGGTACTGAGATTTTTATTTTTATTTCTATTAATA
>BPHLINC459-RA	scaffold0000034785
ATCCTGATCTGCCTGACAGTTTTGGGACTGATCCTAGCTTCCACCGCGGCCAGCTACGTT
GGACTTTAGACAAAAACACGCTGTATGAAGGAAAGAGTTGTATTTGTTTATTGACCATCA
ACGCAGTGGGCGCCATATTTGATGACGTCACTCGACATCGAATCAAACCATTACATCGAA
TCATCAATCATCGCCATGAATCATCAGTCACAGCATCAGCATCAATGTAATCAACGCAGC
TCGCTTCTGATGCCGCCACTAGTCAAGTTTAGCAGTCAATCGTCAATCATCACCAATCAT
CGCACAACAATCATCTGTCAAAAATAAACTGTGGTTTAAACGGCCCTAGAGTATTGTGTT
GAGAACAAGAATATGTCCGCTGGATATGAAATGAACGAACCG
>BPHOGS10034471-OT-RA	scaffold0000043658
ATTTCTTACTCAACAACTTGATCAACCAGACGAAGATCAGTAAAGGTTCGTCGTATGGCA
AGACTACCCCCACCACACCATCGCAGTCCAACAGCTTCTCCAACCTAAAGCAGGACTAGA
CGTCTGCCATCTGTCTGTCATCACAGCCTGTCTGTATCATCATTCATTCATCATTCAAAC
TTGACAACAGGCTACGATTCGTATTTTTTTTATAAAGAAGAGCCTCTGTGTATATTGTTG
GAACAAACGGACATTTCTGTGTGAAGCTTACTAGTGTTTGTTATAGTGGAGACATCACTC
ACGGTATTAAGCCATGTATAGTGATCTATTTTGTTAAGATAGTTTTAAGTATGTTTTTTG
CAAGTGTAAGGGTACACACTCCCGCGGATTGTATCCAAACCTGACAGTTTTTTGAGAAAG
AATTGTCAAGTATATGTGTGTTTAAGGGTAATGCGAGTGTAAGGGTATACCTTCCCACGG
ATTGTATCCAAACCTG
>BPHLNC-unc177-RA	scaffold0000015036
ACGGAACTCGACAAACTTCGTTCAATCTAATAGAATCTATAAAGATTAAGTTATAAACAT
TTTGTTAATAACTTTGGTGTGAACGAAGCTTAAGTTATTTGTAGAAAGTATCAAACTTGG
AAGTCATTTTGTTAATTATCACCTGGTGATAATCCATTTCAGTAAAAATGTCATAACGTC
TACTAGAACCCTCTAGCAAAAAGCTATTTTATCAAACTCTAAAAACCGCACATGAATGGT
ATATTTGACTACATACTGTAGTTGTTGGTACGCTCAGAGATGCGGTTATAATATTTATTG
TATTGCAAAGTTAATTCTAATGAAAGAGTCCGTAACGTTTTTCAAAGTACTTGTTAAAAT
CTACATCATGAATGGAAAATGAATACATTTTTGTTGAGTTGATCCATTTTCATTACTATC
TTAAAGAAAAGCTAGTTGACTCAAAATCAGGCATGGCGAAAAGCGATTCTTTTGAAAGAA
CCATAGCATATTCTCAAAATGTTTGTTGAGTGAAGAATGATTTCCTGAAAAGACTTTGTT
TCAAGAGAGATGAAAAATTGAAATAAAACTGCTTGAAAACGTTTATAATGGAAGTTGTGA
TGGAGTACATAATATTAATGTGGTGATGCTACAAAATGCTAGAAATTTGAATGTATAGCA
GAGCGCGGTTGGCCGGAATTTGCCCAAAAAGGAGCATTATAGTCGTAGCAGAGAGTACAA
TAATACATTCTTACATAAATATACAGTATTAATAGAAAAGATTTAGATTTATCTGTTATT
AAGCTCGCAAAATCGGACAATTCAATAGAAAACTACCAATTTTTGTGAAATTAACCGTGG
AACAATACAAATTTTAGACGTGAAAAGCAACTAGCAAATCTGCAATCAGCTTGGTAACGT
TAAGTACTAGCTACTATAGAAGATTTAGTAGACGAGCCCAAACCCAAATAGAACTGACCA
ATGAATTCATATCTGGAGAGGGGGGGGGTCGGTATTTATCAGAACAAAAGAATCTGTAAA
AATGTTAATGTAATAATTAGAAAAGAATAATTGATTTTTGAATTTAAACTGAGATGTAAA
CTTTTCCAAATCAATATTTATCCTATGAGATAGATTTGTGTATGAATGAGATCTGTGAGA
TTTCAAGTAAAGTGCTACAATTACAATAAATGACTGTGATGCATTAGAAGAGACGAAGCT
TGTTACTGCAAAAATAAATCAAATATTGAAATCTAAAATGGTTTGATGGGTAAAAAACCC
TGACTAGATACTTTGAACTTGAATTATCATATAAGAATAGCACATAAGAATATTGGAGGA
AGTTTGCTGTGATAGTACAAATCTAAATAGCCTAGGAACTTATAAAGCATAAAATAAAAC
AAGGACAATATAAAATAAATAAGTTATACAGCAGAAATAGGAAAAACTATTATAGTGAAT
TTCCTTGCACGATAAAAAAGTAATTTGTTTCGAAATAAAGATTAGCTCAGCTCGTGAATC
TCATAACAAAATCGCATTATTATAGGTTTTGACAGTTCCTTAGCATCCCTTTAAAATTCC
CAACCTATAGCTGCATGACATTTGCATCAAATAGATTTTAATTTGAGTCAATAATGTCGG
ATATGAAATATGATAAATGGTGTGGGAGACTAGTGATTGAAAAAATAAAATTTAAGCATG
TCAACTTGCAAATAATGAGGTCAAAACAGAGCAGCAAAACGCTTTTATAGCTGAAGAAAA
AACATTCAAACATTGTTTGAGCAACAATTATTGACAGATTCAGACTTGGGTAGAAGAATA
CTATTTCCTTGAATGTTGAACGTTCTATAGATCTCAAAAAACAATCAACATTGGGTGAAA
AATAA
>BPHLNC-unc177-RB	scaffold0000015036
ACGGAACTCGACAAACTTCGTTCAATCTAATAGAATCTATAAAGATTAAGTTATAAACAT
TTTGTTAATAACTTTGGTGTGAACGAAGCTTAAGTTATTTGTAGAAAGTATCAAACTTGG
AAGTCATTTTGTTAATTATCACCTGGTGATAATCCATTTCAGTAAAAATGTCATAACGTC
TACTAGAACCCTCTAGCAAAAAGCTATTTTATCAAACTCTAAAAACCGCACATGAATGGT
TTGATTTGACTACATACTGTAGTTGTTGGTACGCTCAGAGATGCGGTTATAATATTTATT
GTATTGCAAAGTTAATTCTAATGAAAGAGTCCGTAACGTTTTTCAAAGTACTTGTTAAAA
TCTACATCATGAATGGAAAATGAATACATTTTTGTTGAGTTGATCCATTTTCATTACTAT
CTTAAAGAAAAGCTAGTTGACTCAAAATCAGGCATGGCGAAAAGCGATTCTTTTGAAAGA
ACCATAGCATATTCTCAAAATGTTTGTTGAGTGAAGAATGATTTCCTGAAAAGACTTTGT
TTCAAGAGAGATGAAAAATTGAAATAAAACTGCTTGAAAACGTTTATAATGGAAGTTGTG
ATGGAGTACATAATATTAATGTGGTGATGCTACAAAATGCTAGAAATTTGAATGTATAGC
AGAGCGCGGTTGGCCGGAATTTGCCCAAAAAGGAGCATTATAGTCGTAGCAGAGAGTACA
ATAATACATTCTTACATAAATATACAGTATTAATAGAAAAGATTTAGATTTATCTGTTAT
TAAGCTCGCAAAATCGGACAATTCAATAGAAAACTACCAATTTTTGTGAAATTAACCGTG
GAACAATACAAATTTTAGACGTGAAAAGCAACTAGCAAATCTGCAATCAGCTTGGTAACG
TTAAGTACTAGCTACTATAGAAGATTTAGTAGACGAGCCCAAACCCAAATAGAACTGACC
AATGAATTCATATCTGGAGAGGGGGGGGGTCGGTATTTATCAGAACAAAAGAATCTGTAA
AAATGTTAATGTAATAATTAGAAAAGAATAATTGATTTTTGAATTTAAACTGAGATGTAA
ACTTTTCCAAATCAATATTTATCCTATGAGATAGATTTGTGTATGAATGAGATCTGTGAG
ATTTCAAGTAAAGTGCTACAATTACAATAAATGACTGTGATGCATTAGAAGAGACGAAGC
TTGTTACTGCAAAAATAAATCAAATATTGAAATCTAAAATGGTTTGATGGGTAAAAAACC
CTGACTAGATACTTTGAACTTGAATTATCATATAAGAATAGCACATAAGAATATTGGAGG
AAGTTTGCTGTGATAGTACAAATCTAAATAGCCTAGGAACTTATAAAGCATAAAATAAAA
CAAGGACAATATAAAATAAATAAGTTATACAGCAGAAATAGGAAAAACTATTATAGTGAA
TTTCCTTGCACGATAAAAAAGTAATTTGTTTCGAAATAAAGATTAGCTCAGCTCGTGAAT
CTCATAACAAAATCGCATTATTATAGGTTTTGACAGTTCCTTAGCATCCCTTTAAAATTC
CCAACCTATAGCTGCATGACATTTGCATCAAATAGATTTTAATTTGAGTCAATAATGTCG
GATATGAAATATGATAAATGGTGTGGGAGACTAGTGATTGAAAAAATAAAATTTAAGCAT
GTCAACTTGCAAATAATGAGGTCAAAACAGAGCAGCAAAACGCTTTTATAGCTGAAGAAA
AAACATTCAAACATTGTTTGAGCAACAATTATTGACAGATTCAGACTTGGGTAGAAGAAT
ACTATTTCCTTGAATGTTGAACGTTCTATAGATCTCAAAAAACAATCAACATTGGGTGAA
AAATAA
>BPHLNC-unc007-RA	scaffold0000000825
ACAGTGTCTTTAAAGTTCATCTAAAACACAATTATTTCAAATGGTAGGCACAACCCTTGG
GTTGAATGAGCACATATATATTCGATTATAGCTAGGTATTCATCTACATTCGACTTTATT
ATAACACAGCAGAATACCGTACCCTATGATAAATAATATAATTATAGAAAAAAGATAGCA
TGAGAAGATATCCCACGGTATAGGTCGAATATGTTCCAAATTTGAAGCCGATTACTGTCG
ACTACTGTTTTGTTGGTATGAGAGTGTATGAACGGCACAGTATTAGAAACTACCAGCGTC
ACATAGCTTTACCAAAAACAACTACTAGGACTATCAGTTTGAGTTAACAGTGAAATTTGG
AACATAAACACCCTATACCATGGGATATATTCTTATGCTATTTTTTCTCTATGATATAAA
TTCATTTGCATATAAGTTCTGTATTGGAACTGACAAAATCGTCGATAAAATACATAACTA
TTACAAAAATATGGTATTAAAAGGTATCAATCCGTAATAAATATTAATTATTATCAAATT
AATTAATCACAGAATAGTCAGGTAGCTCTCAACTATCACTGGGATATATTTTAAGGCTCA
CTCTGGAATGAATTATTCATTTATTCATGGAATAAACAGTGAACATTCATTTGTTCTATC
AATTCTTTGGAATTAATGAAAGCGAATTCCAGTAGCAACCTATCAAATATATCCTTATCA
CTGGTAGAAAATAGTATTAATCATTCAAAAAACATTAATTTTTATCACTATAGTGGAGAA
CTATGATCTAAGTTTATTGGCACATAGTTGGTTCATAATATTTTCTGAAAAGATATTACT
ATAGTGTGATTTACTTCAAACTGTCAGTATTCCTCATATAATAACATAAAGGCTCCTCAT
TTAATCAATACTGACAGTTTGA
>BPHOGS10007625-OT-RA	scaffold0000009751
GGCTAACCTAAATGCCATGTTTTCTTGTTTTGTCGTTCTGTACAATAACCAATAAATGAG
ATGTGGTAATTCAATGAGAATTTTTCCGTGACTTGCAAAACTACTCTTTAGAAACTGTTT
TTCTTAAATGCTTACTTGAAATAAAAATGATTTTGAACTCTACCTTTAAAGTGCATCAAC
GCAGTTAGTTCTGATCGATTCTACATGGGCAGACACCGTTTTAAGATCATTCATGGGAAA
TATCCATAACTTCCAAATGATGAAACTTCTGTTGGATCAAATTTCCGGATGCTCCAACAA
GTGTTTT
>BPHLINC069-RA	scaffold0000005968
GTTGCTGCAAGCGGAAGCACGGCAACAGTGACGGGGCAGCCGACGCAGCAAGTGCTGTCA
CATGCCGTGTTGACTAAAACAGGCCAGGCCACAGTCACTGGTGCAACCAGAGTCATTCCC
GTCGCAACCACTCAGCAACCCATCAAACAGATTCAGGTTGTGACGGCTGCGGGTGGGCCA
GTGGGGGCCAGTGGGATGCGAGCGACGGCTGTTCCCAATGTGCAGATAGACTCGTCAGGC
AGGCCAAGTGTCAGCATGCCAGGCGGCCTCACTGGCACCATCAAGGTCAACAGTCAACAG
GCATTACTATCACAGGTGTCAGCTGCGTTACAACAAGGTCAGGGCATCACAGTGCGCCAA
GGACCAATGAGACTGA
>BPHOGS10005375-AS-RA	scaffold0000006917
TTGAAATCCAAAACTATGTTATCAATATCAGTTGCAACAAGGCTAGGAATTTTGAGACAG
TGAGAACATGAGAAAACATTGTTTAAAGAATACACAATATTCTCCAGTAGGATTGAAACA
GTACTGCCAATTAATTGTGAACTGTACAGTGCGTCAAATTTGAAAATGGTGACACCACGG
CTGACATGGATTTGAAATCTATCTGAGAGGTGATAAAGGATCTCCAAAGACTGGGAATAT
GATGTCCTCCTTCAAAATTCTCTTCTCCACCCTCCTCATATGTCTACAATGTTCTGG
>BPHLINC549-RA	scaffold0000042203
CATTGCCAAGACATCGTACAATACCTAGCGATCATCACGAATTTGTCTATCATTCGCAAT
TTCTCATGGATAGTATCGGCTTTTGAAGATACAACTGAAAACAATAAAAACTGATGGCAT
CTGCAATCAACTCACCTCTACTATGTATGTATACTTTGATTGGATTGAACGTGAACATTC
TGGAAATGAAACCACTTCAAGCGCCTTACTTATGTGATATAAGTTGAGTTGAATTACTAT
GAATCACTGGTGTATGTAAATATCAAAGTATAATTCTTCATCAAATCATTATAAACTTAT
GTATTAAGATTGTATTAAGTTGTATTTATATTTTTCCAATGTTTATGTCCACTTATTGAT
TCTTAATGCTTATCATTTATACTGTTATCCAGCCCACTTTCAAAGAGTAATTGATAATGT
CTTTTCCTGTATTATTTTTGTGCTTTGAGTTTAATTTCTTGTCACATGCATAATTTATTC
CATTGTCTGTTGAT
>BPHOGS10009799-OT-RA	scaffold0000012388
CTTATTGATAAAACAAAGTAGATATTCTCAATTATTTTTCCTTACTATAGTATCCTTATA
TATTTTGTATTGCTATTCTTGAGGTACATCAGTGCTAACATTCAATGTCCAAATAATAAT
TTTGATTATCTATGATTGTCTCCCAGGTGGTCAACAGTTCTCCACTTATAAAGATATACG
TAATTTTGTCCCTTTTCATAGCAGTCGAAATCAATGCTTATGCGATCCAATTTCATTCAA
ATAATGGTCAAATGTGAACTTATCCCCGATACCATTTCATATAACTTATTACAAGAGATT
AATTGAAGATAGCAATTGATTGACACTGGCCTTATTAATCATTGAAGCCAGTAGGTGATA
ATGTTATTTGAACTAGTTGACTGTGATATTAACCTCAGTTCTGACTGAGAATGATTGAAT
AAATCAAGTGGAAAGAGTAAATAATATCTATTCTATCTTTCGAGAAAAATCAACTTCTGA
AATTTGAATATGGGAATTATTATTTTGTTGATCATTCTACGAATTGATACAATAATTGAT
GAAATTATAATTCTTATTTTCCGGGCATAATAAATTTTATATCGTAAACCGTTAGTTGTA
TATTTTAGAGGGTATATTTATACCCTATGTAAAATTATTCTCAATTATATCAATGGACAA
TTCTGGCCACGACAAGTTAAAGAGAACATACAATCAGTCTAACCGAAAGTACAAATATTA
AAATACAAACAAATAATCACTTTAACTATCCACATTATCTAACTGAACGGGCTA
>BPHOGS10002285-IT-RA	scaffold0000003014
AGAAACTGGACATCATCGTGGTAGGTTGTCCAGTTACTAGATTCAGGAAACACTAGATAG
ACACCGCCGGTATAGTAGGGTCTACTATTCATATACGTATACGTCCAGCAAGTAAGTTAA
CGTTGTGTAGTTTGTGTAAATTCGTTGTTTATTTCGGAGACTGTTGAAAAAAGTGTCATC
AACCAAATAACAGCATGGTGGTCGTTGACGGT
>BPHOGS10033104-OT-RA	scaffold0000041963
TTTAGAAAATCATTGGTCAGAGCAATTGGAGATAGCCCGACAGGAGAAGTTGGCTTGGAT
AAATTTTTACAGATAAGAAGGGAAAGTTTAAAACGTTAAACAATAAAATGCAATGCTGTT
GTTCCAACCCTGCTTTCATATAAACAGATTTTTCTCATCTTCCCAAGTTTTGATTGTAAT
GTGAGCAGGTACGATAGTTGAAATCCAAAAATTTGGAATTTAAA
>BPHLINC386-RA	scaffold0000029352
GTTCTGCGGGGTGCGGCGCGACTTCAGTCTTGACATTCTCGGATGAGACTCATCTGTAAC
ACGGAAGGGGCGGGTAGGCCTATGTAGCCTTCGGTCGGCGGCGGAAACTCTGTGGTATGA
GCTACGGGCGTCTGGACTTCTGGAACGGTGGTACATGGGCATTTCTCCCGCGCGAACTCC
TCCGTCTCTGACATCGCTGATGTGGGCTCCAGGATGCGGTGTGGATTTTCCATGGTTTAT
TGAATGATACAATGATGCAAGTGTGTTGAAACGACCGCAAACATGTGAGGTTATGTGAAG
CGATTATAAGTGAATGATCAAAATTGAAATAGTGTGAAAATTCG
>BPHOGS10005950-IT-RA	scaffold0000007583
TTCAAGAGAAAATGAATGGTGAAAACCGCACATCGATATCTCAAACCGTTCAAAAGTTAT
TCTCATTCAAAGATACTGATAAAAATTGATCATCCATGAAATTAAAAGTGAACCGAAAAG
TAAAATGTTGAACTTTATGAAAATCAACGACAGTCTGATGATATTCTGAATTTTATTAGC
AATAAGCTTGACTGCATGCCAACACTGATTTGAGAATAATTCCCAATTCTAAAGGATTAC
TTCAGGTTCTTTGAAATGCAATATCTATCATCTATCTAATAAAGGAAAGAACTGGCTTAT
ACATGTATGGGATAGGATAATTATGTATGACGCATCATCACGTCTGAACTGCTGGATTGA
TTGACTTGGAATTTTGCATATTGATTCTTAATTAACTGGGTATGGTTATAGGCTTATTTT
CAATTCTTCAAGATTTCAGTTTGTCAAGTTTTGAAATAGACCCTTGCGGAGCACGGGTTA
CATGTTAGTCTTTCATATTCTTAACTATTGTCTACTACTATCAATCGCTGCATATTTTCT
ATTTCACGTTACTGTTATTCTGTAAAACAATCGTTTACTTGACATTTTATTTGAACCACC
GCCGCATAGAGCATCCACTTACTTAGATACTAGACTACATACTTTCTTTTTCCCTCTTCC
CAATCCTAACCAATTCCTGTACTCATTTTCCACTCATTAATTCCTTGTTTTACAATAAAG
TTTTTATGATGTTTAAGTTTCAATTTTTTGTACATTACACCTAATATTACAGGCACCTGC
TGACAAGCCTTGCATGGTTTAGCGGGTCAATTGTATTAAGTGTTTCTGTCAATAAAGAAT
TCGAATTTCAACTATTATGCCAGTGCATTCATGCAAGAAAAAAAAGCGAATCATCAAACA
TTGATAAACGGAAATGGAGGAGATTCAATGTCTCCCCTATCAGAGGGGAAATATCTTATA
CTGACCAAAGATATTTAAGTTTTCTGACAAATATTATTGAAAAAATAGAAAAAAAATCAA
ATTTACCTAATATAGCCTACCTAAATTTGGAATAAAAAATTAAACGAGGATTGCCTTAGT
ATTTTATCTACCAATGTTATTACATCAGTGTCATTTGTAACATAAATAAGATACCTATGA
TGAATGGATGAATAATTCATGCAAATCATAGATTGAATTAAGGTACCTAGAATACAGGTA
CTCTAGGTACATTGGATTGAATTTGATGAACTTTAATTTTCAAGTGTTCAACAGACTATT
TTTTCTGAATCAGATTGCTTCAAGAAAATAACCTTTTAATCCAGTCACCAGGCACTTTAG
GGTGGAAAAAACTCTGAATACATTAACTTTTCCGTGCAATAATTCTAGAGTATTGGACAT
TCTAAATACAAAAAGTGACCTTCTAGCCCTGGAGATTTTTACAGGTGCCCCAAAAACCAC
GGATTTTCGGTTTCTTTTCCAGTTCTTTGAGATTTTAGCCAAATTGAGCCACCAGACAGA
AAAAAATTACTCTAG
>BPHLINC046-RA	scaffold0000003961
TAAATTTACTCTCAAATACATTTATTTATCTGTTACATAATTCTGTATTTTCAAAACGCC
GAATAGTGCAAGATTGTTGAAATGTACAAAAGTTATCAAATACTGTTCTAATTTCTAAGA
TAAGTTTATTTTTGGGATCTATTGACAATGGTTGGTTGAAGGCAAGTATGACCGAGGTTG
AGACTTGAACTCAAAATTTCGGTTAAAGATGACGATTTCTATAATTTTTAGATAGTGAAT
TTAACATTGTAAATAGTGTAAAACTATTTCAGAGTAGTGACGTAGTGACTAGTTGATGAC
GTAATGGAGAAGATGACAAAAATGGAAAATAAGAGCAATAATGATTAATTGTTGGTTAAT
AATTTTTGATCGCAGATGAATTTATTCATTGTGAGGTGAATTTTTTAGTGGATAAACAAT
ATATTGATCCAATGTGACCTGTATATTTATATTTGCATAGATTACGATATTTATTGTTTG
GAAAATACATTCTGAAGGAGAGTGTAATACAGTTTTAATTATTGTGAAGAGCATTTGAAT
GCAAGAAAAGTGAAAGGAAATTTGGAAAGCATTTAAATGCATTTGAATGCAAGATGAGTG
ATTCAATATTGATTGTAGAGCATTTAAATGCATTGGGAAGTTGAGTAAATGAATGCGTTA
TTGTATGGCATCAAATGATTGAGTGGGT
>BPHLINC118-RA	scaffold0000009882
ATTCAAGTAAAATTTACAATACAACACTGTTTTAAAGCTGTATTGTATCAAATTATCATT
CCATCATGTATATCAGACTACTTGATAAAATTGGTAATTTGGTAATGAGCTCTTAGAGAA
AATGTTTACAATGTGTTGACACTGCTTTTTCGAATGATAGGATTAATTTAGAAGCTGAAT
TTAAAAAATTGATCCAATTATAAAAAAGAAAAACACAAATATGGATCCACCAAACGAGTT
TCCACGATTGACCAAGTCAATGAGGGCATTTTCAAATCTATCCAATCCTCGTAACATAAA
TAAAGAAGCACAAACTTTAGATGCTCTTCGGAGAAGGAAGGCCCAGGAAATGAAGAGG
>BPHLNC-unc469-RA	scaffold0000038859
TGGGGTTTTAAGATGCATAAAAATGCATCAGTTTTGAGGTGAAGATAGAAATTTCACGTT
GTAAAATCAGAACCGGATATGGGGTTTTTAGAATGCATTAGTTTTGAGAAAAGGGTAGAA
TTTCCACTATCAGTTTTGAGGTGAAGATAGAAATTTCACGTTCTAAAATCAGAACCGAAT
ATGGGGTTTTGGAATGCATCAGTTTTGAGAAAAGGGTAGAATTTCCACTATCAGTTTTGA
GGTGAAAATAGAAATTTCACGTTCTAAAATCAGAACTGGATATGGGGTTTTAGAATGCAT
CAGTTTTGAGAAAATGATAGAATATCCACTTTCTAAGATCAGTTTTGAGATGAAGATAGA
AATTTCACGTTCTAAAATCAGAACTGGATATGGGGTTTTTAGAATGCATCAGTTTTGAGA
AAATGATAGAATTTCCATTTTCTAAGATCAGAATAATTATTTTCAAAAGAAAAAACAACC
AATTAATT
>BPHLNC-unc469-RB	scaffold0000038859
GATAGAATTTCCACTTTCTAAGATCAGTTTTGAGGTGAAAATAGAAATTTCACGTTCTAA
AATCAGAACTGGATATGGGGTTTTAGAATGCATCAGTTTTGAGAAAATGATAGAATATCC
ACTTTCTAAGATCAGTTTTGAGATGAAGATAGAAATTTCACGTTCTAAAATCAGAACTGG
ATATGGGGTTTTTAGAATGCATCAGTTTTGAGAAAATGATAGAATTTCCATTTTCTAAGA
TCAGAATAATTATTTTCAAAAGAAAAAACAACCAATTAATTCTTGACAAATGATTAAAAA
AAATATAAGGGTCCTGAAATATGTAGCGCTCTGAGGGTGGGGCGAGAGATTTGTAGAGAA
GGATAGTTTTGTAACAACTTTGAAAAATTGATTTGTCTATTGTCAACATTACAGCGGAGA
TGGTTCTTGAAATAGCAGATCTCTACATCGCCATTTTGTTTCATGTGTAGAATCAGTAAT
TGCTGATATTTCAAATTAATTTCACAGATAAGAG
>BPHLNC-unc161-RA	scaffold0000014021
CTGCTCCTGCTGTAGCCATCAAAATCAGAGATAACACAGCTCGCTGATGGACATTACGAA
ACATGGACGGTGAGATCAACCTCATTGCAGTATAACACATTCTCAACTCGCTGAATTTAA
TTTCGAAACATGGAGTGTGAGATCAACCTCATTGAAGTATAACACATTTTTAAGTGAGTG
ATTTGAATATTATTAATAAAATTGAAGGATGCTTTCAATAGACCATTTGAAGGATACTTT
CTATTGGTCAACCCGAACCTGTATCGATACTCCTGGGATCATTTTCAGTGCCGTTCGAGG
TTGAGCCTAAACTTTTGAGCCAACGAATTTGCTAGTTTGATGATACACTGGTTATTCGTG
TACATGGACATGGAAGTATTATACGTTTTGAAGTAATCATACTCGCTGAATGTCATTTCG
AAACATGGACTGTGAAATAAACCTCATTGGAGTATAAAACATTTTCA
>BPHLNC-unc161-RB	scaffold0000014021
TCCTGCTGTAGCCATCAAAATCAGAGATAACACAGGTAGGATTTAAAAAAAAATGTTTTT
GTTAAAACTAAAATACCATAATATCCATCATCCAAGTATTTCTAAAGCTCGCTGATGGAC
ATTACGAAACATGGACGGTGAGATCAACCTCATTGCAGTATAACACATTCTCAACTCGCT
GAATTTAATTTCGAAACATGGAGTGTGAGATCAACCTCATTGAAGTATAACACATTTTTA
AGTGAGTGATTTGAATATTATTAATAAAATTGAAGGATGCTTTCAATAGACCATTTGAAG
GATACTTTCTATTGGTCAACCCGAACCTGTATCGATACTCCTGGGATCATTTTCAGTGCC
GTTCGAGGTTGAGCCTAAACTTTTGAGCCAACGAATTTGCTAGTTTGATGATACACTGGT
TATTCGTGTACATGGACATGGAAGTATTATACGTTTTGAAGTAATCATAGTGAGTATCAT
CAATTATTATGAACTAGCAGGTAACCCGTACTCCGCAAGGGTCTTATTAAAAACTTGACC
TACTGAAATCTTGAAGAATCTAAAATAGACCTATAACCATCCTCGGCA
>BPHLINC384-RA	scaffold0000029291
GAGTTATAATTTCTGAATTTCCATATGGATGCCGAATTGCCGAAAAAGTGACTATCCATT
ATCACAGCTACTATAAATAGTAATTTTTGTTCTTTGTGGTTGATTACTACAATAATAAAA
TCGTTATTGGTTTAAATTTTATGGGAAATTGAATTCAGTAATTTATAATGTTACCAAAAC
CGAGAATTTACAACAGTCTATCGTTCATATTTCGTACTTTGTAAATAAGCTTTGACTTTA
TATTACTCTTTTGAAGAGCTGTTATTCCGGTAATTAAAACATGGGAGACTATCAGCCTTT
GCAATGTGACGGTGAATTTGATCAAGATTGTGTCCAAGCTGCAAAAATTTTACACCGGGT
TGGAAATGATGCAATGACGAAGGA
>BPHLINC093-RA	scaffold0000008282
CACCAAATGGAATGACAGTTGATTGGAACGTACGAGGCACATGCCAGAAGTAGTGAGACT
AATTTGAGTGACTTTCAATCAATTATACAAATTTGGAACGTACGAGGCACATCCCAGAAG
TAGTGAGACTAAGTTTTGAGTGACTTTCAATCAGTTCTACCAATTTTTACCAAACTCCAA
AAAGTAGACCTATATACAAATAAATGACGATTAAGTGAAACGTACGAGACACATCCCATA
AGTAGCAATAATAATAGAT
>BPHLINC192-RA	scaffold0000014880
AATAAATTCAACACATCAACACTCAACAGTCATAACAATAGCAATTGCTTTCCTGCATAT
CATCCTTACTACTGCCTATATCATACCTTATATTTTGAGTTTTCTGTGGTGAACGAATGG
CTCACGTTAATGAAGCTAATGGAATATCAAAACATACCAAGACAAATTCTGACATTTTAC
AACATTCTCCAGGCACATAGAAGACTGACTTATGATGGCGAA
>BPHOGS10006435-AS-RA	scaffold0000008140
AGTTTATTGAAGAGTAAGAAAACAGAAACAACCTTATAAAGGCCTATTTACATGGTAGTG
TATACACCTTGTGAGATGTGGTAATGGAGCCGGTAAAACCAAGCCGGGTCTTCCAGGGGA
GCCCTGGTTCTGAGCGGCGGCGAGATCTCTCTTGGTGTTCACTTCTTGTAGAAGGCAGAG
GCAGAGTAGGGGTAAGCAGAGTAGGGGTAAGCAGAGTAGGGGGCGATGTAGGGGGTGGTT
GCAGCAGGGGTGATGACAGGGGTGGCGCTCCTCTTGCCACGAGCATGGGCGGCGGCGTGC
TCAGCAAAGTGTGCAGCCTTGGCGTGTGCCACCTCCG
>BPHOGS10029105-OT-RA	scaffold0000036462
CTGGATCAGTTTATTAGATTTTGTTCAATTTTACGAGATTTTTGCTTTTTTAGTTCGTGA
GAGGTTTGGAAATGGCTTCCTTACGTGTGATGTTCGCTTCAGTATTTGTCTTTTGTTGGA
AGAATGAACCAAAAGATGACGGTCCTGACGATCCAGCTGTTCTATGATATTCCAGTATAA
AATAAAAACAAATCAATTTGATCCAAAGCTTTTCTGTATCATCAAGAGTCATCATGAATC
TGTAAGATAATCAGAGTGAGCTATTCATTCTAATCAAATGTTTC
>BPHLINC187-RA	scaffold0000014255
CATTACTTCCCTGTTGAAGATAGATCATAAAATTTTCGCCGGTGTTCAAACAAACATAGT
CTATTACTTCGATGTTGAAGATTAATTCTTGAAGTTAATCTTAATTAGTTATAATTGATT
ACTAATCATCCCAATCTCACGTGAACAGTTTTACTAATTTTCTCGGTGTTTAAACAAACA
TAGTCTATTACTTCGATGTTGTAGATTAATTCTTGAAGTTAATCTTAATTAGTTATAATT
GATTACTAATCATCCCAATCTCATGTAAACAGTTTTTCTAATTTTCTCGGTGTTTAAACA
AACATAGTCTATTAGTTCGATGTTGAGGATAGATCATAAAATTTTCGTCGGTGTTCAAAC
AAACATAGTCTATTACTTCGATGTTGTAGATTAATTCTTGAAGTTAATCTTAATTAGTTA
TAATTGATTACTAATCATCCCACCTATTTTAAGTGTAAGAAGTTTTGAAGAATTAATTGT
GTATTGTATTCTGGAGAATAACAAGTTTAAATATCACACTGATGTACTGTAAATATATTT
TCTCCTTGAGACTGGAATGACTTGAGTCAGTTAGTTTATTAATAAATTTCTTCATTAGTA
TTTGTTATTTAGATAATTGTATACCGATTTTAATTATTTTTCCAATGAATGTCGTTGTGA
AGCGTATTGTATCACTCAATAATTTTTGTCTTCAATACTTGGCCATTGTTAAAGAGGTCC
AGTATCTTGATAGATGTGAGCTGG
>BPHOGS10001313-OT-RA	scaffold0000001658
TGAGTAATAATGTTTAGTTCTTGGAATATTGCAAATCTGAAGAAGTGAAGGCTACAAATA
TTTCAAAGTATTGGTGAGTATATTCATAATACTGTACTTCCTTTAGTAAATAATTATTTT
GATGAAACTTGCAGGAATCTCTAAAAATAATTCAATTTTTATTCCATCCCAAATCGTATA
ATTCAACTCAATTATTGTAGAGCAAACAAAAACCGTATTGTAACTGCGGGATACCGTTTT
ATTAGAAACACAATAATAATCCACATAATTACCTCTCCAATTAATTCCAAAACCTCACCT
GACTTCTCACTACCTACGGTGAGATTCACTTCAATCTGACAGTACTCAGTATTCCTCAGG
TATGCATCAAATGGATGCTTCAAATTGAATCAATGCTGATAGTATAGGGTGAATCTGTGT
ACTACTGAGAATGGCGGTCCTTTAGAATTTGGTGCTCGTGACTTGTAGTTGACTCTCTCC
GCTCGTAGCGCTTGGGTTAAACACTTCTTTGGTAGCATTTTTCAGCGCTTCTTTCTTGTT
AACCACAACTTTTTTCAGGGCTGTTTTCGTGTTGTTTTTCATTACTTTCGTAGTGTTTTC
CAGAGTTTTCTTTGTGTGTCACTTCAGAACACTTTTTTCTTACCCTTGTGGATCGCTTTC
TTGACAGCCACTTGTGCCAGGTCATTTTTCGAAGTTTTTTAGTTTCTTGACTTTGATGTC
GTCATCAGTGTCATCCCCATCATCAGTCGGTGTCCTGTCTTCCGGTTTTTTAGTAGCTTT
CAG
>BPHOGS10001313-OT-RB	scaffold0000001658
AGTAATAATGTTTAGTTCTTGGAATATTGCAAATCTGAAGAAGTGAAGGCTACAAATATT
TCAAAGTATTGGTGAGTATATTCATAATACTGTACTTCCTTTAGTAAATAATTATTTTGA
TGAAACTTGCAGGAATCTCTAAAAATAATTCAATTTTTATTCCATCCCAAATCGTATAAT
TCAACTCAATTATTGTAGAGCAAACAAAAACCGTATTGTAACTGCGGGATACCGTTTTAT
TAGAAACACAATAATAATCCACATAATTACCTCTCCAATTAATTCCAAAACCTCACCTGA
CTTCTCACTACCTACGGTGAGATTCACTTCAACCTGACAGTACTCAGTATTCCTCAGGTA
TGCATCAAATGGATGCTTCAAATTAAATCAATGCTGATAGTATAGGGTGAATCTGTGTAC
TACTGAGAAGGGCATTCTTTTAGAATTTGGTGCTCGTGACTTGTAGTTGACTCTCTCCGC
TCGTAGCGCTTGGGTTAAACAATTCTTTGGTAGCATTTTTCAGCGCTTCTTTCTTGTTAA
CCACAACTTTTTTCAGTGCTGTTTTCGTGTTGTTTTTCATTACTTTTGTAGTGTTTTCCA
GAGTTTTCTTTGTATCACTTCAGAACACTTTTTTCTTACCCTTGTGGATCGCTTTCTTGA
CAGCCACTTGTGCCAGGTCATTTTTCGAAGTTTTTTAGTTTCTTGACTTTGATGTCGTCA
TCAGTGTCATCCCCATCATCAGTCGGTGTCCTGTCTTCCGGTTTTTTAGTAGCTTTCAGT
CGTTG
>BPHOGS10001313-OT-RC	scaffold0000001658
TATATTTCTTAAAGTAGCAGCTTACAATAATTAAAAACCCTACAATAATTTATGAAGAGT
GATGAGTAATAATGTTTAGTTCTTGGAATATTGCAAATCTGAAGAAGTGAAGGCTACAAA
TATTTCAAAGTATTGGTGAGTATATTCATAATACTGTACTTCCTTTAGTAAATAATTATT
TTGATGAAACTTGCAGGAATCTCTAAAAATAATTCAATTTTTATTCCATCCCAAATCGTA
TAATTCAACTCAATTATTGTAGAGCAAACAAAAACCGTATTGTAACTGCGGGATACCGTT
TTATTAGAAACACAATAATAATCCACATAATTACCTCTCCAATTAATTCCAAAACCTCAC
CTGACTTCTCACTACCTACGGTGAGATTCACTTCAACCTGACAGTACTCAGTATTCCTCA
GGTATGCATCAAATGGATGCTTCAAATTGAATCAATGCTGATAGTATAGGGTGAATCTGT
GTACTACTGAGAATGGCGGTCCTTTAGAATTTGGTGCTCGTGACTTGTAGTTGACTCTCT
CCGCTCGTAGCGCTTGGGTTAAACACTTCTTTGGTAGCATTTTTCAGCGCTTCTTTCTTG
TTAACCACAACTTTTTTCAGGGCTGTTTTCGTGTTGTTTTTCATTACTTTCGTAGTGTTT
TCCAGAGTTTTCTTTGTGTGTCACTTCAGAACACTTTTTTCTTACCCTTGTGGATCGCTT
TCTTGACAGCCACTTGTGCCAGGTCATTTTTCGAAGTTTTTTAGTTTCTTGACTTTGATG
TCGTCATCAGTGTCATCCCCATCATCAGTCGGTGTCCTGTCTTCCGGTTTTTTAGTAGCT
TTCAGTCGTTGAT
>BPHLINC149-RA	scaffold0000012269
TGAAAGGTATGATGCATGAATTTCCAATGAAAAGGTATGATACATGAATTATAGTCACGA
TAAAAATTCACAGTTTGAGCTAACGAATTTTTTGCTCAAACATACAATATTTAAAAATTC
TGGTGATGATGAATTGGACAATTTAGATAACATTCCAATGAAAAGGTATGATGCAATGAA
ATGATGGAATGAAAGGTATGATGCATGAATTTCCAATGAAAATGTATGATGCATGAATTA
TAGTCACAATAAAAATTCACAGTTTGAGCTACCGAATTTTTTGCTCAAACATACAATATT
CAAAAATTTTGGTGATGATGAATTGGACAATTTAGATAACATTCCAATGAAAAGGTATGA
TGCAATGAAAGGTATGATGCATTAATTATAGTCGCTATAAAAATTCACTGTTTGAGCTCC
CAAAAAGTTTTGCTCTTACAAACAGTATTTAAAAAATCTGGATTTGTTGAAAGGGACATT
TAAGATAACTTTCCATTGAAAATGTATGATGCAGCATATAATTTTGATTTGAAGGGAAGT
CATGGTTTTTTACCTCCATAGTGAAATATTTATGTTGACTGTACAATTTGGAAAGTGTGT
CATAACAGTGGGCCCGCCGTTTGATGAGCCATTCTGATAGCTTGAGTGTCTGACCTTGGC
TCATTTATAGCAGGTGTTTTCCAAGGTAGGTAGATAAACACAAGGGTGTTTTGAGCCTGA
TTTTCCCTAAATTGTGATAATATTACACTTTTCATCAGCTTATGCTTTGCTTATTATATC
TGTATCTTACTGTTTCTGTACAAATATAGATATAAGAATAGCATCAGCTGTACTTATATC
TTTCACTTTCACTATCTGTACGCACCTTAAGATAAGCAATAAACTAGAAAAATCATCCAG
CGAAGGGACATATGCTTGAATAGTTAACATTCATTCAAGTTATTACAAGGCTAAAAAACT
TTTACTGGTGATATTTTTCAATAGTATCTCTCTTACCGTAGGTGAAATTATAATCAACAA
CGTTCAAAATTTGAATTACAAATGCAGTTTGATCAATGTTTTACAACAATAACGTTCAGA
TAGACAAATTCATAATCGGATTAAAAACTAAAAAATAAAAGTCTCTTGGTCGGGGTCTAT
GTCGCGATAAACAACATCAGAAAAGTATTGAATACTAAAAAATAAAAGTCTGTTGGTCGG
CATGATGAGAATCTATGTGTCGTAGTCCTCATCTACAACTAGGGTTGGCGGCGACGACCG
AGGCGGCGATTGTGAGACGAGGTAACTGGTGGGGGGAGGATGGAGGGGCAGCTGCAGCTG
TTCCG
>BPHOGS10007801-OT-RA	scaffold0000009836
ATCATCCGAACTGGAAGGTAGTCAAGTCCGTACTGTGTGTAGTCTGGTGCTAAAAGAAGA
ACCGTTGTTGTCGAGTGTGTTTTGCGGTGCAGAAAGTGGTGTGCGCGTGAGACGGAGAGA
GGAGACTAACAGGTGTGCGCGCGTGACAGAGAAAACAAGTGTGAGTAGTGTGCTTGGTGA
ACGGTGCGTAGGAAAAGGAGAAAGGACTAGAGAAGGAGAGAGAAGAAGAACTCCAGGATG
CGGTTGTGCCAGACCACTTTGGGTTTAGCCACGGTTTTGTTGATCGGCTTCAGCGTGGGA
GATGAGTTGGGCTTCAAGGAGTCCCTGTCGCAGCTTGAGAGCAACAAGCGACGCTCGGCT
GA
>BPHLINC298-RA	scaffold0000023093
TGACAGCTGTGGTTGAAGCATTCCCAGTTCTTATCCTGAGTTCTATGCGAGCAGAGCTTT
AAGATTTTGCTAGTAAAAAGCTAAAAAGATACAAGATAGCACAGGAATGATTTGGTTGTT
GATGTGATATCAAAGTTTGTTTCATGTGAGCTGTTTAATTGCATTGATTCAGTGCGCGTC
TGTTCAATACAACTGTAATAGGCATTTCAAGAAGCACATTTATGATCATTCTTCACTTGT
ACCTCAAGTTTTCAGTTTGTCACGTGATTTAAACAGACCTTTGCGGAG
>BPHOGS10032573-OT-RA	scaffold0000041132
GCAACTCTGCGTTTGTGTCGGCCAACATGACAGAGCAAGTGGTGTCCACTCCGCCCCCCC
GCCCTGCCACCTCCGCCCCCCGCAGCTGGTTCCGCTCCTGCTGCTCACACCCCTCGCAAC
CCACTCCTGAGACGCGAGTTTGACATTCAATGACAGTCATTTGTGATGACAGAGCCACTA
CGCCACCAAGCAGCCTTTCCACGACCATCAGCGACTCAACCAGCGGCAGTAGCAGCAATC
GGTCTTCGGCAGTGATCTCCATCTCGATCACCACTCCTTCTTCAGTCACCTATCATGCCG
CCGACACCTCCAATCAGCAATGACAATGGCCGGCTACGATAATACATGGCTGAAAAGTTA
ATAATACTGCCAATTTGGAGCAAAAATAACGTCTCACCAGTTGACCAACAACACTACAGT
AGTGTTGGATTTGAAGTTTATGCTCATCAATGAAGAAGATTGGCTTTGGTAACACTGGAA
TTGTCGGTTTCAACTGGTTGATTCCCCAACAACGAATTTTAAAAAAAATTGAAGTAGTAG
GATGTGCTCTCTTGTCTCTGTTATACTCAAAAATCTGTCAGATCGGATCATAAACAACAA
TACGAACTGCATAGTTTATTGTTAATATAGCTAATGGAACTCTCGTAGATATTTTAATAA
TTGTGGTCAAGTTTTTATTGACACTGGAAGTCCAAGGGCCGGTTTCCGAGCTCGAGATTT
AAAATTTAAACAGCTGGAGTCAGTAAAATTGGCTTTCCGAAACGGGGCGTAGTCGTAGTC
AAGTTTATATTAAATTTCGAAAAACTAGAAAATTTAACACAAAATGAAATACAGAGAAAA
TTGAGTAACGTTTTAGCTATTTTGTATCATTTAGAAATGTTTAATTTCGTCAAGGAAAAA
CGTTTCCAATTTATTATAGAAATGAGAAAATTAAGATTGTCACTAAAACTGCGACTACGC
CCCGTTTCGGAAAGCCAATTTTCTGACTCCAGCTGTTTAAAGTCTAGAACTTAGCTAAAT
GCCGAACTCGGAAGCCGGCCCTAAGAGTTGATCATCAATCAAAAGAGTCTGTTTTTAAAA
GTGTTGTAATAAAGGTGGGTGGAGCTTCACTACTTGGGCCCAAATTGGTCACATCATATA
ATATAAATTATATGTCAAGAAAAAGTATGTGGGTAGCTTTACCTTTATCAAAAGAACTCT
ATTATTTTTATGTTTTAAACAGACTTGATGAATTGTAATGAAATGGACAATGAAAGTGAA
TCACACCATAATTTCAATGAATACGGTATTGTGCTGTTATTTTCCATTGAAATTTTTATG
ACTAGGCTTAATTATTACAAAATTCATCGAACTATGCGTAAACATAATTTTAATTATTGT
TTTTTTCTTTTTCTGCTTCTCTCAACAAAACGTAATTCTATCAAGCAAAATAGATTGAGA
ATAAAACTTGAACATATAAGCTACCGTATGCTATATGTAGG
>BPHOGS10032573-OT-RB	scaffold0000041132
CTTGTGTTTCTTCTATCCATCAAGTTATTAATGTCAGATTTGGTAACGTAAATACTTCGT
CAAATGATTTAGGACGCGAGTTTGACATTCAATGACAGTCATTTGTGATGACAGAGCCAC
TACGCCACCAAGCAGCCTTTCCACGACCATCAGCGACTCAACCAGCGGCAGTAGCAGCAA
TCGGTCTTCGGCAGTGATCTCCATCTCGATCACCACTCCTTCTTCAGTCACCTATCATGC
CGCCGACACCTCCAATCAGCAATGACAATGGCCGGCTACGATAATACATGGCTGAAAAGT
TAATAATACTGCCAATTTGGAGCAAAAATAACGTCTCACCAGTTGACCAACAACACTACA
GTAGTGTTGGATTTGAAGTTTATGCTCATCAATGAAGAAGATTGGCTTTGGTAACACTGG
AATTGTCGGTTTCAACTGGTTGATTCCCCAACAACGAATTTTAAAAAAAATTGAAGTAGT
AGGATGTGCTCTCTTGTCTCTGTTATACTCAAAAATCTGTCAGATCGGATCATAAACAAC
AATACGAACTGCATAGTTTATTGTTAATATAGCTAATGGAACTCTCGTAGATATTTTAAT
AATTGTGGTCAAGTTTTTATTGACACTGGAAGTCCAAGGGCCGGTTTCCGAGCTCGAGAT
TTAAAATTTAAACAGCTGGAGTCAGTAAAATTGGCTTTCCGAAACGGGGCGTAGTCGTAG
TCAAGTTTATATTAAATTTCGAAAAACTAGAAAATTTAACACAAAATGAAATACAGAGAA
AATTGAGTAACGTTTTAGCTATTTTGTATCATTTAGAAATGTTTAATTTCGTCAAGGAAA
AACGTTTCCAATTTATTATAGAAATGAGAAAATTAAGATTGTCACTAAAACTGCGACTAC
GCCCCGTTTCGGAAAGCCAATTTTCTGACTCCAGCTGTTTAAAGTCTAGAACTTAGCTAA
ATGCCGAACTCGGAAGCCGGCCCTAAGAGTTGATCATCAATCAAAAGAG
>BPHOGS10026256-OT-RA	scaffold0000032834
GTTTTTTTTTTAATTGAAATGTGTTTTAAAGTTAGGCCTACCTAGCCTGCCTACAAGTTG
AAGTTCAAAGCCGAGTTGAATGTTTTGTGTTTTGTTATGGTAAAAAACATTAATTGCACC
TTCAATCTAAATAAATATTCAATGTGAATTTGAATTACTTCTCTCATAGATGACAGGTAG
GCCCATAGTAGTATTGGACCTAGATTTACGCCGATAATCCATTCAAAGCTGAGAGTTACA
ATGTTACTACTATCGTACTCACATTGCAGAAGATAATATGCACCTGCTTACTGAGCTCTT
GTTGAAACTTACTGCTGGTTGAAACGAATTTATGACTGGTGAACAAAGTATCAAGTACCA
GTTTGTGGTGAAGCGACATCAGGATCTGCAGCAGGGGATCAGACAGCAAATATGAAGGAG
CCAATTGCAATCTGCTGCAACTGTCAACTGCGCCCTCACATGCAACACCACCCATGTTTG
CACACACTAATTCAATCAAATACGTGGATGTGAATATGATTTGCAAGGTGCGGGACTTCA
AGTTAATAGATCATCAGTTTGAGGAATGATTCGTTTACTTCGGCAGGTGGAGGAATCGCA
TATAGACTTGTCTGCTGCTGATTTGTAACTACTACAGAGGAGAAACTCCTATCCTTGCAA
CTACTACAGAGGGCAAACGGCTGGCTATTTGGGAATCAACGTCGTCAAGAGGCCTTCGGT
AACTGAACTCAACTCAACTCATCAAATGTTAATATTGTCGGTAATTATTTAACGATCTAT
GTCAACTGATACGATTAATTTTCTCCATTCCAGTTTATTAGAGATTTCTTAGGCGAGAAT
AGCTCTCATATTTCAGACACTTGTTACTATAAGCTGGTTTTACAAATGCCTATTGATCAA
TTATTGAAAAGCATAAAGGATCGATTATTGAAAAGCTTAAGATTTTTAATTACATAGAAC
GTTAAAAAACGAATCTTAATACTTACAAATTAATAGACAAAGCGTTAAATTTTCTATTTT
TTTAAAAACAATTGTACAAAAGTAAACTAGGCCTACATCAACAATAGAGTTGTTCTAAAA
GATTTGAGATCAACTCTTGTTCGGCAGTTGTACAACCAGCAG
>BPHOGS10026256-OT-RB	scaffold0000032834
CTTACTGAGCTCTTGTTGAAACTTACTGCTGGTTGAAACGAATTTATGACTGGTGAACAA
AGTATCAAGTACCAGTTTGTGGTGAAGCGACATCAGGATCTGCAGCAGGGGATCAGACAG
CAAATATGAAGGAGCCAATTGCAATCTGCTGCAACTGTCAACTGCGCCCTCACATGCAAC
ACCACCCATGTTTGCACACACTAATTCAATCAAATACGTGGATGTGAATATGATTTGCAA
GGTGCGGGACTTCAAGTTAATAGATCATCAGTTTGAGGAATGATTCGTTTACTTCGGCAG
GTGGAGGAATCGCATATAGACTTGTCTGCTGCTGATTTGTAACTACTACAGAGGAGAAAC
TCCTATCCTTGCAACTACTACAGAGGGCAAACGGCTGGCTATTTGGGAATCAACGTCGTC
AAGAGGCCTTCGGTAACTGAACTCAACTCAACTCATCAAATGTTAATATTGTCGGTAATT
ATTTAACGATCTATGTCAACTGATACGATTAATTTTCTCCATTCCAGTTTATTAGAGATT
TCTTAGGCGAGAATAGCTCTCATATTTCAGACACTTGTTACTATAAGCTGGTTTTACAAA
TGCCTATTGATCAATTATTGAAAAGCATAAAGGATCGATTATTGAAAAGCTTAAGATTTT
TAATTACATAGAACGTTAAAAAACGAATCTTAATACTTACAAATTAATAGACAAAGCGTT
AAATTTTCTATTTTTTTAAAAACAATTGTACAAAAGTAAACTAGGCCTACATCAACAATA
GAGTTGTTCTAAAAGATTTGAGATCAACTCTTGTTCGGCAGTTGTACAACCAGCAGTTGG
AATAATCAATCAATTTAAATTATCTGTGTTGTTATGAAAGTTTAGTTGTGATAAGTATCC
ATTTTACATTAAAACGACTTGATAGTGTCAAAACCACTTTTTCATCAAAACAATTTGAGA
TACTAGTTTTGGTTGTTACCCCATTATCAATGTCTAGTTTATTAGAGATTGATGATAATG
GTGACTCAAATTGTTTTATCTTTAGTTTTGACAAAAGTCGTTTTCATTTAATTTGGATTA
TGGTAATAGCTTCATTAATAATTTTAACACTGAACCTTTTAATAATAATAGGAAGTTCTA
GTTGTTAACCTTGTTGTCAATATTTGCAGTAGCATTAAGTCTTCGGAATGATTTAGAGCA
TTTAATTTGGATATTTTTTCAATAATATACGTATGGCTGTTATTGGTGGGGAGTCGCTAA
CGGAAGTTCCACCTTGCTTCAATAGATAATTCAAGTTGTCAACGGACTTCACGACTGTTA
TGTATCAGCCGGGACCGACAGTTTAATAAACGTGCCCGTTTTATAACACGGGAGTGACCT
GGCTAATACCTTTTGTTCATATCAGTGTTTAAACCCGGGACCTGAAGACTGCTACGCAAG
CACTATATTATCCACTACAGCACAGCTCACTCTATTCAACTCAGTATTAGCGAGGGATTC
GATGCTATCAATACAGAGTGCTCGGAAACGTAAAGTCACTTTACAAATGAAATTCTTGGT
GCCCAGTGACTCTCTGGACTCATGTATATACCGTATACATTTTTAGTTACAATGTTTTTT
TAAATTTATTTGAATGAAGGACATGCTGAGGTTGGATCTGGGGGTGATAGTCCACGTCTG
GCATTTTCAAAAACTTACATTCAACTTTCGCATTTTTAGAAGGAATTCGAGCAAATGAGG
AGGTAATTTTCAAAACCTCTCATGTCTCAGTATCATGCAATATTACAATCCATCAG
>BPHLNC-unc048-RA	scaffold0000004299
TAACAACATAAATAAAAAATACTCTTTAAATTATTAATAAGCGTTGGAAGAGATAACATA
ATCATCTCCAAATGAATAGAATAAGTGAATTCATAACAAATAATAAAATTATCAACATGC
GTGTTAAATTATACAAGAATATCTTTAAACTAGAAACACAATAATTTATATCTAAAAGTT
CTTTCATTCAACGAAAATCCTAAAAATGTATACTATCTCATTTACAACATAACCGAATAT
GTTGAATGATTCAATTTTACTTAACATCCTTTGGACAATCAGCTGTTTCAACTGTCAAGT
GATTACAGTTGTTATAGATTCAAATTACAACAATAAGAAATTTTCTAATAAGTAGTACAT
GATGAAAACACACATTATTTACAAAAATATGAAACTACCATTACGTTGGTTGATACGTAA
AACTTTATCTAAGAAATTTGTTCATGATAGGCTGTCATTATACATTGTATTTTGTTCTAT
TATCTATAGTGAGGTCCACGTTATAATGACAGTGGATAAAGATACGAGAACAGCGTTGCC
GTTCGTCTGCCTTAATCAATTATATTTCAACATTGTTAAAAACGGATTTGGCGACTTTGT
GGAGCTAGAAAACGATATGGCATGTGTTTTGTGAAGTAATATACAAGGATAGCAACACCA
AAGTTAATCAAATACTGCCATTATAACGTAAGCCTCACTATAGTAGATTATTCTAGAGAT
CTTTTACTTAAATATTATTCATTCTTCATTATAAAGTACTACTACATCCTCATACTCCTT
GAAAAAATTATCTCTCTACTTTTATGTTTCATTATTCTTTTATATTCATTCATAATTATC
TCTGGGTACACATTACATCCATCTTATTCTTGTATTAGCCAACTGCATTTCCATCCATTA
TCCTAAATCATGCTAAAATCATAAATTAATTACAGTACATACATCTTCACATCTCATTAA
TAAATAATATTTTACATAGGCTATTTACA
>BPHLINC228-RA	scaffold0000017378
CCGGGCTCGCTCAAGAGCTGTTTCTCAATTCCCACTTCCTAGTTGCTCAAGCTCTGCGCC
GTCTTTGCAAGGTCAATCGCCAGCCATTTCCTCTCCTATGCAAATTCGGGTGTTTTGCAT
TTTGGACGTCGTCGTTTACCGGCTTTTGTTGGGCAATTCAGCCTCAGCCCTGTGCGTTTC
AATTCTCCGTCGAAATTGCTAGAGAAAAATTTTCCTGAGAAGTTGAAATTACCAGATGCA
CATTATTTATCTATTGGATTGAAGAGACTAAATCTATTAGAGCATTTACTCTCTTTAGAA
>BPHLINC328-RA	scaffold0000025123
ATTAATCATTGTCCCGCGTTTTAAGCTGCGTTTACACCAAAGGCAAGAAGCGTACGGCCA
GTGAGAATAACTAGTAATTGAGTGCATTAAAATTATGAGTGACATTAAAATCAAAAGTAA
TATGTGAACTGAGTAAGGTAAAGTGGAAGATATAAAAAGCCCGGTGCAATTATGGCATTC
TAACCTCAAATTATCAGGCGTGAAAATGCAAATGAGTGGTAATATTTGCATCAATGTCCA
ATATTGAGAAGCCTATCATTTCTATTTTTGTATGATGTATCGTATCCTACTTATATAGAC
TGAGTGTGTAATTTGTACATTAGTTAAAGAGCAACTTTTACCCCAACATTTATCACGTAC
GTTTATAATAAATGAATGATATTTTACATTTTTTTCTATGTTGGGAATGGAACCTAAAGC
TAGCTAAACACACATCGATTCTTGTTCGTAGGATATTTTGCCGTCCTTATAAATCCTATT
AGATTAAACAGATTATGTTTGTCAAGTGCCGTTTAATCTGATAGAATTAATAAGGACGGC
AAAATATCGTACAATGTGTGTGTGTGTTGGTGTGCAGAGCTTACATCGAGGGATTTCATT
CAAGCGAAAAACCAATTCACCGAATGTAATTTTCCCCAAAGTCTAAGTGCCGGTTGCACA
AACGCCGGTTAAATTTTAACCATGATTAATTCCACGAAAGCCAATCAGAGGAGCCGTCTT
TTCAAAAACACCTTCTCTGATTGGTTCTCGTAAGGTTAAAATTCAACCGGCATTTGTGCA
ACCGAGCCTATCAGTTTTGTTTTGGGGTGAATTATTGATTTTTCAATCTCTGGAATAGAT
CAAACAATTTAGGAAACCATTTCAGATTTTTGACTAATTGCTCGACTGCTTGAGGAAAAA
AAATTTACATTGATATATTTAATAATTCTAGTATTTTTTATCGTAACACCATACAATCAT
GGGTACTTTGAATATCTTAAATTAATCTCTTTTGAAATATTTTCTCTATATTGGAGAGCA
AGAAGTAAAAGAAGAAGAGATTGGGTTGTCTTCAAATGTCCACTTGTAAATTACATGCTC
TTGGTATTCATTTTACGTTCATAGTAGTTATTTTTAGTGCATTTTTGTGTTCTTCTGCTA
GTGAAGATTTATCCTTGAGTTTCAGCTATTATGCCAGAGAGAGAGATAGAATGAGGATGG
TGATTTGAAGATACTGAATTGAAATTAGTTAGGAATGGAAAAAAGAAAAAGAGAGTATTT
TAGTCTGGATGGTGGATGAAAAAGTGAAGTAGCTCTCTTTTGAAACGATAGCTCTTTAAT
TTTATGATAACTCTATTAGTCTCATACAAGAAACGATAGCTCTTTAATTTTATGATAAGT
CTATTAGTCTCATACAAGAAAACTGG
>BPHLINC068-RA	scaffold0000005920
ATTGTACCTTGATCACGAATAGGATTTGATTTGGGTTTCGTATTCAACACAAGTCAAAAC
AAAACCTCTAATATTTTCCTCAATTATCACACAACTTTTAGACAATTGATCACGAATAGG
ATTTGATTTGGGTTTCGTATTCAACACAAGTCAAAACAAAACCTCTAATATTTTCCTCAA
TTATCACAAAACTTTTAGACAATGTAGATCTAAATCTGTACCATGGAAAAGCTCTCAAAG
ATCACTACCAGAAGTCCATAGTTTGGATTAGAAATTTGAATAGTTTTCCCACTTTTCAAC
AATTACAGACTTTAGTGAGATTGACTTCAAAACTGTAAGCATTCCTCATAAATGTTTCTC
ATTCAAGAAATACTATCATTTTTGAAATGAATGTCACCATAGTTTTACACAAGTTTTACC
TGAGAATCGACTATTTATAGCCTATATATTATCACAACCATCCAATACTTTATTTTGGAA
CATATTTCCAATAATTCCACATTTATAACCCCGATAACTCAGTTACCCTTGTAAGAGGCT
GTACAGTTTATGTCCGATTAATCGGGGTTCAACGAGGCAGTACAGTTTATACCCGATTAA
TCGAGGTTTAAGCAAAACAGTTTATGTCCGATTAACCGAGGTTAAACTAGGCAGTACAGT
TTATGTCCGATCAGGGTTTAACTAGGCAGTTTATGTCCGATTAATCGGGGATTAACGAGG
CAGAACAGTTTATACCCGATTAATCGAGGTTTAAGCAGTACAGTTTATGTCCGATTAACC
GAGGTTAAAATAGGCAGTACAGTTTATGTCCGATCAGGGTTCAACTAGGCAGTTTATGTC
TGATTAATCGAGGTTTAAGCAGTACAGTTTATGTCCGATTAACCGAGGTTAAAATAGGCA
GTACAGTTTATGTCCGATCAGGGTTCAACTAGGCAGTTTATGTCTGATTAATCGAGGTTT
AACTAGACAATTCCAATAACTCAACCCTCAAGAAAATGAAAATCCAAGTTTTTACATGAT
AATACTCAATAATATGCACGAGTCCCGTTCATCCGAACTACATTATCGAACACAATTCCT
ATAACTCGGCCCCCCTTGTAATAGGTTGTAAATCTACAATTAATATCCGATTAATCGAGG
TTCAACTAGACGCTAAACCACAAGAAAATACAATGAT
>BPHLINC188-RA	scaffold0000014432
GCTTTGTTTACGGAGGTAGTGGTTAAGCCCTGTCAATTTACCACATTTATGATACAATCG
ATTTCTGTTCTGCTATGAAGAAATACATTAGTTCTTAGGGGAGAGTTCACACATTGACTG
TGCTATTCCGATAATCGATATCATTATATCGATAATCGAAATCGCTAAGCAGAAACACAT
TAGTTCTTAGGGGAGTGTTCACACGTTGGCAGACTATTGACTGTGCTACTCCGATAATCG
ATATCAATTGAATGTATTAATCAATCATAACGACATAATATAGCCTTCTTTGATT
>BPHLNC-unc213-RA	scaffold0000017210
TGGCGTTCTAAATTTGTATACAAAAATGTATAATATTAGTATTTTCAAAGTAAAATGTAT
AACATTCAACATATACTTGCACGGCAAGCAAGATACATAAAAAACAACAAACATCATATT
CTTTGATACTACAGTAAAACCAACCAGGTCTTTAGTTTTCAAAATTCTACTGTTTCCACT
AATTAGCAAACTCCAATTACTTTGAAGATACACCGTTATTTCAAACTCACCAAATTGTTC
CAAGGTCCATAATGACGTTATTTAACGTAGGAGTCAAGTTAACGGACGTTAACTTCAAGG
GAAGTGAAGATCACTTGATTTGCTTAGTTAAGTTGAGAAGTTAGTTTAGTTCACTTGAGA
AGTTAGTTAGTTTAGTTAAGATCACTTGTTAGTTTGAAAGTTGATCACCGTTTCTCTATT
AGAAACAACATCATTTCAAGGCGATTTCATAGTCACTCAGGTACACTTTGAAAGTCATTC
AAGGACACTTCCAATCTTTTTAAATCACTCCTATGCCTCAAAATCATCAATAAAGTACAA
CTGTTTCAGCACAGCTGTTTCCTTATCAGAAACGACCAGTGTGTAGTTAGCTCCTAGCGA
ATCCTGGAATTGGTAGACCTGTCGCACTTCGCTTCCGCCAATGGGAAGGTTGGTAGCCTT
CGGTTGAGATAGCCCCGCCCACCTGTACGTGGTTGGTGGAGAGCAGGACGACATGACAAT
TGCAACGATCTCATTGGTCGGCAGCGCAAGTAGGCGAGCACTGGCTTGCTG
>BPHLINC576-RA	scaffold0000044038
TGTGAGCATAAAATAAAATTTCCTGCTACTCAGTTACCAATTCAAGATATCTTGGAGGTT
AATGTTGAATGAACTACATTGAGTCGGTTTAAAACTTAGAATACATGAAATAAATATGTT
CAATGTAAGTGGTTATCTCAGATTCATAAAAAATTCATGATGTATTTGGTAAGGCAATTT
TCCTCACTGTCTACTATAACAATATTCTGCTTTTCACTAATGGATTTGAAAATGTATTCC
AGTGATTCTAATCTCTCTAATTCTCTACTACAATATGATTGTCACTTTTCATAATGATAC
AACTAACTGATGTACCTAGTAGGTTGTAATTCTACGGTCGTGCATCCCCTTTCATCCCCT
AAAATCGTTGTATCATTTTTCCGTTATTATCTTTTGTCTAGCTTTACTGGATAAAATCTC
TTGACTAAATGTAAGACATTGTAAGTTACTGCTTTTTTATAATACTTCTGAATGATTGGG
TGATTGCATCAGTAACTAATCAAGTTTAATTTGTTAAATATGATTTTCTGGGAGGCCATC
ACTTTACGAATATAAATTTGAAAAGAATGTTTTCTTCAGGGCTACTTTTTATATAAATGA
GATTATAAATCTGAGTAGTACCCTTTTCAATTATTTTGTCACGAC
>BPHLINC576-RB	scaffold0000044038
TGTGAGCATAAAATAAAATTTCCTGCTACTCAGTTACCAATTCAAGATATCTTGGAGGTT
AATGTTGAATGAACTACATTGAGTCGGTTTAAAACTTAGAATACATGGAATAAATATGTT
CAATGTAAGTGGTTATTTCAGATTCATAAATATTCATGATGTATTTGGTATAATTGTGAA
CATAAAATATAATTTCCTGCTACTCAGTTACCAATTCAAGATATCTTGGAGGTTAATGTT
GAATGAACTTCATTGAGTCGGTTTAAAACTTAGATTACATGAAATAAATATGTTCAATGT
AAGTGGTTATCTCAGATTCATAAAAAATTCATGATGTATTTGGTAAGGCAATTTTCCTCA
CTGTCTACTATAACAATATTCTGCTTTTCACTAATGGATTTGAAAATGTATTCCAGTGAT
TCTAATCTCTCTAATTCTCTACTACAATATGATTGTCACTTTTCATAATGATACAACTAA
CTGATGTACCTAGTAGGTTGTAATTCTACGGTCGTGCATCCCCTTTCATCCCCTAAAATC
GTTGTATCATTTTTCCGTTATTATCTTTTGTCTAGCTTTACTGGATAAAATCTCTTGACT
AAATGTAAGACATTGTAAGTTACTGCTTTTTTATAATACTTCTGAATGATTGGGTGATTG
CATCAGTAACTAATCAAGTTTAATTTGTTAAATATGATTTTCTGGGAGGCCATCACTTTA
CGAATATAAATTTGAAAAGAATGTTTTCTTCAGGGCTACTTTTTATATAAATGAGATTAT
AAATCTGAGTAGTACCCTTTTCAATTATTTTGTCACGAC
>BPHLINC576-RC	scaffold0000044038
AACTGAACGAAACTTGGTATTTGCTGAATAATAATAATATCGAGTGACCTGGCTGTCTCA
GGTCTGGTGTCAGAGTTTTCAGGTCGCAACTCATCAATTTCAGAACCTCTGACTGAATGT
AGCATTCATCAGCCTACTTAATTGAATGTAAAACTTCATACAGTTTTAAAGAATAATTAT
TTTTATTCTGGTTAATTTCTGGTTTTGAGCTAAGGGCATGAATCCTGTGAGCATATAAAT
AAAATTTCCTGCTACTCAGTATCAATTCTAGATATCTTGGAGGTTGATGTTGAATGAACC
ACATTGAGTCGGTTTAAAACTTAGAATACATGAAATAAATATGTTCAATGTAAGTGGTTA
TCTCAGATTCATAAAAAATTCATGATGTATTTGGTAAGGCAATTTTCCTCACTGTCTACT
ATAACAATATTCTGCTTTTCACTAATGGATTTGAAAATGTATTCCAGTGATTCTAATCTC
TCTAATTCTCTACTACAATATGATTGTCACTTTTCATAATGATACAACTAACTGATGTAC
CTAGTAGGTTGTAATTCTACGGTCGTGCATCCCCTTTCATCCCCTAAAATCGTTGTATCA
TTTTTCCGTTATTATCTTTTGTCTAGCTTTACTGGATAAAATCTCTTGACTAAATGTAAG
ACATTGTAAGTTACTGCTTTTTTATAATACTTCTGAATGATTGGGTGATTGCATCAGTAA
CTAATCAAGTTTAATTTGTTAAATATGATTTTCTGGGAGGCCATCACTTTACGAATATAA
ATTTGAAAAGAATGTTTTCTTCAGGGCTACTTTTTATATAAATGAGATTATAAATCTGAG
TAGTACCCTTTTCAATTATTTTGTCACGAC
>BPHOGS10033781-OT-RA	scaffold0000042805
CAAGGAATTTTGAATGAAATAAAATGTAATAAAATATTATATCTCTTACAAAAAATTAAG
ATGAAACTGATCAATTACATAGATCAGATAACAATTCAATATATTATCTTGAAAGCAAGA
TAAACTTCTCTATATTATTATGTAAGTTGTGAGAAATGGAGGTTAGGGTGACTGATGTGA
GAGAAAAGAGTGTTGCTAATTGGAGCCTGTTGAAAGTGGTTGCTAGGAAATGACTTTCCA
CACATCGGGTGTTTCAATTATAATGGGGATTAATATTGATAAAAAGGTTAGTTGTGAGTC
ACTTCTCCTTCGTATTGATTAAGAATAATGTTCAACTTGTGAAAGTGTTTGTTCAATTTC
TGTAAATCGATAATTTTTGACCAGCATGGTCGGAAGATTATACAGTTTCTTGAATCTTAC
ATGAGTTATTATTTGCCTCCCCAACTATCACATTTCAACCACAATCAAAATAAATTATTC
CCGAAATTTAGCCAAAATCAAATAGGTTTCAAGCTACTAATTGAATATCTGTGTCATTCT
GTAAATTTTTTTAGAAGGGTTTGATTATGTTCGGAAGAGAGCAACCACCTTTATTTGAAT
AATATTTGGAGGTACGCTTCAATATATAATATTGCAGAGCATATACATATAATAGCCTCA
ATTCAATGCTATTATGTATCGGTTCAATTCAGTCTATTCGATATTATTGAAGTTGGAGAA
GGAAATTCCAGTTATGCACTTCTGTTCGCGAAGAACTCGTTATCTTTCAGAAGGGAATGT
GAACTTATCACAAGCTATCGCACTAAAATAACACACCAGCAGACAAAATATTTCAAGAGC
AAATAAAACGAGATGATTGCTATGGCAATGATATTATGAACTGCTCCAATTGTGAAGTGC
ATTGATATTGACTGACTTGAGTACTTTAGCAAGAGAAGAACTGATGAATATGCATTACTA
GCCGGCAGGCTCGTTTCGCTTGCCTTATCCGACTAGCATTATTTAACAACTCCTCCACTA
CAACATTTTTTTTTACACCTTAGCTGAGCCAGTGCAACAAATTCAAATACTTTCGTCGAT
TAGTTCTTGAAAAAGCTGAGAAAACACAGAAAAACGCAGATTTTGGGCGTATCTTTGGAT
TTTTTTCAAATCCGTTCTTAGTGCACCTCTAGAAGACCAACTGAACACAGGAACGAGCCA
GGAACGTATTTGGTTCAGTAGATTTTGAGTTCTGCTAATTATGAATCAGTGAGGGAGTGA
GTGAATGAATCAGTGTTATTTCGATTTTTTATGTACTAACAGTAACAAGAAACTATTACA
AGAGACTTACATTATGCAGATGAATTGATGGACTTGGTAATAATCCATCAGTCTTTACTT
TTGATTACCTCAAAAGTTTATTGTAGAGGTTCATAGCACGAACACCAGGTATGCAAAAGC
TATAGAAAATGCTCTCCAAACAAAGCAAATGCTTGACAAAAAAATACTTGACACTTATAC
GGTTGTCTGTGATTGGCTAGATTCAAAACATGTGAAGTTTGAATCTCTACACTCCAAGTG
CCTATGTAAAACTGTGAATATTGAGTGGGTATTATTGTAGTTGTTTGTGTGTATCTTATA
TTATTTTTCAGGTTTTTGAACTGAAATGAACTTTGATTTTACTGTTTGTTGAACCCTGCG
TTTTTAGTGTGAGAATTGACTCTGTCTTGTTTGAATTTGCTAACTTGTTGCTTAGTTGTA
GAAATTAAAGCAATTTTCGTGCATTTTTCAAATGCAGTTCAATTTCTTGTCGAAAAAGCT
ACTGTATTTGGGAATTGTACGACCATTGACCTTTTGCAGCTTTGGCTTTTCCACTGGAAG
TTATGCTCAACGCTCGTGGAGGGGGAATAATTTTCAGTGAAAGGGCCACAGTTCGAATTG
AGACGTAACTGGGAAAACATGTAACGGTTGCGAGCCTCGGTCCTCTGATTGGGCCCATTT
CCCATTCAGAGGGACAAATTGAAAAGTTTTTTTAGTTATCAGTAATTTTTATGTAGTTAA
ATAGGAACCAAAATTTAATATTGTTAGTGAGAGTAGAACCAGGAAATTATTTGTGCGTGT
GAGTACCAGTATAGTGAGTTTTCTTAAACCGCATGTGTGTTTCTGAAGAGTCGAAATTTG
AATTGTAAAAATGGTAAGTGCCAAACTTTTGTTGTCTTCATATTATAGCTCAAAATTTAG
CAACATAGAATGACCGAGGCCCAAATTCAAATGCAGCAAGTTAGCAGATTCCCAAAATGT
ATAGATTAAATTAATCTAATA
>BPHLINC333-RA	scaffold0000025798
TTACTAAATACTCGTATGTATATATTTGTGATGAATGTGATTGAGTCAAATCGTATGATG
AATATAATTATATTATAACTCACGATGAACTGTAATTATATAACCATAGAATAAGCATAC
AGGAAACTTGCAAAGTTCCGACTTCATATTACCCTTTGTATTATAATTTAAATACCACAT
AACACAATAATCTTCAACATATCACCATTTGATTTGTGTGTATTATTGTGATGAATATGT
TTTGAAATCACGAACTTTTATTCAATGTAATCTACTATTTATGAAAACTTGAAAGTGAAA
ATGAATAAAGATTGGAGATTTTTTAGATATTGTAGTTAACGTACTGCTGAAATATTATTA
CTGTATAATAATTAATCTAAATTTCCTTCTGCTATTTAGTTCTTTGGTCAATATTTGCTG
AAACAGGAGTCCTAAGTTCTATTTGTATAGTTTTCATTGAATATTTCAATCACTTTCAAC
AATTTCGTAATGGAATCAAACATTGAAGAGAATATTTCAAATTATTATTATACAGTAGAA
ATTATTTATTATTTAATTTCTTAATTAATTATTTTTATTATTATATTCAATGTTCATGTT
AGTTGTTTAGGTAGCTAGTTTTAGTTTACCAAGAAAATCTCCTAGTCAATTACCTGATAT
AGTTTTACAAACTTGATTTACCGAATCAGTAAAATAGTAAAAATTCGGTAAAATAGTTGT
TTAGGTAGCTAGTTTTAGTTTACCATGACTTCTTTTAGTAAATTACCTGATATAGTTTTA
CAAACTTGATTTACCGAATCAGTAAAATAGTAAAAATTCGGTAAAATAGTTGTTTAGGTA
GCTAGTTTTAGTTTACCATGACTTCTTTTAGTAAATTACCTGATATAGTTTTACAAACTT
CATTTACCGAATACTTGATAGTATCCTAATCCATTGATTGTTTTTCATTTGCTCAAAAAT
TAGTTGGACAAATCATTTCCTACCTAAAAGAAGGCACAGGAAATCCCTGGACCGTGCACA
TCAACGATAGTTCTTTGCCTGAATTTCCTTCCTGCCAATTCTTTTTTGCTGACATGGGTA
GAGCAGGGCCCTTAGTTCCCACCGGCTCTAAAAATTCACAATTTTATGTAAGAGAATGAT
GGATTTATAACAAATTATCAATTTTATAGAATAATACTGTACTTTCTACTTTGGAATGGT
TTCAATTCGTTGATTTCAACCATGGTTTTATTGGGATGTAGGATAACTCTGTGCTGGTTC
G
>BPHLNC-unc111-RA	scaffold0000009981
TTGAAAGCTATTCTCTACCATAGAAATAATTGAAATCTTTAAAATGTTACTGAAAGGGGA
ATTTGAAAATCCCGTACTAAATCCTCAAGATTCTTTTTTTGGTATGAACCTAACGTTTCT
GAATTTTTTTTTCAAAAAATTATAAAGCTGCCAGAGGTAAACATTTATGAAATTCGAAGA
CAGACAGAATTGTTCATATATTTTTAACAGAATTGAGAAGTGTATCAATACATTGAGATT
AAAATCGATGGAGAGGTCATTAAAAATTTAAATTCTCTACAGAATCGAAGTCATTATAGA
AACCGAAAAATGATGTAGGCCTACCGGTACAATCAACCGGAATGTTTTCATGAATCTGTC
CCAATTTCACTGGACTACCTAGTCTGCAATCCTTTAAAAGAAAGTCCTTCCAGATTCAAA
GACTTTCCTTAAATTTATCAACTTTGATAATATTCAAACACCCTTCCATATATTCACATT
ATACTCGTTATCCTACATATTCACCCCTTTTCATTTCACTCACTTCTTCTTTTACCTCTC
TAATTTCCATAATAATTTGAATATTTAAGCAACTAACAATCCAGTTGTAACAAGACACAG
CTTAAGCAGTCTGTACTATTACAATTATGTAATTATTATTAAAATTGTTGAATCATCCAA
ATTACAACATATTCGAACAACAATCTCTCAATAGTAATGCAATTTGTATAGAGCTATTGT
AGAAAAATATAAGCTACATTCATGATATCAGTTCAATCACTATTGAATAGAAGATAAATA
GCCAGAAATAACTATGCTGAACTCATTATTTGAAAAGACAAA
>BPHOGS10032463-OT-RA	scaffold0000040994
CCTCAACAGAGAAGAAAAATTTTAAGAGGCAAATCAAGGAGGCGTAATATCTTCTAGGAT
TGTAAGGTGGCATGAAGAAATGTGAACCAGCGACTGGACTGTTATACCGACAAGGCAATT
CGTGAACCAAATCATTCATGAATATCTAGCAATAGCTATACTTGACTTTTATAATTTTAG
GGTAATGTTATCAAAGAATAATATACTGTGTACCCACACTTCAATTGAAAGAATTTACAA
CTTTTTCATGTTGCATTTTTTACACTGCGCGAATTGTTGCATTCTTTACACTGCGCAAAT
TTTTGAATTCTTCTGCGACTGCGCAAAGAAAAGGAACGTTAAGTTTTCAAGGTCCATATA
ACTAATCACCAGACTGTGAATTTTTATTTCTGTGATTTTGAATTAGTCAAGATTGTGATT
TTCTTTATAAATAAATTAAGTG
>BPHOGS10032463-OT-RB	scaffold0000040994
ATCGATTTCAGATACGAATGAATCAATTTATCAATAAAAAGTAATTTTACAAGTACAATT
CAAAGATAGAATTGACCAGAATTACTTCTTCATCGTAGTATTTTCTATTTTGAATAAAAA
ATTGTTATCGGTGGCTACATCATTTTGGATTTTTAGCCTTTCAAAAGTTTGAAACATGAC
GTTACAGAAGCTGAGCGTGTCTGCAAGTTTTTGAAATAAAAATGTTTACTCAAAAATAGG
CCTACTTTAGTTTGTAAAAAAATTTTTCTAGACAGATTGAAATGGCCGATATATTTTTCA
TGCCTGATGCCAGATTACTATTGAGAAACAGAAGCCTTCTCTTCCTTGGTGGATCAAGAC
TCTGAACAAATCTGGGAGGTAGGGCGCCAAAA
>BPHOGS10035598-OT-RA	scaffold0000045231
GAGAAGACTCTTGTTCAAGTTCTGAATTTGACGTGTCTTATGTCAAAAGCTAGTATTCTT
GTAATGTTTATTGACTTTGTTTGCAAGCTATCAATACCTACACAATTTTCTTATTATATA
AAATGTTCGTTTATTCTATAATGTAGTTGAAAGTCTAATGCCATTTAATTTAATGTGTTT
GTTAGCGATAGTAAAAAAGTAAGGTTATATTGCAAGTACACTATTGTTGTTTGATCGAAA
ACATATTAAAATTTATTTGTCCATGACATTAGGATAACACTTCATTTATTTACCCCTCTA
ATAATTCTATAAAGAGTTAACTCTCAAGCAATCATTATGAGAATTTTGCAAGTTAAGAAG
AACAGGCTAATAAGGCTGATAGCAGCGGTTGCTATAGTCCTAACACTTTTGTATGTTTTA
TTTTCGCAAACTCGGAAAGAGGGTGTAAGTTTAAGAAGTTTTTCTTCAGAATTACGGAAA
GAGGTTCCTCATTTAGTTAAGGGACTTGGAAACTTTGAGCCGCCTGCAACCAAGCCTAGA
GAAGGTCCC
>BPHOGS10016517-OT-RA	scaffold0000021030
GTTCAAACCAGCGAGCATCCTATTCACTTGCCTCGCGGACGTAAGCAAACGCTTTTCAAA
TTTCCACGCGCGTTTTTCACGCGATCCGCGCGGAAAATTGCCCGCCCCTCGTTCAGGGCT
GGGAAAACGCCGCGATCCAGTGCTGTGACCTGTGTTACTTCTTTTTCTACGATTTTCTCA
CCCTGTACTCCTAACGAGACGAACTTCTACGATGTCCGCCGATCCGGTACCCTGGAGACG
ACAACAGAGCCAAATATCTGGAGGGGGAAATTCTCCGTCTGCCACAGCGTA
>BPHLNC-unc226-RA	scaffold0000018611
ATTTATTCGAGGCTCAATGTTAACCTTTGTGAAGTTTCAATTATGTTATGCTCAATATGT
TCAGGTTCATTTATAGAAATCTTTTTAAACAGACAAGGTGAAGGAATGGATCCCCTCAAT
AAACTTTATGACAGCTCAGGGTGGAGTTTCGAGATGGATATGAGCTTGTTCTAAGAAATT
GGATCAGGAGAGAGACGAGTGAATTTGGCTGATGCCCTTTCCACAAAAATTATGACAGGG
CAGTGGAAGCTATGGAATACCCGAAATCTACATGGGAAATCTTCAGCATGAAGAAAATAG
TAGCTAGAGTGATGGAGTTAAAGAAAATTGGAGGAAC
>BPHLNC-unc226-RB	scaffold0000018611
TGTTCAGGTTCATTTATAGAAATCTTTTTAAACAGACAAGGTGAAGGAATGGATCCCCTC
AATAAACTTTATGACAGCTCAGGGTGGAGTTTCGAGATGGATATGAGCTTGTTCTAAGAA
ATTGGATCAGGAGAGAGACGAGTGAATTTGGCTGATGCCCTTTCCACAAAAATTATGACA
GGGCAGTGGAAGCTATGGAATACCCGAAATCTACATGGGAAATCTTCAGCATGAAGAAAA
TAGTAGCTAGAGCAAGTGATGGAGTTAAAGAAAATTGGAGGAACTGGATTAAAAAATGTC
GTTTACAATCAGCTCACTAAGATCTCAAAGTTCTTAACCAATGAGATCACTGAAAAGTAC
AGTTGGTTTGGAGCTAAGGGCAAATGAGCCTCAACCTGCTCTGACTAAAGTGGCCTAATC
AAAAATATTGTATGCTGTCATTTCAATGATGCCACGGATGTGAACATAGAAGTTCTGGTA
AAGAAATGACTGTCAAAAGCCAAGGAAAGGCTGCAGAGAGATGCCACGTAAGTTTAGAAC
TTGAAATTAAACATACATCCTTATATTTTTTTCATTTCAATTTGTTTTAGTAGCACTTGA
AATTACACTTCACATCTGAATTTCAATTCACACTTGAAC
>BPHOGS10009750-OT-RA	scaffold0000012330
AGCGGCTGTTATCACGTTTGTGTTGTATATCATAGCAGCAACCTGCATTCTCCCCTTTTT
CATGGCTAGAAAAGATTCCAGAAGCATTACGACTCTGATGGATAGATGGGGGAAAGAGCC
CGACCCACCACAGCCTAGTATCGTTGGCCCCTTTTTCGTCTCGTTGGTGGTAGCTTAAAT
CTTCTACTATAATTTGAAAGAAAAATTGGGCCTAAAACCAACTCTGGCTTGGAAGAAACG
GAAATACTACTTGTCCACTCTGCAATACATGAAGGAAACTGTTTCAAGCAAGAGTCGCTC
TCTGTTCCGAGAATACCTACAGCAAAGCATCGATGACCCTGATTTGCTTTCGTTCCGGTT
GTTGAACTAACTCATCACATTTTCGCTAGAATATAGACAAATTTTATAGATAATAAAGTT
GTGCCTTCTAACAGCAACCTTTCTAAATGAAGATCCTATTTTCCATGCGTGTTGCCAAAC
CCATTTCCAAGAGTTGGCGTGAATTGAACAACGAAAGACAAAAGGAAGGTAAGATGAAAA
TACAAAAACCGTCAAATCCAAACAAAGTATACAAGCC
>BPHLNC-unc216-RA	scaffold0000017429
AATAGTTAGAAATCAGCCATTAGATTCAATTCATTTTTATGTAAATTGTAACTAGAGTAG
ATTATTAATCATATCCACTAGTTTTTTACAATAAACAGAATAAGTTCAATTTTTTCTTCA
TGTTTGTTTTCAGTTTGCTCCAACAATGTCATAAGAGTCTCACTCTATGTGCGGTGGTTG
GGGGATGGGAGGCCTTCCTGGGTGGGCCTCTCTTATTTGGTGCCCTTTGAGAGGGCACCA
AACCCCCAACAGACACCCTACACAATGTTGAAGGATTATGTCATAACTCACCTCAAAACG
AAAGAAAATTTGAAGGCCTGTAAGGTGCCAAGGAGGCTGGTGGCCAAAGTCGATGCGGCA
GTGGAGGAGGCTCTTGAAATGCAAGATATTTTCATCTAAGTGAGTAGGAGAGAGAGATAA
TTGTGAGGAGTATTCTGGAGAGAAGGGTACAGTGTCTGAAGGGTGAGTGATGAAGATCAA
TTCATTTCATTTTTATTGTTTATTAATAATAATAATTCAATTTATACTCAAAGTTAATGT
ACTTCGCTTACTACACAGTCACTATATAACCTATTATCATAAATTTATATACTTTTATTC
ATTCATTCATTTCTATGATTATGATGATGATGATGATTTTAGGCCTACAATAATAAATTA
TTATCAATCTAGAACCATTATCAAATTTCAATTGAATATCATATGTAGCTATTAAATTAT
TGTTATGCTAGTTCATCAATTTCAAATCTATTATTGTAAAAAATTAATATTACAAGATTT
GTGATTACATTTTCTTAATTTCTAAATTGAATGTAGAATTGGTTGATTGATTGATCATGC
TTTATTGACAGACAGGGAGGCTGCAAACCTCTCTCGATCATTGTTTGAATGTTTAATTTT
CATCAATTCATGAATATTTAATTATTTTCTAGTTGTTCAATGAAATAGAATTACTTTTTT
GCGATTTTCAGCTCTATCTCTATTTATAAAAATAGAACATGTCACTAAAAGGCCTAACAT
GTCCTCGCCCAATTTATATTGATGGTGTAATAATAGTACCTAATGAATAAATAAAAAGGA
ATTATTAGGCCCCAAAATTTCCAATTCATAGCACTTAAAAAAAAAACAACAACCTCAAAT
TAAATGTGAATTCTCAATATAATATTTATTTTTCTCACATATTGTCCCCTAATTTCACGA
AGCAAATAATTATAATACTTATCATATCTTATCTCCAATTCAAGTTCAAATTAATTCAAC
CAAATACACAAAATGCATCAACATCTTGTCAAAAATATAATTCAAAATTCACAATAAAAT
TCAATAAATAATGTAAAAAATAATTAACAATAATCAGAATAAAACAATAAATACAAATCT
AATTCAATAAAATAAAATTCAATCGAACAAAAATTAACAGCCACCTAGAAGTTGAATATC
TCTTATTATTAAATAAAAATTAATCAACTCCATGTATGTCTGTAAATTAGTCCGGTTATT
TAACATTGCCTACCCCATAAAGCAATAGAATAATAATAACCCTACCTTCAGATAATATTT
TGTGTAGAATGTCTAGATTTGTATCCAATGGCGCCTCTGGAAAAAACTTTCCTCTTTCCA
TCTTCTCACATTCAGAATCACTGATCTTGGGGGGATTTCGATTACATTCGTTTTGGTTAC
CAGCCTATCTGAAAATTTTTGTAACAATGTATTGAGTACCTGTAGGTGGGTAATTTATTG
AGTTCTAATAATTGAAAATTGGGCCAAAATTGGTATTACTAGGCCTACAATATTATTGAT
TAAATAGAACAGGATGCAATTGTAGCTAAATTTCAGTTTCAAGTCTTCAAACTCCAACAC
AGATAATTGGCAATGATTAAAGTAGAAAATGAAGGCTCTGGTACAATCTTGACTTTTGAC
TTTGACTCTGACCGACTGGCCACGACTTGACCTCGACTTAACCCTAATTCTCCCCTCAAT
ATTTATTTTTCCATTTCATCTTAAAATTATTCATATATGGTATTCAACTATTTGGGGAAA
TTTTATTTTTTCACATTAGATACTTTTTAATAGCTTTATTTTTCTAGAGGTCAAGGTTGT
TTCAGAGCCCATAAGTTCTATTTATTATCCAGTTGAACTTAAATTTGTCAAATGGTTTAA
TTTCAAGTCGTCCAAAATAAATTGTCTAGTTGAATTTTATTATTATTAGCGTATGGCTTT
GAATGGTGGGGAGACCCAAGGGTAGTTCCACCTCGCCGTATATAGTCCAAAGTTCCCTAA
TGGGAAACCGGACACTAAGGTTA
>BPHLNC-unc405-RA	scaffold0000034235
GTTGATAAGAGCATAGCATCATGCATGCGATGTGACCCTGTTATCAGCTCTGGTATCTTA
AGACAGTTCTCCGTCTCACTTTTGCTGTGACTGCGTCAAGAGCTGGTGTGTTCTACCGCG
TGTGTCTTCTCCATATACGGCCGCGAATTTATTTGTTCAAAATTCAACATGTCCCGTGCA
GCAGTTAAGAAAAATATGCCAGGAGTGGCTAGGCCTGGAGATATCAGCAAGAACCACTTG
GAGTACATGACTCAGCTTGATGCCACAGGCAATGGTCCCTCCAGGAGGTACAGACTCTCT
GGAATCATCTGTACCATGGG
>BPHLNC-unc405-RB	scaffold0000034235
ATAAATTTTTTAACCTTTCTTTGACATTTCGTCCTTGTCAATCCAGCATAGTACAAAACT
ATTTTTTAGTGATTCCAATTTTTGTTCTGCATACTGACTAGTGAATTTTTAAAAGGAGAA
AAATGGTGTGGCCTTCTCAACACGATATTCCACCCCAGGAGATGCCAGGAGTGGCTAGGC
CTGGAGATATCAGCAAGAACCACTTGGAGTACATGACTCAGCTTGATGCCACAGGCAATG
GTCCCTCCAGGAGGTACAGACTCTCTGGAATCATCTGTACCATGGG
>BPHLINC577-RA	scaffold0000044047
AATTGAAAATTAGATAAATATTGCATATCATATCCACAACATAGAAGGACTGAGCATGGG
ATCAATCAGCACTAGTGTAATATGACGGAGCATGAGCGACTCAGTGGAGAGTGAGACAGA
TGCTGCTGATGCCTCAATGATAATGTGAGGTGTTCAACACCACTCTACAACACCAAACTC
AAGAGACCAATTTCATTCATATCGTCTACAC
>BPHOGS10024699-OT-RA	scaffold0000030810
AAAGATTATACTAATAAAACCGTATCTGCAATTTCCAAGATAATAAAAATATTGAAATAA
AATCGAGTTTAAAGAATGCATATCTATTTGAAGTGGAAAATAACTTAGTAAGCTTGTAAA
CAATTTTTCACATAGAATCAAAAAGCAGAACAACAGTATCAATTTTTTGATATGCAAGCT
AATTTGAATCAATAATGTTATCTAATCTATTATTGGTCTGTTCTAGATTACAGCAAAAAT
TGACGAAGCCCCGAAGTACCTACTAATAACTAGATTTATAATGTATGTCTTACATGTTTT
ACATTACATTAAAATAATCTGATTTCTACTCTTTTCATCAGTAAACAAATAGTAACAATA
TAATAATTTATCGGTGTGTATCATAAAACAACATAAATGGAAAACTTCAAAATAGATGTA
CTGTATTTACATACTGGAGAATATTAACCTGTACGACTTTATTCTACTGGAATGGTGCAT
GAGTTTTAAATCGAATTTAATA
>BPHOGS10004489-OT-RA	scaffold0000005744
TTTTTTTGCAATCTCGTCTCTTTTGCAGACGGATTCTCACATATCCGTGAAAATATAATT
CCCAGGAGTACTAATGAGAGTATTCACACTCAGTCCGGTCGAGCAAGTATGAATAGTCCC
ATTAAAACGTATGGGAATAATATTCTCACTGTCTCAACAAATTCACTGACACTCATATGT
GGGAATCCACCTGTATTTTTTTTAATTTGATCAAACTAAATATTATTAATATTTTTCAAC
ATTATTAGAATAGTATTAGTGAATATTCTCTATTTTTAAAAAATAACTGAGTGTTATAAA
TTATTATTATTCTGGTATTTGGAACATCTAAATTCAAAAGAATGGTTTGTATAAATATTT
TTGGACTGAAAATTTTGTAGAAATCTAGAAGACATAACCTCATCAGGACTTTCAATGTTA
CCTAAATTTGGGAGAGAAATAGTATAAGGTATTCTTAGTTTTTCTCTCCCAATCTGTGCT
TCATTGTAAAAA
>BPHOGS10004489-OT-RB	scaffold0000005744
CCATAATAAAAGAAACCTGGTTAATATTTTTGAAATTTGATTTGTGATTGCTTGTTTAAG
AATTAATAATTCCTTCGTTTATTGATTTCTTGCTGGTTAGAGTGTGAGTGGAATTTCAAG
TTTATTATAAATTGTTTCAATTTGTAATACAAAGGCATTTAAATGGGCAATTTAATTAGT
CATTACACTTATCAAATTCTAATTTTTTAGCTTTGTTTATTGCTCTGGGAATAGTATTTG
TCAAAAAATAATTACGACACTGCAATAGTTACTCTTAGATTTGAAATTGTTATTTATTAG
TTTATAGTAATATTAGAAAGTACTAGCACTATTAGCCCTGACTGTTTTTATTAAATGAGT
TAGAAACTGCAATATCTAAAGTGCTTGCAAATTTAAGTTGTTCCAAATGTTCCAATCTCT
TGCAAATTTTACAATTATTCTTTTAGAATTAGCTCATCCTTAACCAGGTATTTAATTGAG
AGGAATGCCACGTTTACAAGATGCTCATAGATATTCTAGTTCTATT
>BPHOGS10004489-OT-RC	scaffold0000005744
ACCTGGTTAATATTTTTGAAATTTGATTTGTGATTGCTTGTTTAAGAATTAATAATTCCT
TCGTTTATTGATTTCTTGCTGGTTAGAGTGTGAGTGGAATTTCAAGTTTATTATAAATTG
TTTCAATTTGTAATACAAAGGCATTTAAATGGGCAATTTAATTAGTCATTACACTTATCA
AATTCTAATTTTTTAGCTTTGTTATTGCTCTGGGAATAATATTTGTCAAAAAATAATTAC
GACACTGCAATAGTTACTTTTAGATTTGAAATTGCTGTTATTTTTTAGTTTCTAGTAATA
TTAGAAAGTTCTAGCACTATTAGCCCTGACTGTTTTTATTAAATGAGTTAGAAATTGCAA
TATCTAAATTGCTTGCAAATTTAAGGTGTTTCAAATGACAAGGCAATGAAGTTTATTGCA
AATTTTACATTTTTCTAGAATTAGCTCATCCTTAACCAGGTATTTAATTGAGAGGAATGC
CACGTTTACAAGATGCTCATAGATATTCTAGTTCTATTCGTAAGGACAGTTGTCTAGGGC
TAGCTATCCACTAGTCTAATCAACAGGAGCGNNNNNNNNNNNNNNNNNNGATAGTTTACT
TAAATAGCCTATCAACTAGATAATTCACTATTCTAGTAGATAGAATAGTTTCTATTCGAC
ATAATCCACTAGTCTAGTGGATAGTTTATATTCGACAGACGGTTCATTTTTTTGCAATCT
CATCTCTTTTGCAGACGGATTCTCACACATCCGTGAAAATATAATTCCCAGGAGTACTAA
TGAGAGTATTCACACTCAGTCCGGTCGAGCAAGTATGAATAGTCCCATTAAAACGTATGG
GAATAATATTCTCACTGTCTCAACAAATTCACTGACACTCATATGTGGGAATCCACCTGT
ATTTTTTTTAATTTGATCAAACTAAATATTATTAATATTTTTCAACATTATTAGAATAGT
ATTAGTGAATATTCTCTATTTTTAAAAAATAACTGAGTGTTATAAATTATTATTATTCTG
GTATTTGGAACATCTAAATTCAAAAGAATGGTTTGTATAAATATTTTTGGACTGAAAATT
TTGTAGAAATCTAGAAGACATAACCTCATCAGGACTTTCAATGTTACCTAAATTTGGGAG
AGAAATAGTATAAGGTATTCTTAGTTTTTCTCTCCCAATCTGTGCTTCATTGTAAAAAAA
GAATGAATAAAATGAAGAATAAAGTAAATATTCTAGGCAGACCGTCAAGTAGCCTATCTA
ATCAATGTGAATACAATATTTTCATCTTCTTTGTAATTGTTTTCAAGTTTTATCAGAATA
AATAGAATAGTAGCCTTCCTATTCTAGGTAGACCGTGAACTAGCCCATCTAATCAATATG
GATGTTCAATATTCTATCTTTTTTGAAGATTTTGACAACATTATTGGAATAATAATTATA
AGATAGTACCTATTCTTGGTGGACCGTGAACTAGTCTATCTAATCAATATAAATGTACAA
TATTCTATCTTTTTTGTAATTGATTTGAAGTTTTTAACAATAAATTCAATAAAA
>BPHLINC569-RA	scaffold0000043637
GTTTGAATTAACTGTAAAACTCACTACTACTGAGATTTAGCCTACTTTTTAAATTTTGAA
AAGATAATCGGGATGTAATTGATTGAATTATCATCAAAATTACTTCCAAACCTTGTGACA
TTTTACACTGTAATAAAGCAGACAATTTGGGTATAAGCAAAGACCTTAAAGAGATAAGGT
CTCTCCATCTTTAAGGTCTTAGGGTATAAAATACACTTCAAACAGCTAGCATCTGTTGAA
TAAGAAACATTGATGCTATAAGGGTTGCCGACTGTTCAAAATGACCCCTTCACTAGAGCG
AAATCATTTCTATGTGCCGGTTGCACAAAAGCCAGTTGAATTTTAACCGTGTTTAATTCC
ATAAGAACAAATCAGAGAAGCCGTCTTTTCAAAAAGGCCTTCTCTGATTGGTTCTCGTGG
ATTTAATCACTGTTGAAATTAACCGGCTTTTGTGCAACTGACCCTTAGGGCCGTTTGCAC
AGTGACAGTTTAAACTAAATTTCATTTATTAGACTGGATTAAATCCGTATGAAGTATCAT
TTGTTATAAGGCCGTTTGCACAGTCAAAGCTTAAACTGAATTCAATCAGCTGGTGGCTTA
AACTCAAAATGAATCATATTATAACAAACGAGACTTGATACGGATTTAATCCAGTTTAAA
ATATTAAATTTAGTTTAAACTGTAACTGTGCAAACGGCCCATAATGTGTTTCATTTTGAT
TTTAAGCCAACAGCTGATTGAATTCAGTTTAAGCTTTCACTGTACAAACGGCCCTTAAAT
AATGTATATTTTTTGTGAAGAAGATATTCAAATATTACCTTATTGATTTATTTGGGCATG
AGCGAACAAACTATTGTGGAAATATTATCAAACTGAATTTACTTGTACATAGAATAATAT
ATCATAAATTGTATACTACAGAATAGATTAGACATAATGTAAGAATATTTAAGAATTCAG
TAGTGAGACCGTATTTTGTAAAAAGAAATAAATGTAACACAATTAAATCGTAGACATCTT
GTAAATATTTATAGAAGAACATGTTTGTTTTGGAGAGAGAGGTTTTGATAGTATTTTGTG
AATTTTTAAGAGGAATTTGAATTTTCACTCCAGAGGATGTTTTAATTTGGGAAAACTTAT
TTTGGGTTCTAAACCTGACGCTTCTTATCCTATATTTTTGTGCATGATATTTTTGTGCCT
GATATTAATTGAAAGTGTATTAATATAGTATTTTGTATTCAGATTGCCTACTTCTTATCA
CTATAATTTCTGGGCCTAAAAGAGCCTACCTAGTCCGACGAATGAAATATTTTACAATTA
ACTGCATCTTGTTTAAGGTAGAATTATCCTTCCTAAATATTTCAGAGTGATATTTTTTTT
TATTATGGAGAGATTTCACAACATCACCATCAATTCTACCAATTTTAATGAACTGATAAT
AATTTATTGTTTGTTCAGTGTATGTTGATTAGTCGTTTTCTATTCCAATTTCCATTAGAC
GAAGAATTTTATTGTATGACTCATGATGGATAATATTGATTCAGAAGTAATTTTTTAAAT
AAATCTCTCATTCTGTTCAAATAATTCTTCATCCAAGTTGAAGAGTTACTGAACCAAAAT
ATAAAGTTGTAGAAAACTTTTTTAAAAGTAGAACCTCTATTTTTTACAACGTGTCTTATA
AATTTGCTATAATTGCTTTTCATGACCGCTGTATTATTTTTATACACTTAATATGTAATT
TTCTAGATGGTAGACAATAATTGTAATTTTGTTTGATGTGATTTGTATCCGATGTACATA
TTTAGTGTAGATGTAAATGTAGATATTGTAAAGAATATGTCGTTTTTGTTACTCAAGATG
CAAAATATCAATGTGTTTAAAGCACTTGTTTGTGTGGGCTGGAAATTGTTTTGAATTTTG
TGAAAAGTTTACACTTTGTACAAGAAATATTTTTGTTTCAAAGATGTTTGTACCTCTGAA
TATTATAAACGATCTAGAACTAAATCTTTATTGGAATAGTGTCAATAGACTTTTTAATTA
TTGACTTCTATGCATAATCTTCAGCACAAAAATTTCTTTTAAATTCTTAAGAGACTTGAA
TTTGAATAACTGGATTTTATTGCTTTGAAGTGCTGAATGATTTTATACAAGGAAACTTCG
AATAATGATTCAGTTGCAATTCTTCTCCCCCAATTTGTGATCGTTCATTATTCTGAAATT
TATCAACTATTTTTGTTAAATCTAAATTGTTTTCGAGTTATTGGTTTTCAAAATTGTTCA
ATGTTTATGAATTACCTATGTTCTGCATTTATCTAATGCTTTATTTGTTCAAATTGAATG
CAGTTTTTATTATTGTTGAAGAGTATGTAAAGTGAGAAAGTTTATTGTTATTGAAATATT
AACAAAAAATATGGAATGTAAATAATTATTGTGTAAAATACCGTACCCAGAATGTTCACA
AAAGTTCAGGTCTAACAAAAGAGACATCATATAAAAATTGTGAAAGTAAATACATATATA
TTATTGTACATAAAATAGAATTAATGTGCTTGAAAAATAACTGAGAAGATCGTGACAATT
AATTTGTATTTTGGAAAGTACCACCATGTTAATTTTGAGAAGTGTAATTTTACATTGATT
TTGTTTTCAAATTGTAATACATTATTTTCATTTGATTGTAGAGTCAGGTACCATATTTAA
CGAGTATCTTTGTCAACGAATTATCATGTGAAC
>BPHLINC528-RA	scaffold0000040684
CTACTACGTTGCCTCTTCCTTCCATCATTCCTCGTTTGACATATCCCAAAATCCTCCCCC
GTTCAATCTAATATCATCTGCGCCTGCTCTGTTCCCAGCTTTATCCTGATCCCTTTTACT
CTCATTCCAAATGCATTCAGTGATATAGGATATAGTGCTATGTTTTGGTGTGAGCAGTGT
AGACATTTTTAACCCCAGAAAAAGATATGGCCTGTTATGTTTGTTTACATTATGTAGTAC
GTACTAGTGCATGAGAAAGTGTCAGATTATTATGTCAACAATCACGGGCCTCCTCAATAA
GTTAGTGTCTTAAATAATGTGTTCATTTTTTGGATTGTGGATTTAACAAGAATATGTCTA
CCATCCAACAAATTTTAGCTTTAAGGGTTTCACCAATGAGCCATCAGACCAGTTGAACTG
ATTGCCAGCCAAAATGCAAGACAGCTCACCCGACCTGAGCCTGAAGCTGCGACGCGGCTC
TAGCGGGTCGCGCGACTCGTTCTACATGGACTTCGCTCAGGGCATCGACTCGGACATCGA
GGAGGTGGCGACCACTTCGGCGCTGCCCACCCACCAGTAGTATACTCCAGTCATGACGCC
GCTTCCACGCCCACCGCCACCACTGTCAAGGACGAGACACCATGCTGGGTGGGAACAGTC
GGCGAGCCAGTTCTGCTTCCGTCACCAG
>BPHLINC071-RA	scaffold0000006214
TGACCTAGAATACCAAACATCAGGAGAATAAATTATTTGTTGAATTTTCTGTTCTAAGCA
TATGAGTAATATCATAGAGAAACAATAGCGTAAGTATAGGGCGTTTATGTCGCAACTTTT
ACTGTTATCTCAAGCAGATTACTGTCAATTATTGTAGATTTTTACTGTTTTGACCGGGTA
AGAGTGTATGAACGGCACAATATGAGAGACTACCAGCGTCATAAAGCTTCACAGGAAAGA
ACTACGTGGACTATCAGCTTGAGATAACAGTAAAAGTTACGACATAAAAGCCCTATACCA
TGGGATATAACGTATACTTACGCGAATGTTTCTCTATGGTAATATTATTCAATTGACCCT
CCATATAATATTATATCCAGCAGAAAAGAATTGGATTTTATTATAAAATTAATCAAGTAT
TCAAAATGTAACACAAAAAACATT
>BPHOGS10002467-IT-RA	scaffold0000003207
GTTCTCTTGAAAGGGCGAAGTAGCTATCACAATCTCAGTCACTTAGCTAGGTATTTTCCC
TAAATTCAGCTATTAAATTTCCCTTGCTACTAGAAAAGAAGAAAAGCGATAGTAGAGTGA
TTGGCAGAATTATGGCTTCTACCAGTGCTAAAGACAAAGATCTGACAGATATTGAAGGAG
GCTATGATCTAATGTCAGGAGTTAATACGGC
>BPHOGS10011004-OT-RA	scaffold0000013776
GTCCAACAATTTTCTTTTCCAAATAATAAGAGATCTCTAAATTTTTCAATAAAATTATTG
AAAAATCCTTTCATTGATCAAAATGATTTTGGTATTTTTTATAGAAAAATTTACAAGTCT
CGTAAAACGTATATCCTCATACTATAATGAGATTCACTGTGAACTGACAGCATTAACCTA
GATGCCCACATATGACCATCAGTGAACATGTCCGGTACAGAGCAAATATTATCCCCATGT
GTTCTAATGGGACCATTCACACTAAGCCCGGCCGAGCAAGTATGAAACGTCCCATTAGAA
CTAATCATTATTATATTTTCAATGCAGCGGACAGGTTCACTCTTA
>BPHOGS10020351-AS-RA	scaffold0000025703
TTTTCGAATAATCATGAATAAATTTATTTTCATAATAATTACAAAATGCAACCCCAGATA
ACACAATACAATAAAAACTGTTCAATGATAAGTATCACATACAACAAACAAGTTACGTCT
TGCCAGTTCAAGGCCTCGTATTTGAAAATGTTAAGTCAATAAATATTCTATTCTGTTCTA
TGATACTGTAGTGAATATTACATTGTACTTTATACATCACTGCTTAATTATCTATATTGT
TTGTGAAGGATAATTCCATACATTAGGTAATAAAGCACCGATTCTAAAGTGATCTAGACA
ACTTTTAAGAAGCAGAACAGAGGTACTAGAGTTGAGTGGAAAAATATAATCTCAATCTCT
TATGAAAATAAAACTTTCCTTATGAAATATGAAGATGTTGTTTATAACAAAACATCCAAT
ACTATAGTTTAACTTCAGGAAATAAATAATGTGGAAGATTATAATTCAGATTGTTCTAAA
ATCTCGGCCATCATATGGCAACATAAAAATTGTGAAGACGTTCCTTCAATGTGTAATGGG
CATACGATATAATGTTTGCCAAAACAATCAATCAACTGTTCATCAAATGAGAATGTCTCT
TGAAAACAAAACTATGATGAGTTTGAAACATGCCATCGTTACTAATGATAACAATAATAA
TAATATTATGTAAACTGAGAATAATCCTAAATTCAATTGAAGAATTAAAACTAATGTTTT
TAACATGAAAAATTACATTAAAATCTATTTGCTGAATACAGATTTACAATAAAACCCGAT
AAATTAATATTTTAGTCAACCCAACAGGATTAATCTTCAGTTGGAAAAAATTAGTTATTT
TCCAGTTGCAAGTACATCATTTGTATAAGTTTTTTTAGTATATTATAATGCTCTGATGTC
CATTAAAGCTCATGAATTGTATGTGATTAACAAATAACTTGAGTGAGGTGAACAAAAATT
GCTGGTGGTCTGGGAATCGAACCCATGACAGCTAACCAAGGTTCTTAACGCCGGTTCGCC
AAATTGATCCATATCACAATATATTATTTTTATGAATGCAGTGGCTATTACTAAGTTACT
AACAATATAAGTTCAAAAATAATAGATTAGACAAAGAAAACTATGCGTTCTAAGAGTTGA
CTAACTGGGGATAATAGGTACAGTCAGTCACGAATGCGTTTTTAAAACGGTGAGTAAAAT
TATCTGGGTTGAAACAAGACTCGAATAATAATAATAATTACCTATAAAAACTGTATGTGA
CTAACTTGATTACGAGGCTAAGCTCACCTGTTATGATCAATATTTTGAATGAAAATCTCA
ATGCATAGAATATCATTTGCTACAATTTGATCATGAATGTACTTGAATCGTGGTGGCTTT
GAAAAAATAATCTCAAATATGGCGATGCTTTCAGATTAATTCCCATTGAATTCAAAAATA
ACCTATCCTTTGCTAGCCTTTTTTCAGGATTTCAACTCGATCCCTGGTGACTTCCAATTC
CAAACTGTATCTGATAAATCATAAATCTTGAATTTCCAACTAATCTGATCAGCTATTCTC
GCCATCTTGTTAGTCACATTCATTAAAATCATCAAATGCTTACTGACTACATCAGATATA
CATCTTAAATATTACATAATTCTTATACACAGAGAATATCACAACCTCTAAAGAAACAGG
TAGTACTAAGTGAAAAAGCGAAAGTGAATTTATTGAATTACGACGAAGAAGTAAGTTTTT
CATGCAATTGATAATGACAAATAGAACGAATTTGTCCATTATTGATCGAATCCCCTTGAA
TGCCAAGATCAGAAGACTTTTTCATTGCTGACAGAATGTTGTGAACAATACAATTTATCG
AATGATCACGTATTTTGTTCTGTTATCACATTTTGGCACCAAAAAATCTTCAAACCAATA
AAGCGTTTCAGAGAATTCAAAAAAACGATATTTGTAAGAATTGGATTGTTGTAGGCATGG
AGTTTACAAAATTTTCTAACTCTAAGAATTACAAAATGAAGGAAGCATGATGCGATATGT
GAACAACACTTGCAATACGTCACATAAGTTATAACTGATAGTATGCCAAATTTCTTTTGT
GGATTTTTTATGCAGGAATCTTATGTAAAATAGTTGCAATATAGCAAACGGTAGCTATTA
TAAGAGATAGTTTGGAAAATCATGTGTGTGATATTTTACAAATCACAGTAAAATTGACAA
CAATAGTTGCAATACATTTTCTTAGCAGATAGTTTTTAAATTTTCTTTTGGTGAGAATTT
TTAGAGAAATTCAGGAAAGTTAAGAACATCTTCTGCAATATTTATCTATTGTAATTAACA
GTTATAAAATTTACCTTTTGAGGGATATTCAAAAAATTGAAGGGAAGCAAGTTACAAACA
ATAGTTTCATTCTTCTGTTGCAGCTTTTAGTTTGTAGAACTCGAGTTTTAGAATATTCTA
CAAATTGAAGAGAGGATTCAAACAATATAACCATTCCTCTATTTTAGTTTACAGTTAGTA
GAGTTCCTGTTTTAGAATATTTTACAGATTGTGGAGAAGGTACAAACTATAGTTGTAATA
CATCAGTTGTTGTAGCTGAGAGTGAAATTTTGTTTCAAGAATATCGTACTTTACAAATAG
GAAGGAAGTTGAGAAGCTGCTGTAGTAGCTGCTGCGAATTGTACAGTTATCCTGAGTTTG
ACTTTTATGTCGCTTTGTTTTGCAATGTGATCACTGGGAGTCACCGTCCTCCACATCTCC
ATCCTGGGGCCCGTCAGGCATATTTACATTGGCCAGAAGATCTCGCATGGCGTCTAGCAG
TGACGTCACACTCCGCCGGAAGTCCCCTGCGCCGTCCTGAAGTTCC
>BPHLINC035-RA	scaffold0000003046
GTGGATTTGACAGTTCACTATCTCTAGTGTACGTTAGTGTGTGTAGCTCCTACTGTTGTG
TTATCACCACACTCATAAAACTGTGGAACTGTGTTATCAGTGCAACATTACAGTATTCGC
TACAAATTGTTATGAATTGGATTTGTTCCATCTACATCATGCTGCGTTAAATAGTAAAGA
CAGTCGGCTCACCCGGTCAGCAGAATGTGTTGAAGAGCAAGAGTCAAACAGCTGTTTTTT
CGGAAGATGAGAGG
>BPHOGS10034078-AS1-RA	scaffold0000043142
GATAATATTGTTTTCCATTAAATTAAAACAACATTCACAGATTATAACAAAAAACACTCA
CCACACCTCTTTTGTTCGGCTAGCCGAGGTACCTCTCTTTCAGAAATCAGGGTGGAAAAT
ACATAACTTGTCGTGAACAATAATTCGAATTTATTTAATTTTTACAAAATATATACCCTA
GAAGAATAAAGGCCTATTGTATTCCATTTATTTTTCCATAAAAAAATCTAATATGGAAAT
AAAATAATGCTATTATATGAACTTGTCTGAATGATGTTAAAATGCTTCCCAGTTTTTATA
CGAGTCTATCGATAAATTTTGAAGAACAAAATAAAAATGAAATAATTTTTTTTTAAATTT
TGATATGAACAGGAAACTTCCAAAATGCATCAATAATACATTTTCCGTGACAGAATAATT
GTAGATACGGCTTAGACTATTCTACTTCTTTAACTTAGTTTCTATTTTATTTCTCTAACG
TGAAAAGATTGATGATTTACCGTACTGGATATATCTTAGGCTACATTACACACATTCGTT
TCACATTATTTCTTAAATTTCTACTAACAATAAATAACACGTAAAAACTATGTAATCATG
AATATATTTTCAACTATTTTATCAACAAACAAGATCAATATAGCCTATAATAGAAGGGAT
TTTTATAAATATAAAATACTTTTCAACCTATCAACAATACTGATGCTATTTACTGATCTA
TAAATATTTTTTCTGTAATTTTCGATATATCAACTTAATATATGCACCTATGGACGAAAT
ATGTAAATAGATTAAAATTATTTATTCAAGTCGTTGAAGGGGTCAATGTGAGCAATAATT
TCAAATATAATACCATAAAACAGAGATCAAACGTACCTGTAAATTTAAAGGTAGATACAA
AACAATTCAGAGTCATTAATATTAATTATCAAAGTAGTAAGGCAAACTACGATTAGATAA
CAATAATTAAACACCATGAACTATTTATTTTGTACTGTACCTAAAATGGAATGTCC
>BPHLNC-unc443-RA	scaffold0000037343
TATCACTGGATTACTATCAAGTGAAAGATCTACTAGGAATAACAAGTGATGCATTGGATG
CGAGAGTATTCCATGGCGACAACATGACTGGTAATGGACATTTTGTAGAGCCCAAAGTTC
TTGCCAGAATTCTAAACGCATAAGTATTTCCGAATATAATGCTTTGTGATGTCAGAAAAA
TATATAAAAAGTTTTCGGAAAT
>BPHOGS10014064-OT2-RA	scaffold0000017820
GTGTATGGTCACTCAAAGTGAACGTCAGTGACGTCATATCGCTCTTACTAGCAGCCGACA
TTACGTTCCCCGACCAATGTGGTACATAGAGTAATGATCACATAAACAATAAAGATCTGT
AGAACATGTCTAGACTCGGAACCGTATTCTTTTATGATTAAATAGGAAGTAATATTCTTT
ACAAAGCAGACGGTTATCGGAAAGTATAATATACCGTTATCAATTCGACAGAGTGAGAGC
GGGACAAATAATGTGACAAGCAG
>BPHOGS10014064-OT2-RB	scaffold0000017820
GTGTATGGTCACTCAAAGTGAACGTCAGTGACGTCATATCGCTCTTACTAGCAGCCGACA
TTACGTTCCCCGACCAATGTGGTACATAGAGTAATGATCACATAAACAATAAAGATCTGT
AGAACATGTCTAGACTCGGAACCGTATTCTTTTATGATTAAATAGGAAGTAATATTCTTT
ACAAAGCAGACGGTTATCGGAAAGTATAATATACCGTTATCAATTCGACAGAGTGAGAGC
GGGACAAATAATGTGACAAGCAG
>BPHOGS10014064-OT2-RC	scaffold0000017820
AAGATCTGTAGAACATGTCTAGACTCGGAACCGTATTCTTTTATGATTAAATAGGAAGTA
ATATTCTTTACAAAGCAGACGGTTATCGGAAAGTATAATATACCGTTATCAATTCGACAG
AGTGAGAGCGGGACAAATAATGTGACAAGCAGTGATGACGTCACGACGTACTCAGTGTAC
GTGTGTATAGGAGCCATGTTCCACTCCCATTTGACCGCAGGGCGGAATTGGTGTATGTCC
TTTCAAGGTACATCTTGGTCTTCTTTTCTTTCTCCTCCTCCTTTACCTCTCACCTCATCC
TTCTCTTGTTCTCTTCTTCTCCTTCATTCCTTCATCTGTTACCTCATAATTTCAATTTCG
TTACCCTCATCTTCGTTGGTTATCATTGAGGTAACAGGTACAGATATACGCGCCACGAAC
ATGAGCAATTCACTTTTAATCAGCTGATGCCAAGCTTTTTATATCTGTATCTTACCGTTT
CTGTAAAAATACAGATATAGTCAGCTGATTAAAAGTGAATTGCTCATGTTCGCGACGCGT
ATATCTGTACGCACCTTTAGTCGTAGCATTAATTGACTCATACACAAGTAGTTGAAAGAA
TAATTATACACTAGGAACAAAGATGTGGTAATTCACCATATTAAAGTGAAATGGGAGAAA
TGTGAAACTTACTTCTTTTACATTTCACCTTT
>BPHLINC393-RA	scaffold0000029912
TTTGGGTTTAGAAGTTTAAGTTTCAGTAATCTATTATTTCATACATATCAATTTCAATAT
TATTTAGTACAGTTATCTTATTCTACCTCCTTATTGATCGATATGATTTTTAAATATATT
TGATTTTAATGTATGATTACATTATTCGATATTACACTAGTTGAAGGTTTTTATGCTTTA
GGGGTCTTTAGTTTCTATTGTATCAGTCTTTGTTTGCATATTTTAACATTATTTAAACTA
TTTAACTATTCATCCTAAGGAATTCAACTGTATGATGTATTATTTGCGTCTGCTTACAAG
CAAAATGCACTTAGTCAAAAAATGGACAAAATGAGGTTTTTGCACCAAGTGATACATTTT
TCGATGCTCTTTCGACTTGTGAAAAGCACTAAGCTCTGATGTTGATATTTCCATAGATAC
AGCTG
>BPHLNC-unc052-RA	scaffold0000004677
AATCCAATTATTTTTACAATGACATACAAGTATAATATTATTCTGATGGTTTCAAGCATA
GGCACATTTATACTGTATTTTATCTTATAGCTATGGCCATAAGATTCAATTAATTCTAGG
CCTAACTATATGGATAACATGTTAAAATTTCAAATGTTTTGTTCATTGAACAATGAGCAC
CATGATTAGATGAGATAATTATAGTATTGTGAGTAAAACAGGTACAAGATTGCGACCAAT
AAGTTATGATGACAGTGTTGAAAGAAACTTTTTTGTGTAGGAAGTGAGTTTGTAATAAGA
ATGTTCAAAATAGACAACTACGGTATATATACTATGATACCTCAGGTTTCTTAAGTTCTG
ACATTACATTATACAATTCACCCTAATCTTGGATCATAGCTCCAAGTTATTAATTCAGTA
TGAGGCTGCTAAAACGATCAAAGCAAATCAATTGCTATAAATAATTTTGCTTATCAAGAT
TAATTTTTCAAATAGAAAAATCATTTTTTATCAGGCAGGCTATACAGGTTTGATTTTAAA
TATGAGCAAAACAAATCCACTCTTCGATATGGATAGAAAAGGAATTTGATTTCAACTAAA
ATATGAAATGCAAATTATTAGGTACTTATTTACACAAGCTCTATGTCGAAAGTGAGGCGA
AAATTAAATCTACATATCATTCACTCAAAATGTACAAAAATATGAGAACACATCAAACTT
TCAAATTAGAATTAATATGGAATTTGTGATTATAAAATTACATTAGATTTTAATGAAAAT
TACATTATTTACACAAATGACTATAGACACACTTGTAAACACAGATATTTGATGAAATAT
CGGTGTAAGTATGTCAACTGAATAGCATTCAGTCAACGTTATTTCATTTTGTGATAAGTT
TTTGAACAGTGAAAACATTTTTGATAAATCTCAGGAATGTGTTATTTCAGGCACATAAGA
GGGATTCCTCTATGCTCTAGGGGTGACAATCAAAAATTCAATAACAAGCAAGTTTGAGTT
TGAAAAATGATTTTCTGGTTGAAAATTTTCTATATAAATTATTCAGGTGAATGTTCCAAA
TATATTTGAAACACGCAGTCCCATGAAATGATTCTGGAAGAATAAAATGGAGCAAGGAAT
GTGCCAGCATTTTGATTATTATAGAACTGCGTACGGTACTTGTTAAATATAAAACTATAT
GAAGTCAACAAAGTCTTCTACAATTTAAATAACTCTATGGCATTTTTGTTGCTTCCCGAA
AATGCCGCCAGTTTTTGGAGGCAGAACTATTTACATCAACTCAATATGATAATACAAACT
ATTCTTTACACTGCAAAATATACAATCGAGACTCTCAAAGTATAAGTACGCTACACACAT
TCTATATATACAACTTTGGAGAAGATGCTTGATGATTTGAATCATGTTTTAAATAAATTT
GAACCCCGAAAATTATCATTCTACTGCTATTTCTAGAAACTGGATAATAGAAAATTGAAT
TTGTTTAAATAGAAGGAGAATGACCAGACAATAATAAATAGAGACAATTTCTATACAAAA
TTGTGATTTTAAAAGCTTAGAATTAAGTCGAATAAATTAATAAACTAAATTTATAAACTT
CGTCGATTAATCAAACTTATTGATATGATATATACTGTACTTCAAACGCACTTTTCTCAA
ACACTTCTCAATACAAGGAATATGTTAGAGTTAAGTTAGTCTTCTATCTACTTAACCTAA
ATCAGTTACAAAAAAATAGTATAATAGAAATAATATCGATAAGTAAAATAATATTGATTT
GAAGCACAAGTCTAACATCAATCATAATATATAAAACCGCATGGATCTAACTAGAAAATC
GTATAACAAGTGCATAAAAAAGAAGAGATTTGGAAAAAAACATTATTGGGAAATTTATCT
TTACAGAATATACAGGCGATGTACTAGATTTTTATTCACAATAATGTGCAATAGTAAAGC
CACACAATTATCTTATTCAATAGAATGTTCTTAGTATAGACGATTCCAGCTCATCTTTAC
TCTTGAAGGACACAAAATTTAGTAGGGGGAACGCAAGCAAACTCACATCTAATATCATTG
AAATGTTGTAAGGAATTCAAAGATAGACAAGTATGATTGATAAAATGGCTACGTTGTGGA
ATGATATACATTTTCTCAATCAATATGGTATCGACCCATTCACATTATTTCAAGTACCTC
GACTAAACTGCTTCCAAGTCCATTAAACTATACAAAACAGTTGAATCAAATAACAAGTGG
GCAATGATTGCTCGAGCCATGTCATGATTTTTCCCAAACATCACTTATTTTATAACTTTC
TGCAACAAGAGGAACTTTAAGAAAAAGAACAAAATCCCAGATGACTTCAAAAACCTAAAA
TATACATATGATGTATTTTGTTTGAGGAAAGCGCAACACAACAATATATAACTAAATTCG
CAAACAAGTAGCCTATCATATTTTACAATATTGATGCAGTTGGAAGTTTAAAACTCCAGA
CGACACAAACTTGTTAATCCATCTCTAAACCCACAGACACCATACTCAGACCCATGAGCA
CAATCTACGTTTGACTCTAATCTAGGTTTGCTCAAGAAGACAGTCGCAATTATGTGTCAC
TTTCTTGAATTTCCTCATCCATTACGAACTGCTATATCTTAGATTAAGTTGCAACACTAG
AATGACGATTTGCAGACTATATTAATTAATTGTGGAAAATATGGAATATGTACTCACTGA
CTGAAGTATACTTTCAATGAATCCCATGTGATTCGAAAGCATGCTCCAGTCAGTGAGTAA
ATATTTTATATTTTCCACGATAATGTAGTCTGCAAGTCGTTATTCTAGTGTTAAAAATTG
TTGTTACATTCTGGGTTTAAACCAAGAGCTGCTCAGTTTGAACGTTAATCATTGTGCACA
TGGATCGACTATCAATCGATAGCTTAGACTACTAATAAGAAATTAACAAATTAATCGTTT
TTATCGGACTCATTTGTATGACAAGACTCGACAGATGAATGTTATTGGATGATTCATCCC
TATCAAACCCATTTACATGATTCTTGGGCTCATTTGAATGATTCTACCTATGACAAGACT
CGACAGACGACTGACTAAATGAGTCATTTCTGGTGGGCTCATTTCTATGGCTCCTTATTT
ATTGGATGACTCACTTTATCGGGCTCATTGCGATGATTTTACAGACAGATGAGTTACTTT
ATCGGACTCATTCAACTCAGAATCACGACTCTACTGTTGGTTATTAGTCTATTAGATTAG
TCACTTTATCGAACTCAGAGTCCCGACTCTACTGATGGTCACTGTTCCATGAGGGGTCAG
ACGATAGCGATGAAGTTGGTGACGTCACAGTCCAGTCACTGACTATGCCTGACTCGGCCG
ACGAGCACTGACTGGTGACTCGGTTACTGTC
>BPHOGS10034294-OT-RA	scaffold0000043442
NNCTACACGACTTTCACACAAACAGCTAGGTGAGTTCAGAAAGCTGAGATCGAATGCCGG
ATATCTGACGCACAATGCCCGCCCGGTCCAGCCACTGTCAGGCAGACAGGTCTACTACAA
CATCGGCGGCTACAAAGACAGTGCTACCAACCTCCACTCGTCCAAAGCACAGTTCGCAAC
CCTGCTAGTCGCATTCTATATTGCCATTCACAATCTATTTTAAGAAACATTTCGGACCAA
AGCTATGTAATAATATATTGTTACCAAAACTCTACAAAAATACACACCATGGACTAGTGT
GTGATATAATATATTTTATAGTTGCAACACATGTTTGTTGTGTAGAGTGGTTGATAACCT
ATGGTTCTCCGAAACCAGAGATTTGAAGAATAGGTAATTATGTTGTGATTGTACAGTGGG
TAGGTGCTAAAAGTTTTGAGAGAGTTTAATCCGGTTCTGTGTTAACAGAAACTGGACAGG
ATCAAACAGTAGATGAGAGTTCAATTTCTTGGACTCGATGGAATATACGTTTTAATAGAT
TAATGTAGGCGGAGAAATTGATTTTATTAACTCCAACAAGAGATGCTGTAGATATTATGA
CGTAAACTTATTTCCCACCCGATATTTTTGAGAACACTCAGAGGTTGGGAATGTCAAAAT
GTTCATCTACAAAAAATAAAAAAAAGAAATGCAAAACTTGAATGTTTTGATGAATTTTTA
ATTACATAGAGTAGTGAAATATTATACAGGGTATGAAACACGTATTTGGTGTTTATTGAG
CCACTTAGTATAGCAACCGGCTAGTTTTTAAGAGACATTCAAAAAATACTTTAGGACTAC
TCCTCATAAACTTGGAGTTTTTTAAAATCAATCCTATTAATCGTATCGTTTACTGGAATC
ACATTATATTAATTTACTAATTCAATTTTAAGCGGAAATGAACTAATGTAAATTTATGAC
TTATTATTTTTATGACCAATCCATGCAAGACCATGAGTGTCATATCAGTAAAGTTCTCCA
AAGATGAATGAGTTATCCTTCAAATAGTGGTAAATTAAAGTACCTACTTGCATTGAATTT
TTCTGTGTTTTGCACCATTTAGCCTACCAATATAGAACTCAATGATTGAGTTTTTCAATT
ATTCTTAATGCTTTAGTCAAAATTTGTTACGGTACGGAATAAATTATTATGATGGTCAAT
CATCAGGATATCAATAAGCACTTTTAATACATGTATAATATTAGTTGAATTTGAGTTGAG
AAGTTTCTAAACTTTTTTATTCACCTTGTGAATTTCTGAAAGTAAAAAATCTTCTATTTC
CGGTTGGATAAGTTCAAACATAAAAAGGTTCAACTTTTTATTCTTTCTTCAAAGAGCTAT
TGTAAATATATTATTCTTCATATTTCTATCTCATATATAAAGAAAACTCATCATTAAATC
GAATATCTAGTTATCTACCTAGCATAGAATACCTAGTTCTATGATAATAATTAGTATTGT
CTCTAATGTTGTGCCTTTATTATCTTCTCTCAACTCATACTACTGTAGGTACTTCTATCA
TTGTTAGCGTAGACGCCATAGGCAAAACACCGTAATCTCATTACTCCTATTTGAGTCCAT
TATACTAGATTTTCACTTAATGTAATCAGTCCACAGTAAGTTCTAAATACCATGAACTTC
ATAAAAGTTAGGAAAATCTAGCGTTTAAAATTATTATTGTGATAAATTTTAGAATAGTTA
GTTTATCATTTTGTACTGTTATTATTGATGTGTGGAATAAATTTGCTTTCAA
>BPHOGS10034294-OT-RB	scaffold0000043442
CACGACTTTCACACAAACAGCTAGGTGAGTTCAGAAAGCTGAGATCGAATGCCGGATATC
TGACGCACAATGCCCGCCCGGTCCAGCCACTGTCAGGCAGACAGGTCTACTACAACATCG
GCGGCTACAAAGACAGTGCTACCAACCTCCACTCGTCCAAAGCACAGTTCGCAACCCTGC
TAGTCGCATTCTATATTGCCATTCACAATCTATTTTAAGAAACATTTCGGACCAAAGCTA
TGTAATAATATATTGTTACCAAAACTCTACAAAAATACACACCATGGACTAGTGTGTGAT
ATAATATATTTTATAGTTGCAACACATGTTTGTTGTGTAGAGTGGTTGATAACCTATGGT
TCTCCGAAACCAGAGATTTGAAGAATAGGTAATTATGTTGTGATTGTACAGTGGGTAGGT
GCTAAAAGTTTTGAGAGAGTTTAATCCGGTTCTGTGTTAACAGAAACTGGACAGGATCAA
ACAGTAGATGAGAGTTCAATTTCTTGGACTCGATGGAATATACGTTTTAATAGATTAATG
TAGGCGGAGAAATTGATTTTATTAACTCCAACAAGAGATGCTGTAGATATTATGACGTAA
ACTTATTTCCCACCCGATATTTTTGAGAACACTCAGAGGTTGGGAATGTCAAAATGTTCA
TCTACAAAAAATAAAAAAAAGAAATGCAAAACTTGAATGTTTTGATGAATTTTTAATTAC
ATAGAGTAGTGAAATATTATACAGGGTATGAAACACGTATTTGGTGTTTATTGAGCCACT
TAGTATAGCAACCGGCTAGTTTTTAAGAGACATTCAAAAAATACTTTAGGACTACTCCTC
ATAAACTTGGAGTTTTTTAAAATCAATCCTATTAATCGTATCGTTTACTGGAATCACATT
ATATTAATTTACTAATTCAATTTTAAGCGGAAATGAACTAATGTAAATTTATGACTTATT
ATTTTTATGACCAATCCATGCAAGACCATGAGTGTCATATCAGTAAAGTTCTCCAAAGAT
GAATGAGTTATCCTTCAAATAGTGGTAAATTAAAGTACCTACTTGCATTGAATTTTTCTG
TGTTTTGCACCATTTAGCCTACCAATATAGAACTCAATGATTGAGTTTTTCAATTATTCT
TAATGCTTTAGTCAAAATTTGTTACGGTACGGAATAAATTATTATGATGGTCAATCATCA
GGATATCAATAAGCACTTTTAATACATGTATAATATTAGTTGAATTTGAGTTGAGAAGTT
TCTAAACTTTTTTATTCACCTTGTGAATTTCTGAAAGTAAAAAATCTTCTATTTCCGGTT
GGATAAGTTCAAACATAAAAAGGTTCAACTTTTTATTCTTTCTTCAAAGAGCTATTGTAA
ATATATTATTCTTCATATTTCTATCTCATATATAAAGAAAACTCATCATTAAATCGAATA
TCTAGTTATCTACCTAGCATAGAATACCTAGTTCTATGATAATAATTAGTATTGTCTCTA
ATGTTGTGCCTTTATTATCTTCTCTCAACTCATACTACTGTAGGTACTTCTATCATTGTT
AGCGTAGACGCCATAGGCAAAACACCGTAATCTCATTACTCCTATTTGAGTCCATTATAC
TAGATTTTCACTTAATGTAATCAGTCCACAGTAAGTTCTAAATACCATGAACTTCATAAA
AGTTAGGAAAATCTAGCGTTTAAAATTATTATTGTGATAAATTTTAGAATAGTTAGTTTA
TCATTTTGTACTGTTATTATTGATGTGTGGAATAAATTTGCTTTCAA
>BPHLNC-unc462-RA	scaffold0000038398
CGAATTTACAGAAAAAATAAAAATAAATAAGAATAGACCATGGTAACTATGGTGTGCGCA
TTATCTTAAAAATATAAGTTGAGTTCCGTGAAGAAAATTCCATAATATACAAATAAATTT
ATAGCAAATTTTGAGTTAATGACTATTTTAACTATCATATTTCAAACATGTTTCTTCCCA
CCAGACTATTGTGTTTTTTAATTTCATTAATAAATTTGTATATTTGTTCTAGTTCTATAG
TTGTGATAAAAATAAGAATATATTTCAAGATACTTCAAGGCTAATAGATCCTACTTTGAA
CTCAAAATCCTGTACTTACTAGTCAAACTATTAGTACTGTATTTATTATTTAAATATTGT
AATCCATCTAGATTTTCTTTTCTCGAAAATAATCATTTCTCTTCAGTGCAACCACAAGTG
CAAGTTAATTATCTCGTTAACATCAGAAAGTGAAATAAAAAAGTTATAAACCAAAATTTT
CAAGCTAAAATCTAATAAACTCTGGAATAGGCAGTTTCCCATTCTTCCTGGGCATTTACA
AATATAATTTACATAAGTACGGTTATAGCAGTAAAATATCTAAATACATTATCTAGCTTA
CACGATAAATTAGGCGCCAATCGATTGATAAGCAATCAAAATTAGGAAAAATGACTTTGA
AATTTATCACAGTTTGAGGATAGACAATACTGATTGCATCCAACCTACGGCAGGCATCAA
TGAGTCCAAGACTCGAGTCAAGATTCCATTACAATGACTGAGGCTTAAACATACAAATTA
ACGACTGGAGTCTCAAAAATTCGATGAAGAGTCCAAGAACCGTCTCAAGGCCTCAATTAT
AGACGAATCAAGTCTCACATTATATCCAATGTAGAGTCTGAGACTCACAGATAGTCGACT
GGAGTCTGAGACTCACAGATAGTCGACTGGAGTCTGAGACTCACAGATAGTCGACTGGAG
TCTGAGACTCACAGATAGTCGACTGGAGTCTGAAACACTAACTGCAATGTCATACATTTT
CGACAACTGAAGCCTCCAACATCCGTACAAGGGCCGTTTGCGAAGTGTAGGGTTAAACTA
AATTGAAACAGTTGGCGGCTCAAAATCAATCACCACATTATACTTGACAAAACCTCAGCT
GGAGTTTTTATCAATCTACAAGGTCCGTTAGTGTAGAGTTAAACTAAA
>BPHLNC-unc462-RB	scaffold0000038398
CGAATTTACAGAAAAAATAAAAATAAATAAGAATAGACCATGGTAACTATGGTGTGCGCA
TTATCTTAAAAATATAAGTTGAGTTCCGTGAAGAAAATTCCATAATATACAAATAAATTT
ATAGCAAATTTTGAGTTAATGACTATTTTAACTATCATATTTCAAACATGTTTCTTCCCA
CCAGACTATTGTGTTTTTTAATTTCATTAATAAATTTGTATATTTGTTCTAGTTCTATAG
TTGTGATAAAAATAAGAATATATTTCAAGATACTTCAAGGCTAATAGATCCTACTTTGAA
CTCAAAATCCTGTACTTACTAGTCAAACTATTAGTACTGTATTTATTATTTAAATATTGT
AATCCATCTAGATTTTCTTTTCTCGAAAATAATCATTTCTCTTCAGTGCAACCACAAGTG
CAAGTTAATTATCTCGTTAACATCAGAAAGTGAAATAAAAAAGTTATAAACCAAAATTTT
CAAGCTAAAATCTAATAAACTCTGGAATAGGCAGTTTCCCATTCTTCCTGGGCATTTACA
AATATAATTTACATAAGTACGGTTATAGCAGTAAAATATCTAAATACATTATCTAGCTTA
CACGATAAATTAGGCGCCAATCGATTGATAAGCAATCAAAATTAGGAAAAATGACTTTGA
AATTTATCACAGTTTGAGGATAGACAATACTGATTGCATCCAACCTACGGCAGGCATCAA
TGAGTCCAAGACTCGAGTCAAGATTCCATTACAATGACTGAGGCTTAAACATACAAATTA
ACGACTGGAGTCTCAAAAATTCGATGAAGAGTCCAAGAACCGTCTCAAGGCCTCAATTAT
AGACGAATCAAGTCTCACATTATATCCAATGTAGAGTCTGAGACTCACAGATAGTCGACT
GGAGTCTGAGACTCACAGATAGTCGACTGGAGTCTGAGACTCACAGATAGTCGACTGGAG
TCTGAGACTCACAGATAGTCGACTGGAGTCTGAAACACTAACTGCAATGTCATACATTTT
CGACAACTGAAGCCTCCAACATCCGTACAAGGGCCGTTTGCGAAGTGTAGGGTTAAACTA
AATTGAAACAGTTGGCGGCTCAAAATCAATCACCACATTATACTTGACAAAACCTCAGCT
GGAGTTTTTATCAATCTACAAGGTCCGTTAGTGTACAGTTAAACTGAATCGAAACAGTTG
GCGGCTCAAAATCAACCACCACATTATACTTGACAAAACCTCAGCTGGAGTTTTTATCAA
TC
>BPHOGS10005202-OT-RA	scaffold0000006701
CGACGCTCTGAGACAATGCCAAGCTGACACGGCTGACTATCATCAGCAGTTGGCCGATTT
GAGACGAGAAGTCACCAACGAACGATTCGAGAGAGCTCGAGCTGATGAAAGATCTTTGAT
GTCGCCTTCATCTCTATCCTTATCGCCCACATGATCTTCGGCTAGTGGAGCAAATACTCC
CACAGTTCATGTATCAGTACAGATAACTATGGATGATTTTACTGCTAAATAGTCAACTAG
ATGAGGGATCGTCTCTATTTTCAAGGACAATTATAATTAAGTCAGGATTAAATTGTTATA
GGAATTGTTTGAACCCTCTCTATTTCAAGAACAGTTATAATTAAGTAAGAATTAATGTGT
GCTAAGAATTGCTTGAACCCTCTCTATTTTCTAGGACAGTTAAAATTAAATCAGAATTAA
TTTGTGATAGAAATTGCTTGAACCATTTGACTAACTAATGTCACTAACCTGCTAATGTTT
CTCTGCTAAATGCTGAATTCGGT
>BPHOGS10012428-OT-RA	scaffold0000015556
TCCTCACCGTGTTGTGTCTCCTTAAAACTGTGGATACCGTGAATCAAAACTGAATGGTGG
AATAATTCGTAATTCGTATAGTGTAGTTACCATGAAATAATGCACAATAATAAATAACTG
TCCATAAACCTCTACCTTCAAACCTTTGAACTTCTACGACTTCTACCTTCGAACCTCTAG
AACTAGAAAACCGAAAACCCCCAAAAATGTGAAAATAGTTTAGAAAATATAGAAATTGAC
GCGTTAGAACAATGGATTAGGAGTGAGTGTGTTAAGAGTTCATAAACTTCTAGCTACAAA
CCTTCGAACTTCTACCAATTCTACCCTCGAACCTCTCTAACTTCAGCTAGAAAACCTCCA
AAAATGTGAAAATAATTTAGAAAATATAGAAAGTGACTTGTCTTAGCAATGGATTAGGAG
AGTGTGTTAAGAGTGGTATGGTGTTAGATGAAGTTAGTATGGTTAGATGGAACAATAGCA
GTTTTGTGCCATATGGAATGTTATGGTTGTTGTGCGATCATGGTGCTATGCGTGTCAGAT
GCTGCGGGGTGCTGGGGGGGACGGACAAGATGGCGGCGA
>BPHLINC251-RA	scaffold0000019590
CAAGATGAATAAAATGAAAAAATAATAGTACTTCTAATAAATAATACAATGATAGAGAAA
AATATGATTCGTGTTAACATTAATATATCCACTAGGTGATAACCAAAAACAAATTATTCT
TCTAAACGAAAATAAATAAAGAAAAATATAGAATAAATCAAGCATAATAACCATCATACA
TCTGAGTAATAAAACGAATGACATAACACTTTTCTACCATTTAGTGTTCACCAACTTCCC
AGTGCTTATAATCAATTTTCAAAAATAATATAAAAGATTGAAAGACATTTAAAACTCAAA
CTTTAACTTAAATATTTCCATTGTTGAAGGATTTATCGCATTGCTCAGTCCTGCAAGTTC
CACTTATCCTCAAAACCTAAAAATTGAGCTTTTTTCCAAACAGCTTCTAATAGTTTGCTA
TCAATTTTGCATCTGTTGTTTCTCTTTTCCATTTTGTAACTTGTAAATACTTTTTGAGCT
TTGAATCAATTTTATCAATCACAAGCTTTGTTATAACAATTATAACTAATGACATAAATA
AGAACATTGCTCAT
>BPHLNC-unc378-RA	scaffold0000032073
CGTGTATGCTACGTAGCAGCGATTCTATCCAGTTAAAATCGAGAGATTCTGTGACGAAGT
CCAAGTTACACTTTGACAAGTTTGATCCTGTCCTGGTAGTGAGGAGGAGGAGGTGGAGGC
AGGGATGGACGGCATTGTGGAGGAGAACGGGTGTCAGTCTCCCGGTGGTGGGGCAGGGGG
TAGGGGAGACCTAGGGGGACCAAATTCGCCTCAGTCGCAGCCCCATCCTATCGCCATAAC
GGCC
>BPHLINC570-RA	scaffold0000043668
GCCTTACTCAGCATCCTCAGGGCCTGATCCGGTTTGTCACCGAAAACGAATCCATCATGA
TTATTAAAATGAATATACTTAATGTTGGAGATAGAGCAAATCTACATTAGTGGGTATTCT
AGATCCTCAATTAAAATTTGCATAAGATGCAGGATATAGTTTACAAGTTTCAATATCATG
TCCAAAACAGAATAAAACATCTCATGTTAGAATTGGTAACATTCGCTTGATAAAAAACTA
TACTAGATTACAATATTGAACTGCAACGTCACTGATGTATAATAAATACGTATATACACA
TAATATTGCAATGATCTAAAGGATTCTACTTGCTAAGACATTCATGCAGTTTACACATAT
TATTGGTACTATACATTGATAAATAAAATTGAAGTAATTAGTAATTATTTAAAAAAGGCT
TGGGTCACGCTTTAGGTAACTGATTTCAATTCTCATAAAATGTACAACAATGATTAACCA
ACAGGTTTGGTACCCAACTTTGTTCAATACCGTAACCGATAAGTCATTAAATTGTAATAA
ATAATGAAAAATGATGTATAAGAAGCAGTGAAGTTATACATGTATCAAGTTGGAATACTT
TACAATATTATGGAATATTCAATTAAAAGTTAGTACAAATTGCT
>BPHLNC-unc220-RA	scaffold0000017824
CGGCTCTGGACTCTTCAAAAAGTTTTGAAACCTCCTCATCCTCATTCTAGTTTTTGATCT
TGAAAACTGATATTTTATTTTTCTTTCAATCACATTTTAGAGTTCATGGAGATGTGATTT
TGTGATTCTATGTTTCGTTCAGATAAATAATATGGCGAGCGCTGCAAAGCGGAAAGCCTC
GGCGGCTTTCGAGGTGAATGTAACCCCAAAGAAGTTGGCACGGCCAGATGAAGTGGCAGA
GTCAGTGCTTGTGCTGGCACCCTTTCAGCCGCATCCGATACTTACTATTGAAAATGTTGC
TATTGGCACTACCCGCCGATTACAACTTTCCGTCGTCA
>BPHLNC-unc289-RA	scaffold0000024037
GAGAAACACACATAAACAAAGATACACATAAACTCAATACATTTAATCAAAAATAATACA
AAATAACTGCCCACATACACTAATCCAAAACCGCCATGAAACATTCCTAACCCAACCCAA
TTATTATTTGATTTAACAAACGCCAAACAAAATTTAGACTAGTTACACGCAATGACATGA
AAATCTACACAGGGAAATGAGTACAGCAGGAAACAACCTATCAAGTAAAGGAGAAGGTGG
CATGGACTCCAATCATTCATCCATCAACTCGTTCGAGTCAGCCCTTGACTCAATTTTGCA
ACCAACGGAATCAGCAAGTCGACCTCCAAGACTCGCCGAGTCACCTCGAGTCAACTCGTT
CGAGTC
>BPHOGS10013335-AS1-RA	scaffold0000016839
AAAAAACTGAATATATCTAGACTTGGATGAAAAACAAATAACAACCGGCTAAAATGAATG
CTTCAAAAGAATTAAAGTTAAGTTTAAGAGTTGAATATTTACACTTGAAAGAAAAAGTGA
CTTCAACTAACCTTCAAACCATGAATTAGCGTAGGAAAAAGTTTACTCTGTAGTATAATC
TCATTACTGAAAACTAAATTAACAATTGATGTAATTAAAAACTTTACAAATTGAATTAAA
AATGAGAATTAATGCACTAGCAAATAATTTTACGAAAAGTGAATGATCAACACTAACTTT
GACATCCTCACTCAAGTAGGTACTGGGCACATCTGATATTGTCGTCTGCTTTCTCCAGGT
GATCGGGCCAGTCACTGTCTGGTACGTGCTCAGCTGTCTAATCAGTGATGTAAATATATA
AATATTTTTAAAGATTACCAAGCAATAAACAATTTTATCTGTTGAATAAATTTTTCAAAT
TACCTGGAAAATTATCAAATAATTATATTAAAAAGATGAGCTGAGATGAAAAATATGAGC
GTTTAAAAAGATGAACCTGAAACACTCTGAAACTGAAACAAAAGGATTGAATACAATGTA
GATAAAAAATACAAATTCAAGATATAAGATAATTACTCAAAGAATCCATTGTTATTGGAT
GTAAATCAAAAACACCATTTTACTCACAGAGTAAAATGTAAATTCAAAGACACCATTTTA
CTCAGAGCAAAAATGAATGGATAGCTGCGACGATTGTGTTTATAATTATTAGAGAAGTGA
TGCTGTGATGAACCTGTAAACAAATTAAGGAACAGGACAATTTAATACAATGAATAACAT
TAGATAAAATAATAAAAATTGTAACAAATTAAATACAATATTAATATTAGAAACTGATCA
CATGCACACAGTATATAGTTGTAAACATGTGAAAGAGAAGCCATGTGATGAACCTG
>BPHLNC-unc495-RA	scaffold0000041017
GTGTACAATTACATTAGACAATTGAAAGTCGATAATAATGGGAATGATGTTTCCAACTAA
TATTTGATTTCAATTTTTTTTGTTTGATTTTTATATCTAAATGTGTGCAATCACATTACA
AATGATACGGGTAATGAAATTAACAACTTTGAAAAAATGTAATCACGGAACCTAAGTTCC
TCACTCTCCCTCTAGAAAATTATAGTCTGAGCGGGAGGAAAGTTCCTATATGCACGATTT
GCGTATCAATATGTTGAATATTGAACATTCAAACTTATAAATAAAATATGTTAATAAGTT
AATGTAAAATAAGTTAATAGAATGGCGGTTCACAGCCTGGGGTAGTGTAATAATGATTAT
AATAATAATTAATAATTTTCTCACAATATAATTTTACTAACAAGAAATATCGAATAATAA
ATACTAGTCAGTCCTAATAATTTATAATCGTGGTTTCTAAGATACTTATACCAAACATTC
TACTTGAGTAATGGATAGGTTTGCAGAACCTTTGGGTACTCCAAATTTATTTGGTCTCAT
TTCGGAATCATAAGTATTTTTAAATCTTTTTTCATTCCTGTCCGTGCAAGAGAGACTCAG
CAAGTCAGATAAATGTTTCTAGCTGAGTGGGATCCCAAATGCGTAGAGTGGATTCTTCGG
AAATTCTACACTGCAGCAATTTTTTTCTGAATGTTGCTCACATGAACTGGATGTTCTCTT
ATCTAGAACTAGTCAGGGTAGCGGTTAGCGCAAGTGTAGTTACGACAAAAATAGTGATTG
ATTAGTTGTCCAAGTCGTTGAAATCTTCTTCAATCATTTATCAATTCTCAATAAGCTGAG
TTTTTTATTTTGTTCTAGACTGCATTTCTCTCCTTTCAAAAGACTGTTGGCACAATAACA
TCTGAAGTTCCTGTTTGTTGTCAGTTCTCTTAGATCATGTATCGATCTTTGTTTTTGCTG
GCAACGTCTGTCAAATTTATTTGAGAAAAATATATTTTATGTTTGTATAGATTATATTAA
CATTAAGTAAATCACTAGTGTTTTGTATCATGACAAATGAGCTGATGAGCAAAACTGTTT
ACGAACAGTAAGAATGCTCAAACTCATAATGAAATTACTTGTTGAGGATTTATAGTTTTG
GTGATAAGTTACCTTTCTAGAATATTTACCAAAGTTATAAAGTTACCTGTAACAAGCTCA
ACGGTTATGATTATTTGTGTGTCGTATTCACGAAAAAAGGGTGTGAACCACCCTTAAAGT
GATTTAGAGTAGCGTGTTTGAGTATTGTTTGCAATATTTGAAACTGTTGAAAAGTTAGTG
AATCTTTTCTTTCGACGGATATAACGGAGTCGGATAATCGAGAATCTACTGTATTATAGA
ACTTCCACACAAGTTCATATTATCATACAAATGCTATTAATCGTCTATTTTTTACATGAT
ATATTTCTGTATTGTAGAACTAGAACTCTGTCAACCTCAAATCAAGGTTGGCTGAAATAA
AATATAAAAAAAAAACAAAAAAAAGAGATAAATGTTGTTGTGAATTTTTTATATATTATA
TATATATTTCTGTAATCTAGAACTACCAGGCTCTGACATACACAAGCCTAGGATGATGAC
TGGAAAGAAAAACCATTCATATTATCAGCTAAATATATTGATGTTGGTGTTTTTAGTCCT
ATCGAATCAATTTACTTATTCTATGTCTTATCGATGGTAATGTTTCTGTATGCCTAGGTT
GACTGAAAAAAAAACAACTTATCACATTAATGTTGATGTAATGTGATGTATACTTCTGTA
ATAGCACTTCCAGACTCAGTCTCTCCCTAGCCTAGAAAGAAACATTGATATTATCAGTTT
ATGTTAATCAGATAAATGATATTAATTCTCAAATTTAGTGTTTTTTGTACTATTAATTAT
TCTATGTCTTTTCGTTTATAATGTTTTTGTAGGCCTAGGTTGGCTCGAAATAGAAAAAAA
AACATAATTATTCTCAGATGAATGTTGGTGTCAATGTTTTATACTATGATATTATGTAAT
CTAGAACTTCCAGGATGGCTAAAAAGAAAACATCCATATTATAAGTTAATGTTAATCAGC
TAAATGTTATTAATTTTGAACTATTGATATTGGTGTTAATCCTACTGGATCAATTCAACT
ATTCTATGTCTTATCGTTTATGTTTTTGTATGCCCAGGTTGGCTGGTTGACATCACATGA
ATATTGATGTCAATGTTTTATATCATTTATGTATTCTAGAACTACCAGGCTTTGTCACTC
TCAAGCCTGGGAAAGAAAAAAATATTCATATTATTAATCAGTTAATGTTAATCAGCTAAA
TGATATTCTTAACGTTTGATATTGGTGTTTCTATTCCTACAGAATAAATTGAATTATTCT
TCGTGTCTCATCTGTATCTGTTTATAATAAGACAATAAATTAC
>BPHLNC-unc495-RB	scaffold0000041017
AAAAAAAGAGATAAATGTTGTTGTGAATTTTTTATATATTATATATATATTTCTGTAATC
TAGAACTACCAGGCTCTGACATACACAAGCCTAGGATGATGACTGGAAAGAAAAACCATT
CATATTATCAGCTAAATATATTGATGTTGGTGTTTTTAGTCCTATCGAATCAATTTACTT
ATTCTATGTCTTATCGATGGTAATGTTTCTGTATGCCTAGGTTGACTGAAAAAAAAACAA
CTTATCACATTAATGTTGATGTAATGTGATGTATACTTCTGTAATAGCACTTCCAGACTC
AGTCTCTCCCTAGCCTAGAAAGAAACATTGATATTATCAGTTTATGTTAATCAGATAAAT
GATATTAATTCTCAAATTTAGCGGTTTTTGTACTATTAATTATTCTATGTCTTTTCGTTT
ATAATGTTTTTGTAGGCCTAGGTTGGCTGGAAATAGAAAAAAACATAATTATTCTCAGAT
GAATGTTGGTGTCAATGTTTTATACTATGATATTATGTAATCTAGAACTTCCAGGATGGC
TAAAAAGAAAACATCCATATTATAAGTTAATGTTAATCAGCTAAATGTTATTAATTTTGA
ACTATTGATATTGGTGTTAATCCTACTGGATCAATTCAACTATTCTATGTCTTATCGTTT
ATGTTTTTGTATGCCCAGGTTGGCTGGTTGACATCACATGAATATTGATGTCAATGTTTT
ATATCATTTATGTATTCTAGAACTACCAGGCTTTGTCACTCTCAAGCCTGGGAAAGAAAA
AAATATTCATATTATTAATCAGTTAATGTTAATCAGCTAAATGATATTCTTAACGTTTGA
TATTGGTGTTTCTATTCCTACAGAATAAATTGAATTATTCTTCGTGTCTCATCTGTATCT
GTTTATAATAAGACAATAAATTAC
>BPHLNC-unc347-RA	scaffold0000029131
CTAGAACTCACTTTTAAATGCAATACACAATGCATAACTACATACAATACATAACACTAT
ATACAATGCATAACTACATATACTACATCTAAATTATAACTACATAACTGCAATGTATAA
TACGATATTGAAGTTCGGTTCAATGATCGGGCATTTCAATTTTAAATGATGAACAGAATT
GTATCATTTGTACTGCTGTTATTGGTTGAAAAATGTATTTCTTATTTTTAGAACTCGTGA
CTGGAGCTCAAGGCTTCTTCTTCCAGTCACGCCAAAAACTATTGTAATTTAATGAATATT
TTGTTTGTTTGTTTGTAATAATGGCAAATAAAGAATTTGAATTTGAATATTAATAAAAAA
ATAATGTTGGATTTCACCTGGAATTTGAATCGCAAGTTTGGAAGGTTCAATTTGGGGGAT
TATTGATCAATGTTTTACATTAATTTATAATGTATTTATAAATTGCCCACTCAAAGTTAA
ATGTTATCAAATTTCCAGGTACTATTAAATGGAATTTATAATTACAAAAACAATACTAGC
CAATGTTTTCAAGTACTGTACCATTATGCAAATTCATAAATATTTGCAAAAAATGTAAAA
ATATTTTCCCAATTATTTAGTTTTTCACCAAGTTGAGATAAACTAGCCATTCATCCCATG
TGAATCACGGCTTTTCAAATCCGATTTAGTGGATCTCAATAATTTGTACAAGCGTTATAA
GACCATTATCGCTTATTGATTCGAATTCATAAAAGTTATCATGTATATAATTAATTGTAA
GAATAGTACGTACAAGTGAGCTGTTCAGCCTAAAGAAATTACTATTTTCATCCCATGTGA
ATCACGGCTTTTCAAATTCGATTTAGTGGATCTCAATAATTTGTACAAGCGTTATAAAAC
CATTATCGCTTATTGATTCGAATCCATAAAAGTTATCATGTATATAATTAATTGTAATTG
TAATTATGGCCAAATCACAACTTATCAATTATCTCCTCAAACAAATGGAAAAATAATGGC
TATTCTTGAGATTGGAAAACTAATTTTTGGAAATCTCGGGATTGCGCATGAATATGAGTT
GGGAACAAGATAATATTCCCTATTTTACCTTGTGTTATCTATACTGATGTGATCTATACA
GTACACACAAGCGTAGTAGCGTGCACTAACCCTTCACTGGCTTATCAATTATCTTCTAAT
GGCTTATCTATATTAGTTTTGTTGTGTAGAAAACTGTCTGTTCATTTTTGTGGAACATTT
TCAAAAACTTTGTAATCATACACTTGTATGAAGCAATACTAAATAAATTCATATATATTC
ATTATCAATTCTTCTACTGTATTAGAATCTGCGGCTACACAACATTAACATGCTACTACA
TCAAGTCAACAAAGTTTTGATGACAGCCTGCTGAGCCTTTCAGGTTTTCTCATAGTTCAG
GATGTATTTCATCAATAATAATTTACCATAACTTTGGTTTGATAATATTCCTTCTGATAA
CTTTTCAGTATGATGCATAAATTAAATATATATAACACAAACTAGAACATATAATAACAC
ACAAAACACAACACAAAAAAGAAAACCA
>BPHLINC099-RA	scaffold0000008752
GTTTGATACAAGAACGGTATTAGATCAGTCAGAAACCATTTGTGCATTTATCGTTTGAAT
CAGGTTTCCATAGTTTAATTGGATTAAGCCCAAGTGCCTAATATATTTGTGGACCAGCAG
CATGCCACGATCATTGAGGAGCATGACAAGTGAGAAACATCTGGACCACAACAATACTAG
TCAAAAAGCAGTCAACTGCAATAAGAGTACCACGCGCATGCGCACATACCTTGCCATTGC
CCCG
>BPHLINC083-RA	scaffold0000007627
ATTATTATGTGATAATAAAATTGAAATGTCAAAATAATGGGAGTGATAAGGCGTTTTATT
GTTAACGTTCAACATGGACTTTTTGAAATCTACATGGTTTTCTTACTTACCGGTAATTTG
AAGCCTGCTAACCATTCTCATAATAATTTTATGAGGTAATCTTGATAAATTCTGCGTTAA
TCATCCGAGCTAGATGCTTGACTGGGAGTCAGTAACGGTGTTTGTGCCAGTAGTTTCGGC
CTGCATCGTTATCTACGTGAGTGTGCAATTGCTCAGTTCATTTCTGTCCGATGTCCACGT
TGATGCACCTAGCGGTGCCACTCATTCATGGACGAGTCTTGATGCTTTGCCAAAGGCGTC
TCATTGCGGTGTTTGCGAGGCATTGCTGGTAGAGGGCGT
>BPHLNC-unc353-RA	scaffold0000029840
TTCCAAGTAAATTGTGATTGTATAAAATACTGGATACAATGGGTCGAGTGAATGAAAACT
AGAATCTATTGGCTATCAACTAGTCATTAGTTCTAGCTATTGCTAAAATTCGGATGAAAA
AGTAATTGCTAGTTCTCTAGACATCAGCTAAGAGTTAGCGTAGAAATTCTTAAGAGAATT
GTAGTGCCATCAGCTAATAATATTATACAGCTGATAAGTTTATTCGCATTGAATACTCAA
ATTCTAGCATTTGCTAGAGTATGACTTGGAATTAGAATATTACTAGCTTTTATTCAATCG
ATCTAATGAACATTCATGGAAAGAATGATTCTCAGTTCGTTACATGTAAAACATGGGAAA
GACAGAGATATGCTATTGAAGAAATTATTCGAGATAAACGGCATGGATACTTAGAACTAA
ATAACAAAAATATCATATATGTACAAGGAAGATCTTGAATATCTTACAATATATCAGTAT
GTATAGTAGATAAATTCATTCAATTCATAGATTCGTGAATAAGGAGGAATAATTTGTTAT
GAGTAATTATTTAATAATCCAGTCTAGAACAACCTTTCACATAAAACCTTACTTTAAAAG
CTTGTATGGAAGATTAATTTTTTAGTAGATGTAGCGTATGAGTACCTACTAGCCGTCTAT
ATAATACGGGTTGTTGATATATTTCGAAAAAATTAAAACGTGGACCAATAATGCAAGGGA
GATAGACAATGAGAAGAAATGGACAAGAAATAAATTGGAGCGCAGTTTGTGTGCTTCCAA
CTACAGACACGGTCTCACGAGTGATCCCTGGACCAATTCACCCCTCACACATCACCAAGA
CGCTACTATGCAAAGCAAAAACATTTAATTAACCAGCTGAGTTGTTACAATCTATTTGAG
CCTAGCACGCCGTAATTTTAAAATTAGGAACTCAGCAGTCACCAGTCAGGCATGCGCAGT
TTGCTTATTTCAACTTCCGGCCGCTCCCGCACCCAAAAACTAGGAATCAACTCATCAGAC
CACATCTGCAGCTCCTTCGATCAACTGATCATTAAATCCTCAACGAGAGCGAAAAATAGC
CGATATTAATTAGGGTATTAATTCAAAGACCTGTCAAATCACTACCAATATTGGTAGAAC
TTGAGAAGGGCTTTGAAAACAATAAATTTCTGGACAATATAGGTACTCGTTATATGAGTT
TTTCCCTATTTAGCAGCTACTTATTCTATGTAAATAGCCTATATTCCATCACAAGTAATA
CTTCAAGCAATATTAATACTATAGAAAGCACTGTCATTTATCTAGAATTGACAGCCGTAG
TAGAAACATTGATACAGATAACATATAAATACATATAAATAAATACATACATACATACCT
ACATATTATAAATTGAGATTGGTTACAGTTTGGTTATATGTTTCGAGAAGATAAAAACAA
TTTCATGTACATAAAATAAACAATTTTCTTCAAGCAAATAATAGTGGATATACGGTAAGT
AAAATGGAACGAGGTATTTCAAAGGTATGGAATAGGTATTAGGGAAGCAGTGGGTCCATG
ATAGGGCTGGTTTTCATCATTGAAATAAAATATATGCACATCATACCACTCCTGCTGAGA
AATAATTTGAGTTTAAAAGTTACTTCCCGATGTAATCCACCTAAAGCTATAGATTTCCTC
ATCGTTCATCGTGATTCGTACTACCCAGGCACAGGCCTGAAGCTTATGTCGGAATCACCG
TCAAGGCATATAATATGAATTTCGAGTATACCTTATAAATTGCAGACTCAAACAACAATA
TTTCCAATACATGTCACAGAACCATTGCTCAACTAAATTGAGCCGAGTTTTCATTACATT
TATTAGAATGGAAAAGTAGATGAATGTAGATTTTACAAACAAACTGCATAAAAATGATAA
AATATGATATTGAATTTTTAAGAGGCTAAAATCTTAAACATAGAATTGATAACAAAATCG
GAAATGTCATAACAATACTAAAAGAACAATGAATATTATGTAGTATGTATGAATATAAAT
TAATGATAATTTTCAACTTTCACTGATGGAATTATCTGAAACAAGCTACAGTCCCTAAAT
AATGTTAACACTTGAAATATTTTGAATCCGAGAAGAATAGGACAAAACATTCATCATATT
TAGAAAAGTATGATGACTCATTCAGACTAGAAAAAATGGGAATTAAAAGTAAAATTCACT
ATACACGATTGAATAGAGATTTTACTAAATCAAACATACTAGGTACTGTATTATTCATGA
TATTTACAGGGGTGGTGAATTCTGCAATTTGATACAACTATTAAAAATTTACTTCGATTG
AATATTTTAGAATAATTTTATAAGAGCCAACGAATAATAATATTAGCAAAATTATCAAGC
ATCGTTTAGTGTCGTAGTTTGGTATGAAGTCAACAATATAACTAAAATATCTTTAACCCC
CACATTCGTTTTTACTAAGCAAATATAAGTCTAATAATAAATGCAATATCATACAATATT
ATGGTGAATGACTATTATTCAACTAGCATAATCTTTATAGAATTTGAAAGCAC
>BPHLINC034-RA	scaffold0000003033
GTTAGGAATATAGAATCAGGAAAGCTAAGGCTTGCCAATTTGAAGAAAAAAGTATTAATA
TTTTCAAACTAAATCACAAAATAATTAATATTAGAGGAATTTTTGTTGACATGAATATAT
AATGATTAGTATGGATACTCATTTATTCATGCTCAATGGACCAGCCAGGGCTCAGCTTTC
AGTGTGTGATAAATTTACAATAAATTCGCAAACTTACAAACTAAAAACTAAACTATAAGT
TTACAACAATTGGCCTCCCAACTCCCCTATAGCCAACCCTTACCACCTCAAATTACCGTA
TTTGCTAGTGTATGACACGCACCTATTTAAAAAAAAACTTTTTACTTTTCAAAAAATACA
AAGCGAAATTTGTAGGTTCGCGGCATATGCGTAATTTTCCAAAATGAGACAGAATGCCGG
TATTTAAAGTTTGACAAAAATGTTCACGATGATCAGTCAACGATAATCAACAAGTCAGCT
TTTCCTAATGTATTTGTTAAATGTATACCAAGTTCTAAATACAGTATTTTACGTTTTTCA
AACATTAATTGAATAAAATTTACACTATTAACAGAGATTGTGTGATTTTTCCATATTAAA
GTGGAATAAAAACGATATTGTCAGTTGCACATAATTTATTTGAGCCAAGCTTGAGTTTCA
ATGCACTAAGGAGGTATCATCTTAAGATGAAAAAA
>BPHLINC263-RA	scaffold0000020970
GACTATTGTGCGGAGAGTACAGCGTGTGTAGTTCGAACTGTGTAGTTTATTACCACTTAC
GATTCTGTGAATTGGATATCCTTACCAGATATAAAAATGAGCATTAGCGGATACAGTTCA
AAGAGTATCCTGTCTCCAAGGAACGCTAGGGGCTCGAGCAAGAAGAGCTCTTCATTCCTT
CAAAACATCATTAAAACACCGGCGAACAGAAGTGTTTCTGGAAGATCCAACCAATCAGTA
CAAATAATCCATCGAACTGCTCATCACATCGTTGAATCGTTTGGACTACCTCTACCTGTA
CTTGTTA
>BPHLNC-unc438-RA	scaffold0000037219
GATTTACAAAAATTTAAATTACAAGTATGAAGACCTCTTCATGTACAGTTTTGTATAAAC
AGTCATTTTTGCTCATAATTTCTGCTGAGCATAAATATGCTTGTAGTGTACATCGACTTG
TATGCTCAAATACCACCTTGTTCCCATACTTGTAGACATGTTAAAGATAGACTTTCGTTT
CGTTTTTAAGAGCTAGGAAAGTGGTTTAAAAACTTCTCAAACCTCATTTAAGCTGAATTT
TCGTAATGAAATGCTATCATTTATTCATTTATTTAATCATTCAGAATTACACAACTTACA
GAAAAGTACAAATTATAAAAAAGTTGTGCTTACGCCCAAAACGGTTCCAATTCTAATTTC
ATACAACAAATTCCAGTAACTTATTAAATGAAAATTACATTTATTAGATCATGAACTGTT
CAAGGAATCATTTTGAAAAGCTATAGAATATGATGTCATTGTTCACAATTTTCAGTTTTT
TATATACCAAATATTTTGTACCGAATTTTTATGTACAAAATAGTACTAAATTAAATTTCA
TTATCCAGTTTGTGACAATTTTGATGAGTCTAAAGACTATTGATCCTGGGTTTCATTTAG
TATATTACAACAATGATTTTTGATCTCAGATTTTTCATTCTTTTCAATTTATAACTAGTT
ACTTGTGGCTTACGTTTGATAAAATTTTCAACTAAATGTAATTAGGCGCACTTGAAACAA
TATGAATTTATTGTTCATATGTATATAAACAATATTCTGTTCTATAGTGAGGTCCATGTT
ATAATGGCAGTGTTTGATTAGCGATGGTATTGCTATCCTTGTCTATCATTCAACAACACT
GATAGCGCTATCTTTTTCTCGCTTTGCCCTGTTGCCAGATCGTCTTTTAACAATGTAGGA
TTAATAATATTGAGAAAATATTTCATCTTAATTATGAAAATATTGAAAAATTTAATTTCT
TGCCTTATAAAATATAATTTATTATTTTCAAGGAGAATGAACAGTTGATATTACATCAAT
AAACCTGCATCAGCTACCGTCTATAGAAAGCATTGACAAGACAGAGGATCGGCAACGTTG
TTCTCCTATCTTTCTTCACTGCCATTATAACGTGGACCTAACTATAGAAGATAGCATTTC
TCTTGAAGCATAAGTTTTCTTATTTTCGAAAACGATTATTTGTGTTTTATTCTCACAATG
AGATGTATTATTCAATAGGTTATGTAATTATTGCATTGAAATCAATGTTCCTCATCTTCA
GTTATTTACTGTTATCGAAACGTTCGAATTGTTTCTAAA
>BPHLNC-unc232-RA	scaffold0000019409
GTTAAACCCAAAGCTTCGATGTGATATTTTATTAAAATTTCAAGTTGAAAATTAGCTTTC
ATAGTTTAGTAATATACTAAAAAACATTTTGGCTTTTTATGTGGTTAACATAACAACATA
GTGCAATAAGGTCCACCTTGTATGATGTGACTATCTTATTCAATATTTCTGATTTTGAGA
AAAGCATTTGCCAATCATATCAAACGTCCACCTTGTATGATGTGACTATCTTCTTATTCA
ATATTTGTGGTTTTGAGGAAAGCATTTGCCCATCATATCAATTGTAAGTAATATTTGAGG
AGACATTATTATGCTTTTCTTACAATTATAATCAACTGTTACTACTAACTGTCAAGTCAA
TAGTAACAGTATTAACTATTAATTTATGGCCTATCAAGCAGCATACTAAAGCTAATATAA
TAGTCCAGGCAATGAATGCTCAAAAAAGGGTATAGAGGGGAATGTTTGGAAGACAATTTC
TTACCCCGCAGTTCTGTTTAGGGTATTTAAGGAGGTAAACATAGAAAAGTGCAATTTTCA
TTGCTGCAACAAGTGTTAACTCAGCGGTTCCACACCTTCAACAGAGGAGATAAAGATGCA
CACTTTTGGCATGTTCACCTACTAACTGGTCCAATTTAAGCTGCAAAGTCAAAAATTGTT
TCACATACACCCCCCT
>BPHLNC-unc232-RB	scaffold0000019409
CGTTAAACCCAAAGCTTCGATGTGATATTTTATTAAAATTTCAAGTTGAAAATTAGCTTT
CATAGTTTAGTAATATACTAAAAAACATTTTGGCTTTTTATGTGGTTAACATAACAACAT
AGTGCAATAAGGTCCACCTTGTATGATGTGACTATCTTATTCAATATTTCTGATTTTGAG
AAAAGCATTTGCCAATCATATCAAACATCAGGCTACTGAAGACAGTGGATAAAATTGATA
TGGTGTTTTGTTACCATGATATGGAGGGTAATGGTGAATGAGTGTGGGATGACACTTACA
GGACAATAAGAATCGCGTTTGAGAGAACTGAAATGCATTCTAAGCTAGTATTTCATCTTA
GCCAAGTATTCAAGTTTATGAAACTACTGTCTATAAGACAGGTATTACGATGTAAGCAAA
TACAGTTGTAG
>BPHLNC-unc232-RC	scaffold0000019409
TTTCTTCCTTCTTCCTTTCCTTGTTGATCTTGAATTGCTGCTTGCTGGAACCGTTAAACC
CAAAGCTTCGATGTGATATTTTATTAAAATTTCAAGTTGAAAATTAGCTTTCATAGTTTA
GTAATATACTAAAAAACATTTTGGCTTTTTATGTGGTTAACATAACAACATAGTGCAATA
AGGTCCACCTTGTATGATGTGACTATCTTATTCAATATTTCTGATTTTGAGAAAAGCATT
TGCCAATCATATCAAACGTCCACCTTGTATGATGTGACTATCTTCTTATTCAATATTTGT
GGTTTTGAGGAAAGCATTTGCCCATCATATCAATTATCAGGCTACTGAAGACAGTGGATA
AAATTGATATGGTGTTTTGTTACCATGATATGGAGGGTAATGGTGAATGAGTGTGGGATG
ACACTTACAGGACAATAAGAATCGCGTTTGAGAGAACTGAAATGCATTCTAAGCTAGTAT
TTCATCTTAGCCAAGTATTCAAGTTTATG
>BPHLINC142-RA	scaffold0000012103
ATTGTTTTACAGGCTAATCTTTTTTTATGTAATGTATTCAAATGTAATTATAATTAGGAT
TGGGATAATACAAAAATATACTTTTTGCTTAGTGATATCTATTACATTGTGACAGAATTT
GGTTTCTCAATAATTCTCATCCTGAGTGCCAAACTGATCAACTGCATCCTAATGGAACGT
TCAAGATGTGATTCAGTAACTGATACGGTAGTTGCAATAATTATTTTTGACCAAATGATT
ACGAACAAGCGCAGCTATCTTTGGAGAGGTAATGCACCTACTGATATCCCGTGATAAGAA
CTTAGGAGAGATTTAGTGAAAACCTGGAGAACGGCCACTTAGCTCACAAATCTGAGCTGT
TCACATCAAGCTGATATTTGTGACAGCCATTATAGCTTTAATCATTTTCTCGATTGATCA
AAGCACCACAGGCTGCATCGTTCGTCACCTCTGCCTTCAAGCGCGTTATGACTTACTCCA
ATAAGCCACCCCAATATCCTTAATAAGCAATAGAAGTTCTTATCGACTATGTATGACTCA
TTAATATCCATGTTTTGTATAAATTTATGTGATAGGCC
>BPHLINC221-RA	scaffold0000016962
ATTTTATTTAAAGAATGATTCAGTTTTTTACGAAAAAATAGCATGAAGCTGTTTATAATC
TGTTTAAATAGTTTGATAAACTATTATTAAATAATGGAATTCATATGATTTACTACGTTA
AAAATATTTACCACAGCCAAGCTTAATTAACATTGAAAATCTTTGGCTACTACAAGAGAA
CGTTCATCACACATTTTTTTTCTAAGCTCAACAGTTCCTTCCCAAGTCCCAATAAACTTT
CATGTATTACTCTCAACAATGAAGCTCCCATTTGTCATAATAGAATAATTCTTTAGAATA
TAACGAATTTCTAATATATAATGAATTATTTAGAGTATTTTAATAATAACTTACTATTGC
GATAAATGGACTAAGATAAAAAATCTATAAAAATGATCATTTTTATAGCAGTTGAGGACT
GGGCTGCTAAGGTTGGACTAAGTATGGATGGATTAAAGCGTTATTATCATTTTTGAATCA
GTTGAGGACTGGGCTGCTAAGGTTGGACTAAGTATGGATGGATTAAAGCGTTATTATCAT
TTTTGAATGTTAGAATATCACTAGAAGTGGAGTTATTTGGAATGATCACAGCCGATAACA
TATTTAAC
>BPHLINC221-RB	scaffold0000016962
ATTTTATTTAAAGAATGATTCAGTTTTTTACGAAAAAATAGCATGAAGCTGTTTATAATC
TGTTTAAATAGTTTGATAAACTATTATTAAATAATGGAATTCATATGATTTACTACGTTA
AAAATATTTACCACAGCCAAGCTTAATTAACATTGAAAATCTTTGGCTACTACAAGAGAA
CGTTCATCACACATTTTTTTTCTAAGCTCAACAGTTCCTTCCCAAGTCCCAATAAACTTT
CATGTATTACTCTCAACAATGAAGCTCCCATTTGTCATAATAGAATAATTCTTTAGAATA
TAACGAATTTCTAATATATAATGAATTATTTAGAGTATTTTAATAATAACTTACTATTGC
GATAAATGGACTAAGATAAAAAATCTATAAAAATGATCATTTTTATAGCAGTTGAGGACT
GGGCTGCTAAGGTTGGACTAAGTATGGATGGATTAAAGCGTTATTATCATTTTTGAATCA
GTTGAGGACTGGGCTGCTAAGGTTGGACTAAGTATGGATGGATTAAAGCGTTATTATCAT
TTTTGAATGTTAGAATATCACTAGAAGTGGAGTTATTTGGAATGATCACAGCCGATAACA
TATTTAAC
>BPHOGS10015729-AS-RA	scaffold0000020057
CTGTAATGAAAATTGAAATTTTTATCATTTCAGTAGTCTTATAATGGTGTAATAATAAAG
TAGAGATCATGATCAAACATGGTGTTTGTTTCAAGTGTAGTTATAGTAGGATAATTTGAA
TGTTCTGGTACAATAACCTACCGGTACATGGTACGTTTTCCAAGTAGTACATAAATGACA
ATGAATAGTGAAATTGGAGTGTGAGGTGGACCAGACAACATTAGAGTAGTGAATAGTGAG
ATGAAACGGTGACATAGATTAGGATATTAGCAAATAGCTGAGAATGGCATGGCTGAACTC
GTGCATTAGCAGTCAGGGCGAGAGGATCCAGCCCTCTGTCAGCTCACCCCTTCATCTGCT
GCTCAAGAGTTATGCTTTTCTCAGTGTTGATGTCCTTGACATTGCATTTGCATAAGAAAT
CCGAAGCAGCGTGGGCGGAGTATGATTGTGTAATCATGCGCAGGAAGCCAACGATCAATT
GAGAAGTACCTGGATCCGCATTATCTATAAATAGTATTCTGTTTCGACTCGAACCATACA
TCAGCGCACAAGATTTACAATGCAATTCAAGCGGTCATCAAACAATGAAAATTATG
>BPHOGS10020939-OT-RA	scaffold0000026332
TGCAGTCTCGCGATCTACGTTGTATTGTGTAGTAGTTCGCGTTTTGGTAGGTCGCTAGTT
TCGTTAACGATTTTGTGAAATATTGTGTTGTGTGTGCATTTTATTGGATTTTATCGAGGA
GTTTTTGGATATTTCACCTAAATATTGTGATGGCCGGCCAGGTTTAGCCGGGTTCGGAAG
ACCCGTAGTTAGTGTGTGCGCGCTGCAGTTCAATTGGTGAACTGCCATTGGCTATTGGCA
GAGACCAATCAGGGGCGAGGGGGCGAGACACCGTGACACAGCAGAGACCATGAAAATGGT
TTTATCGCAACGTCAGAGGGAGGAGT
>BPHLINC250-RA	scaffold0000019516
GCTGAAAGCCTCAACCAGACAACATGAAGGTGTTCCTACTTGTACTCTCTTGTGTGGTGT
TTCTATCCTACTTGGCTGATGTTGCTGGTGGAAACCAGCCAGAACCAGGATATTCTGATA
AATATCCTACTGATTATGTGGTCAATTTGGGTTTCTAGCTACGCCATTCCCCTTACCAAA
TCAACAACAGAGGCTACAATGAAACAATTCCGCAACAGATAGGCCTACATGAACGTCAAA
ATTGTAAAACTTAAAATTGGTTGTAACTTTTTTGACTACATTCAAGAGGGAAAATAAACA
ATTTGAAATCAACATACAGTGAACCAACATCCAACTTTAATTGTGTATCCTTGTAGTGGT
TACAAATGAATATGATGTGAG
>BPHOGS10002286-OT-RA	scaffold0000003014
CTTGGCGCTCAGAGCTCGTAGCTCGTAGCCGTAGCTCAGTTTCAGACGTAGTTCTGCTGT
AATATCTCGTGACTGACAGAGTGTGTTTGGCACTGCCTAGTTCTGTTTGTTTCAAATATA
GTATTTCAGTGTCTTGTGACTTGTATTCTATCACCGGTTGAGTTGTACGAGTTCAGGATC
ATACAGGGCGAAGGCTCCGTCCAAGGTTCGAGTGACGTTCTTCGAGCAGGAGAGACCTCT
GGTGGTGAGCTCACCCGACGACCTTGATGCGACCATGACCGCCGTAACCACCTCCACCAC
CACCACCACCATAATCACCGACCACCACAACACCACCTACAACCGGCAAGAA
>BPHOGS10006052-AS-RA	scaffold0000007754
CGAGAGCAGGCATGAACTATGAATGAACTGTTGGTATTCGAATGCAGTGTACACAGATTG
TAAATAAATTACTGTAAACTTAATTAGTAATTGACTTGATTCAATTTCTTTCATTTTATA
AAAGATTTAACATGGCGCTGCGGACAGGATTAAAGAATCCAGTACTACACGATCAGGTGT
GGGTGAACTGCGATGGGAGAGTGGAAGGGGAGACACAAGTGTGACTATGACTATGCCCGA
CCTTGAGTGCAATGTCCATGCCAGCCATCGCCAGTCCAGTTATCAAACCAATCAAGGTGC
ATTTTGTGAAACTATTCTATCCCGAATCAATAGCTATCTATGTATTCTGAAAACAAAACA
AATTTATTTA
>BPHOGS10017070-OT-RA	scaffold0000021758
CTCGGTTAGTTTACAAAAACGCGCGGCCCGCCAACAGTTACTGTGTAGTCTACTCCGTGG
AAAATTTACTGTGAAAAATATTGTTAGAAAGCTGTTTATTTTGAAAAAAAAATGCTAAAG
CATATCAGTATTAATTCGAACAAAAAGACTGATTAGATAGAAAGTTGTAAATCACTCGTG
ATTTTTTCAAGTATTATTTTTCTAAATTTGGATTTTGGATGTTTTGACAACTTGTGAGAA
GTTTAGGATCTATGGCCGTGAGGACGACAAACTGGAGCTATGACTAACAGCTGAATTTGA
TAGCTTTTCAAGTCATCGATAGAGTAGGTCGGTGACTCTCAAGGACTCTTCAGGACTCTC
CCAGACTCAACACGACTCCAAAACTCTTCAAATCCTCACTAGACTCTCCCAGGCTTCCTA
GGACTCTACTGACTCTACTGAAGACTCTCCTCGACTACTTAGGACTCTCCAAACCTTCTC
GAGTCCTCATACGACTCCCCTAGGCTTTCCGGGACTCTTTAGAGAACGCTTACAGACTCA
>BPHOGS10032530-AS-RA	scaffold0000041075
GTTTATTGAACGTTTAATGAAAATTACAAATAAATAAGATAATGGATAAATATAATTTCT
ATATTTTGACTTATCAGCTCGTGTGTATAGGTTTCAAACTTTTGCAAGCAGCACAAACTT
TCAAAGTAGTGCCTTTCGCACATCGATGCGAATCGTGTGCGGGATACGGTACAACGACGA
GAGCAGGACATTTTTCAATCCATAAATGATCGTCCCGCGTCCAGTACAGAATTCGTACCA
GTGTGCATAAGGCTGGGTCTAATACTGATCACAGAACCTCATTATCACATACCTTGGTAT
TCTAATTGCTTATAAAATGATGAATTTGCTATTACTTATAAAACGTTAATTTCATGAACT
AATATTGTTCAATACTTTCAATTATATTAGTCTCTAAAACAGTCTTTGAATATAATAATA
AGTGATTTGAAAT
>BPHLNC-unc381-RA	scaffold0000032788
GTCACAAGTACCACTTCGCGGTGAGGGCAGTAGACATCCACGCGAGGGTGGGGCATTTTA
GCGGACCCAGCACAATTACGCTCAATTGAGTTGAATCTGAAGATTGGAGTGAAGAGCAGT
ACAAACCAAAATGATTTATACCCTGCCATTAATATAATACGTACCTAATACTACTATCAA
GAACTGACTTAATTTTTTATTATATGATACTATTTACGTTGAATTGTTTTATGTGAAGCC
TTTTTCGACTTGTGAACCCCCTGATGGTTGATAAAAGTTCGTGTAAAACTAAGTGATATG
TACAAAAATATTGAGCGATTTGTAATATTGTTGTTTGTTTAGCTTAGAATTGTTGTACTT
GTAAATAATTGCGCTTTTTCGTTTTTTAGGTAATATTCATAACAATAAGTTAATATCATT
AGTTTATGAATGAAATAATTCTTCAAAAAATGTTATATATCTGAATATTGTGATTCAATT
CTTTTGTACTTTTATTAGCCTACATATTGACAAGTAGTTTACCTTTATTTTTCATTTTTG
TATCGCCTGATATCAATCAGTTTTTAAATATTAGGAACAATTTGAAAGTTATTGACACAT
TTTTTTCAACTGGTACTGTTATCCTCATCGAATCTCATTTATGTTTTTCTTGTACTAGTT
GTTCAAGCACTTTCTTATTTTCTCAGTAATTATAATTATTTCAGCGTATATAATTCCATT
ATTAATTCATGATTGCTATTTGATTGTATCTGATCAAAGAGTGAAAAAAATTATTTTGTG
AAGAATCTTGACTCTAATCCAATGTAGGAAAATTATCCTTCATATTGTATAAGAATTATT
ATTGAGATAATATATAATAATTTTCATTTAATTGAAATAGGCTAGTTCTATATACAATTG
AATTGTACATCAATTTATTTATAACCAAACATTATAATTCATGAAGATATTATATTAAAA
AATACTACTTCATAAACAGAGACTTGAAATTATTAAAAATGTTTTATGCAGGGTTGTGTC
ATTGTTCTCTGTTCAATTTGATTCAAAGAGTTGGTTGCAATTTTTAAAAGCATGATAGCT
ACTTGATTTTCTCATAAATTTTGTCTATGTTATCCACAAACAAAATCTTATAACTTGCTC
TGTTCAACTCACATTACTAGCGTCGCTTAGGAATTGGAATTTAACTAAACGTTCAAAAAT
GTTTAATCTTGGATCAATTCAATTATCTCCATACGTACTTAGTACTTTCATAAAGCACTT
GTGAAAAAATCTGAAGATCATCATATTTGTACTGTTTAATTTATTCATTATTATGTGCAA
TTATCAAAAGTGTTTTACTTGATTCATCATCATGATTTGTACTGGAATTTTTGTCATGAA
AATTTTTACTTTTGAG
>BPHOGS10029589-OT-RA	scaffold0000037125
ATCAACGTTTCGATGGTTGTGAAAATTGTGTCTTGCGTACAGTATTTTGTAAATAATGTA
AAAATTGTTGTTAAATTCTTGTAAAAATTAATATTGCAACCATATCTGTACATTTTGGCA
TTAATTTACAGAATTATCAGAGCCACAGTGTTGAAATCAAGTGAAAAATAGTGTATGTTG
GCTGTGAAAGACTTATCGAGTCGGAATGATTTTTTCATTCTTCTGACAGCCGCTGTGCTT
AAAAGGATTATGGAAGCAGTCTCCAACATCTGACTTCAAAAAACCTTGACGGTGTTGAAG
GTGGTGTTGTGATGTCAGTGCTGATTTGTTGTTCTCGTGAAACAAAGATGCAGAGATGAT
GGCGTATCCAGCAATGCATCTTTCACTAGTG
>BPHLINC001-RA	scaffold0000000070
TAATAATTAATTTCATAGTTACTATAGAACTCTTCTCTGGTTCAACTAATTACTTTGAAT
CACACAGTTGAGAAAGCTTGAAATACACAAGAATAAGTTTTGATAGATTCTGAGGAACTC
TTCATTTCTCGGTGAGAACAAATCTTGTAAATATCTAAATAGAAATACAAATCTCAGTAC
CATTTTTTGAATAATTTCATCACAACATGTTTCAACATTCATGCCATTTTCAAGTGATTT
TTCACTTAAAATCACTGTTTGTGATTTGAATGTTGTGAAAAATTACTTGAAAATGGCATG
AATGTAGAGACATGTTGTGATAAAATAATTCAAAAAGGGTACAGAGATTTGTATTTCTAT
TTATATTACAAGTAGCCCTAAATAGAAAAGAGACTTGTAAATATATGTCTGCTCTGACAG
GCAGAAAACAAAACCTATTCAATGTTATGGGAGTATCCACACAATTCCATTCCGCCAATG
TGTGAACATTCCCATAAGATTCAATGCTATTTATTTTAACCTAGAAGAGCTGATACTCAT
GGAAATTAGAAATTGGATTCCGCCAATGTGTAAATACTCCCATAAGATTCAATGCTATTC
ATTTCCACCCAGAAGAGCTGATAGGCATTGGAAATTAGAATTGGATAAAAATTGCTGCTT
CCAACAGAGATTTCTCAATATTTTAAACATTATTTCTGAGATCAACCCAACAAGTACTAT
TGTACTGGCAATAACATTGAATAGAAATTTTATACTTTAGAAGCTTCAAGCGTTATTACA
TCACAATGTACACGTTAAGCAGAGGGGTAAAATAGTTCGAGTTTTATACAAGACAGTAAC
CTAAGCTGAGAAAAATTACTTTTATATACAATATTCATGTCTTATGTACCAATATCATTT
ATTTGAATATAAGGAATAACAGTGAGGTATTTCTGTATCTACACTGCAGAATATTGAAAT
ATTTTATTGTGAATTACACCCGGACTATCAACAAAACTTGATTGCTCCCATTATAGATTC
TTTTAATACGTATTGTTTTCTTTCAATAAATTATTATCATTTGCATCAATATAATTATTA
ATTCCTCTCAAACAAATTTTGACGTTTCCTTTTATCATTAGCATCAATAGAGTTATTAAT
TTCAACAAATTTATTGCTATCATTATCACCTCTCCAACTATTAATGATTAATTTCAATAA
GTGTTGATTCATTTCAATAATGTTTTCTTGGGATATCATAAACATCTCTTCAACTACTGA
TTTCTTTTAATTTACTTGAACTTTTTGATTCAATGATACCTTATGGAACAATTTTCATCT
TCCAATATTTAATCATCACAATTTTCATGACTTTTATAAGTCTGTAAGAAAGAATACAAT
CATTCTTTCTACTAGTAGCTGATTAATTTCACTTTTGAAACAAGTATCACTTGTAACAAT
AGGCCTAACAAGTACATAATTTACCAAGTACATAGGTACAAATTTGTACAACTACCGAAA
CGAACCAAGTACATACATTACTTACAGATTGTACTTGATGTTAGAATGATCAAACTTTTC
ATGACTTTCAAACCAATATAGAGGGACATTATAATAGTTTTGAAATTTGTTATCAGGGCC
GAATTCCATAGGGGAATTCAAAACATGTAGGCAATAAT
>BPHLINC175-RA	scaffold0000013450
GCGACGATTTGGCGGGACTTTGCGGACTTTATGAACTTTGAGACGGCTTCAGCGCAAGGT
GACTTATTTATGATTTGCCACTTCACTCTACAAATGAGAGGACAGCAGACGTTCAGCAAA
GCTTTAGTATAAAGAAGCATAATTTCAACTTCTGTGGAGACCAGAACGGAACATTTTTGA
TACTAGAAGATTTTTCTAATTTTTTTTTTC
>BPHOGS10014303-AS-RA	scaffold0000018104
GTGAACGCGGAGCATTGTTGATTCAGTGTGGGTGATCTCAAGGTCGAATTATTTTATCAG
TTCTGACGCTTTTTCTCCAAAACTGTTCTATATAAAATTATTCTATCAATTCAGTTCGGT
GTGTGGACAATCTGTTTTATAACCATTCTATTAATACAATACCGAGTGTGGACAATACTC
CAAACTAAACAATTTTCTATCGGAATACGTAATTTCAAATACACTTTTTTCCATTTTTTC
ATCATCAAAATTTGATAAATATAAAGCGGGTGTGTGAACAGTCTTATCATCTGATAATTT
CTCTAGTGGAATTCGCAGTATCATTTTACGTTTATATAATTGTTGGAAGTTTCAATAATT
CAACAATATTTCAAGAATGATGTATTCCGTGATTGTTGTATCAACCCTAGCAGTTTTGCT
AGCTCTATTTACGGTACAAGTTAGCAGTAAACCCTCCAGAATCGAGTTGCAGCAGAATAT
CATCATTACAGAATGTTTCCATTACCACAAATCCCAGGGACAAGTTGCAAAGGTATCAGC
TGCTGCTACTCC
>BPHLNC-unc450-RA	scaffold0000037520
GAAAACATGACGCACTTTGAATTTTCTCCAAATAAGTCGACAAATTTAGCCTATTGACGC
GATAAACTTATTTTTCTCGACTTCAAAGACAACCCAATCACATGAAAAGCACGTTTCTCG
ATCATTTCGTGACACTAAATTCAGTTTGCCCGATTAAAAATTATTTTTGAAGCACTTGTG
CACAACAAATTGCGTCACTGTTTGAAACAAACAAGTCGGGTTTTTCGTTTAAATAGGACG
GGTCTTGAAGGCAGAAACCATCCGAAGTGCTACAGTCGAAGAAGTCACATCTAGTTGTCT
TCATCCTGTGGTGCTGAGCAGAAGTTGAGACGTCCGTCTTCAGTCTGTCGTTTTGCTGCC
TTCAGCCGCTTCACTGCAACATTATCACCGTCCTACTCCCTGTCAAAATGTTGAGATTGC
AGCTGGTTGTAGTGGGCGTGGCTCTAATCGCCTGTTGCTGTGCGAATCCTCCTACACC
>BPHOGS10022222-OT-RA	scaffold0000028229
CTTTATTCAAGCAAGTAAAGATAGATATTTTTCAAATATAGTGTAACTAAATTGTTAAGA
TCTTATTTACTGCAAGAAGTTTAGGCTACTTTTATTTGAAAGAATTTTTTTTAGTCTCAT
TTAACTAGAATAGGCTAATTGCAACAGAAAATTTAGAACATTCTAGTAGCCTAAATCAAC
TGAGACATTACAGTGTAATTAGTGCTATTAATTGATTGGACTTATTTCTGACAGATCACT
GTTCTCTACTTGAAGGAAGTTGAGAATATGGCAACTTGGGAGCAAACCCCGTCTGGCTAT
TATCCAG
>BPHOGS10014814-AS-RA	scaffold0000018817
CTGCTATGTATACAATTTTCACGATCGGTTTTTATTGAGATTTTGCAAGTGACAACAATA
AAATTCGTGTGTTAATTTTAAAATTCTCTACACTCAGTCAATTCTTTGTACTCTGAGTCA
ATTCGTAAGGCTTGTCTAGGATCAAAGTCTGAAATTAGGGTATTTCGTTTTTGTAGATAC
CGTAACAATAAAGTCTGTGACACTTTTGTATCTTTATTAATGCTAGAGCTAGTTGTCAAC
ATTTATTTTTGAATTTTAGTATATTTGAGGGGTATTTTTGTAGAGGAGTGACATATACTT
TTAAAAAGTGTAGTGATTGATTTGAGATTACATTCTGCCAAATATAATACAAATTGTTTC
TGGAGCGAAGTCAACTGAACATCAGCACTCAAGCTGAGCCTAGCTGTACATTCTCTATGA
ATCTGG
>BPHLNC-unc312-RA	scaffold0000026159
GAGTGATTAGAAAAATTGCAAGAAAGAGAAATAATTGTATCAAGTAGAATAATTTGTGAG
ATACATTTTGGACTGTCAGTGTTTTTGCAATCAGATGCTTTGATGTTATTTGGGAGGATG
ATATTAATGTAGTTAAAAGTGGATCTCTCACTAAAGCTGGGTTTTCGGTTTTGCGTAAAT
GCCGTCGTTGACCACGACACGGCAAGGATCTCAGATTGGGAAGATTTCAATTTGTCTAAA
TAACCTAAAATATTATGTTCAATTATGCTTTAATGAGGGAAGTTGAGTTTATATTTTTTA
TACTTTTAAATGGTAATATGTTTATACTATTAAAAATGTTTTGATTCTTGAATAATAAAC
ACAAATAATGAAAAGTTATTTGATCAGCTGTTTTAGCACACTTGAAATTTGGACAATATG
AATGTCAACAATGCTTGCCGTCGTCACAAAGTAGGAGAACATTCTCCTTCTTCTCTGTGC
CGCCGTCGACTGCGGAAATTTACGCACAAACGAAAATGCACCTTTAGAAAGTATCAAGGT
TTGCTGATGATCAAGTAAGTTACAGTGTCTTTACACGCATGTATTTCAAATCATGAAATT
ACGTTTATGAAACTTTATTATAACTTGGGCACTACACTAGATAATAAATATTCTTTTTTT
TTGTGAGTCTAAACCTGGACAAGTATAAACATGTAAACCCTCTAAACCTGGACATGAAAA
ACTCTTTTTATGGTTATAAAGAGATTCACTCTATCTGAGCATTCCTTATAAATACTCTCA
ATGATTCTCTCATTCAAACAATGCTGACAGTTAAAAGTGAATCTCAGATCTTACAAGGCT
GACAAAAGGCCTGATTTTGAACGAAATTCTTCTCTGCGCATGACAGAAGAAGAATACCAT
TTTGAATTTTATAGGACACATTGGACAGTACACGGTACTACTCTGTAATTACATGTAGGC
CTACACTACACACTACCTTTGTATGAAATGGAACTAGGAGGAAGCCGGTATAGCCTACCT
TAAATCGTCAGCACCCCTTAAGAATCATCATCAATGATTTTAATTCAATCAATGCTGATA
ATCTTGAAGAAGTGAATGTACTATAGTATTAAGTATCAATTTTAAATGTAATCAATGCTT
CCAATTAAACTAATTCTAATTACAGTTTAAGTGAGAGCATTCCTT
>BPHLNC-unc230-RA	scaffold0000019120
ATGTGGTGCATGTTGTAAGGGATTGTGATCATCTTCATTCTTCAAAAATAGTTGAATTTT
TTAAACTGAAACAGAAAATTCTGTTTTTTAGAAACAACTTTCTGAAAGTTAGTCAAGTAA
CATTCTTATCACCATACTAAGGTGTTGAATTATGAATGAGATTTCAATAAAGACAGATAT
CGAATAAAACTAAAATTTAAACATGATTCCCTCATTTCCAGTCGCTAAATCTTGTTTGCT
CAAGAGGAGAAAAAGCATTCCACTACGTATCAACAGATTAATGAGTGAAAGAGCATTTAT
ATCGGGCACGTTAAACTGTCGGTCCCGGCTGAAGTATGACAGTCGTAAGGCTCATTGACG
GCTTAAATTATATATTCAGGCGGTGGGACCTTCCCGCAAGGGACTCCCCACCTACAAAAG
CCATACGAATTTACTTTTTTACTTTATATCTGCATGATTATGTCTCTTCATGTACTTCAT
GCAATTGAATATATTGGGAATCTCATTTCGAGACTTGTTTTCAAAACACAACATAAAACT
ATAAAAATGATGAAAGGGGTTTTCACACAACTTTATTGTCGATATGAAGTCGATTATAAA
CATATTGGAAAACAATAAATAAGATTATAGCATATTGTATTTTAATTCTGTGAAAATATT
GTTGTTCTAAAAAAATTTAGTATACTCTTAATACAGATCTTAAACAAATTCAAAGTGGG
>BPHLNC-unc421-RA	scaffold0000035760
CAGCAGAAGCCTCAAAATAATCTGAGAATAGATAATAAAACTTTGGAGCTCTACATTTCA
CAATAGATACACTATTGTGTGAGAATGGTGAAAAAACAAACTAGCATCGGAGAGAAGCCC
TGTTTGAGAGTAGGTAGGTAGGGTGTCATATTGGTACTAGTATTGGAGAGGATCCTTGTT
[truncated: 1,780,434 more chars]
