# Supplementary material for: Genome-wide identification of long noncoding RNA genes and their potential association with fecundity and virulence in rice brown planthopper, Nilaparvata lugens
Source: BMC Genomics. 2015 Oct 5;16:749. doi: 10.1186/s12864-015-1953-y (PMC4594746; doi:10.1186/s12864-015-1953-y)
Supplement: Additional file 6: Table S2. — Specifically expressed lncRNAs in the fat body of Mudgo strain of N. lugens. (XLSX 9 kb) [file 12864_2015_1953_MOESM6_ESM.xlsx]

## Sheet: Sheet1
lncRNA_gene_name	transcript_type	length	M_fatbody_FPKM	TN1_fatbody_FPKM	M_salivary_gland_FPKM	TN1_salivary_gland_FPKM
BPHLINC016-RB	Intergenic	537	28.0202	0	0	0
BPHLNC-unc029-RA	Unclassfied	515	25.4767	0	0	0
BPHOGS10002285-IT-RA	Intronic	212	654.786	0	0	0
BPHOGS10002342-AS-RC	Exonic overlap(-)	373	1017.57	0	0	0
BPHOGS10002343-OT-RH	Splice junction overlap	998	9.53829	0	0	0
BPHOGS10004940-AS-RB	Exonic overlap(-)	701	24.4855	0	0	0
BPHLNC-unc079-RA	Intergenic	409	11.7297	0	0	0
BPHOGS10006624-AS-RA	Exonic overlap(-)	318	25.8228	0	0	0
BPHLINC152-RA	Intergenic	1344	50.6929	0.0109252	0.0247027	0.0187112
BPHOGS10010386-OT-RC	Splice junction overlap	984	30.7438	0	0.0372131	0.00171535
BPHLINC238-RA	Intergenic	296	38.9099	0	0	0
BPHLNC-unc224-RA	Unclassfied	471	258.33	0	0	0
BPHLINC262-RA	Intergenic	297	63.7	0	0	0
BPHOGS10016817-OT-RA	Exonic overlap(+)	261	10549	0	0	0
BPHLINC276-RA	Intergenic	568	48.9253	0	0	0
BPHLINC283-RA	Intergenic	290	651.33	0	0	0
BPHLNC-unc269-RA	Intergenic	296	160.76	0	0	0.00888339
BPHLNC-unc277-RB	Intergenic	1779	23.6434	0	0	0
BPHOGS10023956-OT-RA	Exonic overlap(+)	482	95.107	0	0.00510046	0
BPHLINC423-RA	Intergenic	1013	11.2032	0	0	0
BPHOGS10026590-OT-RA	Exonic overlap(+)	330	20.8093	0	0	0
BPHLNC-unc455-RC	Intergenic	550	13.7117	0	0	0
BPHLNC-unc507-RA	Unclassfied	477	34.4584	0	0	0
BPHOGS10033376-OT-RB	Splice junction overlap	988	3.60179	0	0	0
