# Supplementary material for: Genome-wide identification of long noncoding RNA genes and their potential association with fecundity and virulence in rice brown planthopper, Nilaparvata lugens
Source: BMC Genomics. 2015 Oct 5;16:749. doi: 10.1186/s12864-015-1953-y (PMC4594746; doi:10.1186/s12864-015-1953-y)
Supplement: Additional file 7: Table S3. — Specifically expressed lncRNAs in the fat body of TN1 strain of N. lugens. (XLSX 9 kb) [file 12864_2015_1953_MOESM7_ESM.xlsx]

## Sheet: Sheet1
lncRNA_gene_id	transcript_type	length	M_fatbody_FPKM	TN1_fatbody_FPKM	M_salivary_gland_FPKM	TN1_salivary_gland_FPKM
BPHOGS10000376-OT-RA	Splice junction overlap	663	0	54.8308	0	0
BPHLNC-unc015-RB	Unclassfied	727	0	24.8794	0	0
BPHOGS10004538-OT-RA	Splice junction overlap	846	0	4.0871	0	0
BPHOGS10008904-IT-RA	Intronic	220	0	144.292	0	0
BPHLINC150-RA	Intergenic	425	0	23.6196	0	0
BPHLINC185-RC	Intergenic	748	0	15.4787	0	0
BPHOGS10014048-OT-RB	Exonic overlap(+)	503	0	9.01412	0	0.24921
BPHOGS10017660-OT-RA	Splice junction overlap	435	0	10.8095	0	0
BPHOGS10018932-OT-RA	Exonic overlap(+)	361	0	113.804	0	0
BPHLINC320-RA	Intergenic	495	0	53.109	0	0
BPHLNC-unc302-RA	Unclassfied	340	0	50.9484	0	0
BPHOGS10021628-OT-RA	Exonic overlap(+)	208	0	130.983	0	0
BPHLINC357-RA	Intergenic	342	0	14.9968	0	0
BPHOGS10024238-IT-RB	Intronic	436	0	60.006	0	0
BPHLINC460-RA	Intergenic	596	0	279.941	0	0.0117099
BPHOGS10028078-OT-RA	Splice junction overlap	400	0	95.702	0	0
BPHLINC465-RA	Intergenic	287	0	431.951	0	0
BPHLNC-unc439-RA	Unclassfied	434	0	74.7147	0	0
BPHOGS10033376-OT-RE	Splice junction overlap	1029	0.000909385	5.35041	0	0
