# Supplementary material for: Genome-wide identification of long noncoding RNA genes and their potential association with fecundity and virulence in rice brown planthopper, Nilaparvata lugens
Source: BMC Genomics. 2015 Oct 5;16:749. doi: 10.1186/s12864-015-1953-y (PMC4594746; doi:10.1186/s12864-015-1953-y)
Supplement: Additional file 8: Table S4. — Specifically expressed lncRNAs in the salivary gland of Mudgo strain of N. lugens. (XLSX 10 kb) [file 12864_2015_1953_MOESM8_ESM.xlsx]

## Sheet: Sheet1
lncRNA_gene_name	transcript_type	length	M_fatbody_FPKM	TN1_fatbody_FPKM	M_salivary_gland_FPKM	TN1_salivary_gland_FPKM
BPHLINC012-RA	Intergenic	253	0	0	63.9879	0
BPHLNC-unc025-RA	Unclassfied	2030	0	0	14.7581	0
BPHOGS10002343-OT-RC	Unclassfied	350	0	0	58.4821	0
BPHOGS10002644-OT-RA	Exonic overlap(+)	202	0	0	553.179	0
BPHLNC-unc047-RA	Intergenic	325	0	0	559.541	0
BPHLNC-unc056-RA	Unclassfied	205	0	0	493.952	0
BPHOGS10005261-OT-RA	Exonic overlap(+)	348	0	0	106.958	0
BPHOGS10005462-OT-RA	Splice junction overlap	330	0	0	31.7467	0
BPHLNC-unc080-RA	Unclassfied	265	0	0	48.688	0
BPHLINC087-RA	Intergenic	425	0	0	76.8374	0
BPHLINC096-RA	Intergenic	231	0	0	79.9762	0
BPHLINC101-RA	Intergenic	409	0	0	11.1152	0
BPHLINC147-RA	Intergenic	357	0	0	205.126	0
BPHOGS10011574-OT-RB	Exonic overlap(+)	642	0	0	21.1451	0
BPHLINC235-RA	Intergenic	233	0	0	63.2273	0
BPHLINC239-RA	Intergenic	435	0	0	57.7868	0
BPHLINC327-RB	Intergenic	1362	0.00357416	0	39.0119	0
BPHLINC343-RA	Intergenic	607	0	0	10.1715	0
BPHLINC354-RA	Intergenic	295	0	0	168.025	0
BPHLINC360-RB	Intergenic	3431	0.260544	0.0654408	479.506	0.0248692
BPHLNC-unc334-RB	Intergenic	507	0	0	162.403	0
BPHLNC-unc339-RB	Intergenic	738	0	0	21.5665	0
BPHLNC-unc344-RA	Intergenic	991	0	0	76.8586	0
BPHLNC-unc355-RA	Unclassfied	563	0	0	23.2519	0
BPHLINC397-RA	Intergenic	480	0	0	56.6026	0
BPHLINC407-RA	Intergenic	347	0	0.000528386	48.2806	0
BPHOGS10025759-OT-RB	Splice junction overlap	391	0	0.0200098	309.049	0
BPHLINC434-RA	Intergenic	284	0	0	120.089	0
BPHLINC439-RA	Intergenic	373	0	0	25.5029	0
BPHOGS10027758-IT-RA	Intronic	607	0	0	5.61826	0
BPHLNC-unc414-RB	Intergenic	582	0	0	18.3953	0
BPHLNC-unc430-RB	Unclassfied	295	0	0.106053	131.625	0
BPHLINC471-RA	Intergenic	206	0	0	201.463	0
BPHLNC-unc449-RA	Unclassfied	218	0	0	201.054	0
BPHOGS10029929-OT-RA	Exonic overlap(+)	236	0	0	225.122	0
BPHLNC-unc456-RA	Unclassfied	260	0	0	172.675	0
BPHLINC495-RA	Intergenic	260	0	0	147.456	0
BPHOGS10031581-OT-RA	Exonic overlap(+)	219	0	0	320.04	0
BPHLINC527-RA	Intergenic	341	0	0	25.658	0
BPHLNC-unc525-RC	Unclassfied	1510	0	0	13.7775	0
BPHLINC568-RA	Intergenic	201	0	0	101.422	0
