# Supplementary material for: Genome-wide identification of long noncoding RNA genes and their potential association with fecundity and virulence in rice brown planthopper, Nilaparvata lugens
Source: BMC Genomics. 2015 Oct 5;16:749. doi: 10.1186/s12864-015-1953-y (PMC4594746; doi:10.1186/s12864-015-1953-y)
Supplement: Additional file 9: Table S5. — Specifically expressed lncRNAs in the salivary gland of TN1 strain of N. lugens. (XLSX 10 kb) [file 12864_2015_1953_MOESM9_ESM.xlsx]

## Sheet: Sheet1
lncRNA_gene_name	transcript_type	length	M_fatbody_FPKM	TN1_fatbody_FPKM	M_salivary_gland_FPKM	TN1_salivary_gland_FPKM
BPHOGS10001313-OT-RA	Exonic overlap(+)	783	0	0	0	92.8515
BPHOGS10002205-OT-RA	Exonic overlap(+)	766	0	0	0.00761647	175.807
BPHLNC-unc047-RB	Unclassfied	692	0	0	0	10.7447
BPHLINC055-RA	Intergenic	319	0	0	0	39.6029
BPHLNC-unc064-RB	Intergenic	335	0	0	0	64.5504
BPHLINC073-RA	Intergenic	919	0	0	0	6.94777
BPHOGS10006687-OT-RA	Exonic overlap(+)	219	0	0	0	62.3877
BPHOGS10008227-AS-RA	Exonic overlap(-)	456	0	0	0	16.765
BPHOGS10013456-AS-RB	Exonic overlap(-)	389	0	0	0	236.089
BPHOGS10013975-AS-RA	Exonic overlap(-)	870	0	0	0	7.1208
BPHOGS10015952-IT-RA	Intronic	508	0	0	0	12.2126
BPHOGS10016631-OT-RA	Exonic overlap(+)	2599	0	0.0217976	0.0243307	239.083
BPHLINC275-RA	Intergenic	539	0	0	0	9.81174
BPHLINC287-RA	Intergenic	1309	0.00922278	0	0.020779	22.3241
BPHOGS10018665-OT-RB	Splice junction overlap	643	0.146527	0	0	22.8048
BPHLINC338-RA	Intergenic	910	0	0	0	5.64647
BPHOGS10022259-OT-RA	Exonic overlap(+)	654	0	0	0	113.426
BPHLNC-unc344-RB	Intergenic	318	0	0	0	58.4869
BPHOGS10022971-OT-RB	Exonic overlap(+)	671	0	0	0	4.73271
BPHOGS10026629-OT-RB	Splice junction overlap	1316	0.000610345	0.00115368	0.000459629	19.3836
BPHLNC-unc466-RD	Intergenic	2389	0	0	0	184.631
BPHLNC-unc472-RA	Intergenic	640	0	0.0250387	0	10.1948
BPHLNC-unc477-RB	Intergenic	1501	0	0	0	119.648
BPHLNC-unc484-RA	Unclassfied	3011	0.0101516	0.0228149	0.00400719	46.1177
BPHLINC544-RA	Intergenic	441	0	0	0	57.3277
BPHLINC548-RA	Intergenic	492	0	0	0	27.0261
BPHOGS10034824-IT-RA	Intronic	204	0	0	0	241.355

## Sheet: Sheet2
BPHOGS10000007-OT-RI	TCONS_00000121
BPHOGS10001313-OT-RA	TCONS_00006176
BPHOGS10002205-OT-RA	TCONS_00009347
BPHLNC-unc047-RB	TCONS_00013673
BPHLINC055-RA	TCONS_00016214
BPHLNC-unc064-RB	TCONS_00019479
BPHOGS10004973-OT-RA	TCONS_00020420
BPHLINC073-RA	TCONS_00020791
BPHOGS10006687-OT-RA	TCONS_00026896
BPHOGS10008227-AS-RA	TCONS_00033229
BPHOGS10013456-AS-RB	TCONS_00053017
BPHOGS10013975-AS-RA	TCONS_00055125
BPHOGS10015952-IT-RA	TCONS_00063626
BPHOGS10016631-OT-RA	TCONS_00066111
BPHLINC275-RA	TCONS_00068626
BPHLINC287-RA	TCONS_00070420
BPHOGS10018665-OT-RB	TCONS_00073617
BPHLINC338-RA	TCONS_00081192
BPHOGS10020995-OT-RA	TCONS_00082893
BPHOGS10022259-OT-RA	TCONS_00087539
BPHLNC-unc344-RB	TCONS_00090151
BPHOGS10022971-OT-RB	TCONS_00090748
BPHOGS10026629-OT-RB	TCONS_00104439
BPHLINC483-RD	TCONS_00117304
BPHLNC-unc466-RD	TCONS_00120342
BPHLNC-unc466-RC	TCONS_00120343
BPHLNC-unc472-RA	TCONS_00122158
BPHLNC-unc477-RB	TCONS_00123277
BPHLNC-unc484-RA	TCONS_00124968
BPHLINC544-RA	TCONS_00129621
BPHLINC548-RA	TCONS_00130287
BPHOGS10034824-IT-RA	TCONS_00136267
