# Supplementary material for: Genome-wide identification of long noncoding RNA genes and their potential association with fecundity and virulence in rice brown planthopper, Nilaparvata lugens
Source: BMC Genomics. 2015 Oct 5;16:749. doi: 10.1186/s12864-015-1953-y (PMC4594746; doi:10.1186/s12864-015-1953-y)
Supplement: Additional file 10: Table S6. — Specifically expressed lncRNAs in the 5th instar nymph of HFP population (XLSX 16 kb) [file 12864_2015_1953_MOESM10_ESM.xlsx]

## Sheet: Sheet1
lncRNA_gene_name	transcript type	LFP_5n_FPKM	HFP_5n_FPKM	LFP_2d_FPKM	HFP_2d_FPKM
BPHOGS10000007-OT-RB	Splice junction overlap	0	57.2256	0	0
BPHOGS10000007-OT-RF	Splice junction overlap	0	97.8669	0	0
BPHLINC001-RA	Intergenic	0	42.0239	0	0
BPHOGS10000391-OT-RB	Splice junction overlap	0	74.4541	0	0.0111266
BPHLINC008-RB	Intergenic	0.100348	131.554	0	0
BPHLINC031-RA	Intergenic	0	2689.2	0	0
BPHOGS10002251-OT2-RB	Exonic overlap(+)	0	748.405	0	0
BPHOGS10002343-OT-RE	Exonic overlap(+)	0	127.86	0	0
BPHOGS10002343-OT-RG	Unclassfied	0.0438788	106.591	0	0
BPHLNC-unc053-RA	Unclassfied	0	84.0525	0	0
BPHOGS10004090-OT-RC	Splice junction overlap	0	224.887	0	0
BPHOGS10004090-OT-RB	Splice junction overlap	0	135.122	0	0
BPHOGS10004440-AS-RA	Exonic overlap(-)	0	61.176	0	0
BPHLNC-unc063-RB	Intergenic	0.0581978	561.177	0	0.0997253
BPHOGS10004852-OT-RA	Exonic overlap(+)	0	76.8767	0	0
BPHLNC-unc068-RA	Unclassfied	0	65.6274	0	0
BPHOGS10004973-AS-RC	Exonic overlap(-)	0	115.037	0	0
BPHLNC-unc073-RF	Unclassfied	0	1218.68	0.0089178	0.928895
BPHLNC-unc075-RA	Unclassfied	0	32.749	0	0
BPHLINC075-RA	Intergenic	0	138.932	0	0
BPHOGS10005261-OT-RA	Exonic overlap(+)	0	382.438	0	0
BPHLINC081-RA	Intergenic	0	105.677	0	0
BPHOGS10006306-OT-RA	Exonic overlap(+)	0	334.143	0	0
BPHLINC108-RA	Intergenic	0	107.903	0	0
BPHLINC111-RA	Intergenic	0	20.1879	0	0
BPHOGS10007625-OT-RA	Splice junction overlap	0	240.26	0	0
BPHOGS10007725-OT-RA	Exonic overlap(+)	0	411.315	0	0
BPHOGS10007976-OT-RA	Exonic overlap(+)	0	48.3816	0	0
BPHLNC-unc113-RA	Unclassfied	0	13.0959	0	0
BPHOGS10008424-AS-RA	Exonic overlap(-)	0	96.3302	0	0
BPHLINC128-RA	Intergenic	0	963.004	0	0
BPHOGS10008825-OT-RA	Exonic overlap(+)	0	47.9666	0.000766209	0
BPHOGS10009281-IT-RA	Intronic	0	70.264	0	0
BPHLINC139-RA	Intergenic	0	101.058	0	0
BPHLINC151-RA	Intergenic	0	37.6395	0	0
BPHLNC-unc138-RB	Intergenic	0	117.922	0	0
BPHOGS10010006-OT-RA	Splice junction overlap	0	50.7064	0	0
BPHLINC166-RA	Intergenic	0	108.925	0	0
BPHLINC168-RA	Intergenic	0	87.5875	0	0
BPHLNC-unc164-RA	Unclassfied	0	9.61619	0	0
BPHLNC-unc166-RA	Unclassfied	0	18.5708	0	0
BPHLINC190-RA	Intergenic	0	90.9099	0	0
BPHOGS10012245-OT-RA	Exonic overlap(+)	0.203235	167.595	0	0.0161637
BPHLNC-unc182-RA	Unclassfied	0	656.958	0	0
BPHLNC-unc185-RA	Unclassfied	0	112.358	0.00590226	0
BPHLNC-unc193-RA	Unclassfied	0.151081	15.3509	0	0.0409931
BPHOGS10012978-OT-RA	Exonic overlap(+)	0	231.579	0	0
BPHLINC212-RA	Intergenic	0	249.808	0	0
BPHLNC-unc201-RB	Unclassfied	0	594.692	0	0
BPHLINC213-RA	Intergenic	0	83.2935	0	0
BPHLNC-unc203-RA	Unclassfied	0.0230203	1536.96	0	0
BPHOGS10013335-AS1-RA	Exonic overlap(-)	0	127.705	0	0
BPHLINC225-RA	Intergenic	0	130.568	0	0
BPHLINC226-RA	Intergenic	0	576.742	0	0
BPHLNC-unc220-RA	Unclassfied	0	163.699	0	0
BPHLINC235-RA	Intergenic	0	680.208	0	0
BPHLNC-unc224-RC	Intergenic	0	181.417	0	0
BPHLNC-unc228-RD	Unclassfied	0	76.5234	0	0
BPHOGS10014798-OT-RA	Splice junction overlap	0.370005	211.82	0.302932	0.245565
BPHLINC246-RA	Intergenic	0	48.5881	0	0
BPHLNC-unc233-RA	Unclassfied	0.00788671	47.9925	0.0224398	0.0169624
BPHOGS10015247-OT-RA	Exonic overlap(+)	0	124.909	0	0
BPHLNC-unc238-RC	Intergenic	0	113.424	0	0
BPHLNC-unc241-RC	Intergenic	0	26.8098	0	0
BPHLINC254-RA	Intergenic	0	38.6762	0	0
BPHLINC256-RB	Intergenic	0	28.8107	0	0
BPHLINC264-RA	Intergenic	0	129.209	0	0
BPHOGS10017070-OT-RA	Exonic overlap(+)	0	347.434	0	0
BPHLINC273-RA	Intergenic	0	82.187	0	0
BPHOGS10017266-AS-RC	Exonic overlap(-)	0	524.192	0	0
BPHLNC-unc257-RA	Unclassfied	0	57.7538	0	0.0346393
BPHOGS10017525-AS2-RB	Exonic overlap(-)	0	166.255	0	0
BPHOGS10017525-AS2-RA	Intergenic	0	523.537	0	0
BPHOGS10017923-OT-RA	Exonic overlap(+)	0	163.61	0	0
BPHLINC302-RA	Intergenic	0	55.6748	0	0
BPHOGS10018629-OT-RA	Exonic overlap(+)	0	81.023	0	0
BPHOGS10018665-OT-RA	Splice junction overlap	0	35.1383	0	0
BPHLINC308-RA	Intergenic	0	142.578	0	0
BPHLINC310-RA	Intergenic	0	413.785	0	0
BPHLNC-unc283-RA	Unclassfied	0	29.2815	0	0
BPHOGS10019201-OT-RA	Exonic overlap(+)	0	125.977	0.0056932	0.00263165
BPHLINC320-RB	Intergenic	0	32.2865	0	0
BPHLINC320-RA	Intergenic	0	32.2865	0	0
BPHOGS10019992-OT-RA	Intergenic	0	17.633	0	0
BPHLINC332-RA	Intergenic	0	108.151	0	0
BPHLINC333-RA	Intergenic	0	53.8086	0	0
BPHLINC340-RA	Intergenic	0	38.2407	0	0
BPHLNC-unc314-RA	Unclassfied	0	1101.91	0	0
BPHLNC-unc317-RA	Intergenic	0	92.0829	0	0
BPHLINC346-RA	Intergenic	0	159.994	0	0
BPHOGS10021280-OT-RA	Exonic overlap(+)	0	256.936	0	0
BPHOGS10021630-OT-RC	Exonic overlap(+)	0	185.419	0.00438534	0
BPHLINC363-RB	Intergenic	0	85.5411	0	0
BPHOGS10022259-OT-RA	Exonic overlap(+)	0	52.8294	0	0
BPHLINC376-RA	Intergenic	0	42.4711	0	0
BPHOGS10022473-OT-RA	Splice junction overlap	0	31.4621	0	0
BPHLNC-unc344-RD	Unclassfied	0	62.5432	0	0
BPHLNC-unc344-RB	Intergenic	0	172.371	0	0
BPHLINC385-RA	Intergenic	0	57.0481	0	0
BPHOGS10023464-OT-RA	Exonic overlap(+)	0	350.063	0	0
BPHLNC-unc356-RA	Unclassfied	0	68.128	0	0
BPHLINC398-RA	Intergenic	0	158.91	0	0
BPHLINC400-RA	Intergenic	0	99.2424	0	0
BPHLINC407-RA	Intergenic	0	29.7116	0	0
BPHLINC409-RA	Intergenic	0	188.553	0	0
BPHLINC414-RA	Intergenic	0	130.506	0	0
BPHLNC-unc370-RA	Unclassfied	0	97.7494	0	0
BPHLINC423-RA	Intergenic	0	52.7528	0	0
BPHLNC-unc378-RA	Unclassfied	0	619.589	0	0
BPHLINC425-RB	Intergenic	0	69.1232	0	0
BPHOGS10025740-AS-RA	Exonic overlap(-)	0	137.855	0	0
BPHLNC-unc379-RB	Unclassfied	0	345.717	0	0
BPHLINC434-RA	Intergenic	0	1040.78	0	0
BPHLNC-unc406-RA	Unclassfied	0	128.813	0	0
BPHOGS10027758-IT-RA	Intronic	0	52.7405	0	0
BPHLNC-unc414-RB	Intergenic	0.0702067	266.676	0	0
BPHOGS10027956-OT-RB	Intergenic	0	21.4413	0	0
BPHOGS10028058-AS-RA	Intergenic	0	51.7892	0	0
BPHOGS10028203-AS-RA	Exonic overlap(-)	0	220.455	0	0
BPHLINC464-RB	Intergenic	0	69.0495	0	0
BPHOGS10028442-IT1-RA	Intronic	0	95.4153	0	0
BPHLNC-unc422-RA	Unclassfied	0	38.5796	0	0
BPHLNC-unc430-RB	Unclassfied	0.00503108	504.015	0	0
BPHLNC-unc444-RA	Unclassfied	0	15.3726	0	0
BPHLINC486-RB	Intergenic	0.0150234	385.623	0	0.345014
BPHLNC-unc449-RA	Unclassfied	0	1032.3	0	0
BPHOGS10029929-OT-RA	Exonic overlap(+)	0	685.08	0	0
BPHLNC-unc455-RA	Unclassfied	0	166.082	0	0
BPHOGS10030179-OT-RA	Splice junction overlap	0	308.709	0	0
BPHOGS10030303-OT-RA	Splice junction overlap	0	2374.38	0	0
BPHLNC-unc459-RA	Unclassfied	0	160.403	0	0
BPHLINC501-RA	Intergenic	0	205.819	0	0
BPHLNC-unc471-RA	Unclassfied	0	26.3364	0	0
BPHLNC-unc480-RA	Unclassfied	0	373.638	0	0
BPHLINC515-RA	Intergenic	0	260.439	0	0
BPHLNC-unc482-RA	Unclassfied	0	111.309	0	0
BPHLINC524-RA	Intergenic	0	1125.29	0	0
BPHLINC531-RC	Intergenic	0.0201758	219.464	0	0.00936253
BPHLINC547-RA	Intergenic	0	33.9618	0	0
BPHLINC548-RB	Intergenic	0	27.2165	0	0
BPHLNC-unc518-RA	Unclassfied	0	376.283	0	0
BPHOGS10034018-AS-RA	Exonic overlap(-)	0	25.7572	0	0
BPHLNC-unc525-RA	Unclassfied	0.0216114	225.255	0	0
BPHLNC-unc526-RA	Unclassfied	0	61.9608	0	0
BPHLNC-unc527-RC	Intergenic	0	200.19	0	0
BPHOGS10035598-OT-RA	Splice junction overlap	0	117.542	0	0
BPHOGS10035610-OT-RA	Exonic overlap(+)	0	590.603	0	0
BPHLNC-unc553-RA	Unclassfied	0	22.9646	0	0
