# Supplementary material for: Genome-wide identification of long noncoding RNA genes and their potential association with fecundity and virulence in rice brown planthopper, Nilaparvata lugens
Source: BMC Genomics. 2015 Oct 5;16:749. doi: 10.1186/s12864-015-1953-y (PMC4594746; doi:10.1186/s12864-015-1953-y)
Supplement: Additional file 11: Table S7. — Specifically expressed lncRNAs in the adult of LFP population. (XLSX 12 kb) [file 12864_2015_1953_MOESM11_ESM.xlsx]

## Sheet: Sheet1
lncRNA_gene_name	transcript type	LFP_5n_FPKM	HFP_5n_FPKM	LFP_2d_FPKM	HFP_2d_FPKM
BPHOGS10000007-OT-RG	Splice junction overlap	0	0	34.6316	0
BPHLNC-unc010-RA	Unclassfied	0	0	78.1238	0
BPHLINC015-RA	Intergenic	0	0	168.654	0
BPHLNC-unc015-RA	Intergenic	0	0	70.2767	0
BPHOGS10001985-AS-RA	Exonic overlap(-)	0	0	1316.16	0
BPHOGS10002342-AS-RC	Exonic overlap(-)	0	0	142.742	0
BPHOGS10003429-AS-RA	Exonic overlap(-)	0	0	172.459	0
BPHLNC-unc057-RA	Unclassfied	0	0	183.102	0
BPHOGS10004495-IT1-RA	Intronic	0	0	184.626	0
BPHLINC065-RA	Intergenic	0	0	177.139	0
BPHLINC073-RA	Intergenic	0	0	291.971	0
BPHOGS10005185-OT-RA	Splice junction overlap	0	0	132.577	0
BPHLINC105-RA	Intergenic	0	0	139.28	0
BPHOGS10007308-OT-RA	Splice junction overlap	0.00681304	0.0089471	411.304	0.0118296
BPHLINC120-RA	Intergenic	0	0	172.841	0
BPHLNC-unc124-RA	Unclassfied	0	0	32.9009	0
BPHOGS10008825-OT-RB	Exonic overlap(+)	0	0.0323871	23.92	0
BPHOGS10009606-AS1-RA	Exonic overlap(-)	0	0	73.2248	0.00295275
BPHOGS10009859-OT-RA	Exonic overlap(+)	0	0	388.027	0
BPHLNC-unc151-RB	Intergenic	0	0	17768	0
BPHLINC175-RA	Intergenic	0	0	1127.09	0
BPHLINC177-RA	Intergenic	0	0	104.092	0
BPHOGS10011584-OT-RB	Splice junction overlap	0	0	104.975	0
BPHOGS10011909-OT-RB	Exonic overlap(+)	0	0	69.3902	0
BPHLNC-unc185-RB	Intergenic	0	0	291.937	0
BPHLNC-unc225-RD	Intergenic	0	0	765.569	0
BPHLNC-unc244-RA	Unclassfied	0	0	27.1065	0
BPHOGS10018932-OT-RA	Exonic overlap(+)	0	0	165.591	0
BPHLNC-unc285-RA	Unclassfied	0	0	54.1469	0
BPHLINC370-RA	Intergenic	0	0	105.894	0
BPHLNC-unc334-RB	Intergenic	0.00845658	0	178.776	0
BPHLINC379-RA	Intergenic	0	0	163.766	0
BPHOGS10023956-OT-RC	Splice junction overlap	0	0	157.24	0
BPHLNC-unc360-RA	Unclassfied	0	0	666.548	0
BPHOGS10024891-OT-RA	Splice junction overlap	0	0	169.135	0
BPHOGS10026020-AS-RA	Exonic overlap(-)	0	0	557.724	0
BPHLNC-unc382-RA	Unclassfied	0	0	90.3281	0
BPHLNC-unc407-RA	Unclassfied	0	0	44.7934	0
BPHOGS10028058-AS-RB	Exonic overlap(-)	0	0	15.3165	0
BPHOGS10028078-OT-RA	Splice junction overlap	0.00560101	0	141.129	0.051422
BPHOGS10028378-OT-RA	Exonic overlap(+)	0	0	1940.44	0
BPHLNC-unc427-RA	Unclassfied	0	0	252.401	0
BPHOGS10029105-OT-RA	Splice junction overlap	0	0	484.25	0
BPHLNC-unc437-RB	Unclassfied	0	0	32.0901	0
BPHOGS10029583-OT-RA	Exonic overlap(+)	0	0	4336.69	0
BPHLINC485-RA	Intergenic	0	0	39.9791	0
BPHLINC493-RA	Intergenic	0	0	614.125	0
BPHLNC-unc463-RA	Unclassfied	0	0	215.48	0
BPHLINC504-RA	Intergenic	0	0	887.346	0
BPHOGS10031581-OT-RA	Exonic overlap(+)	0	0	6754.05	0
BPHOGS10031584-OT-RA	Exonic overlap(+)	0	0	649.193	0
BPHLNC-unc492-RA	Unclassfied	0	0	50.705	0
BPHLNC-unc494-RA	Unclassfied	0	0	55.9042	0
BPHOGS10032530-AS-RA	Exonic overlap(-)	0	0	2036.72	0
BPHOGS10032680-AS-RC	Exonic overlap(-)	0	0	233.855	0
BPHLINC569-RA	Intergenic	0	0	38.3902	0
BPHOGS10035309-OT-RA	Exonic overlap(+)	0	0	569.195	0
BPHLINC592-RA	Intergenic	0	0	106.742	0
