# Supplementary material for: Genome-wide identification of long noncoding RNA genes and their potential association with fecundity and virulence in rice brown planthopper, Nilaparvata lugens
Source: BMC Genomics. 2015 Oct 5;16:749. doi: 10.1186/s12864-015-1953-y (PMC4594746; doi:10.1186/s12864-015-1953-y)
Supplement: Additional file 12: Table S8. — Specifically expressed lncRNAs in the adult of HFP population. (XLSX 15 kb) [file 12864_2015_1953_MOESM12_ESM.xlsx]

## Sheet: Sheet1
lncRNA_gene_name	transcript type	LFP_5n_FPKM	HFP_5n_FPKM	LFP_2d_FPKM	HFP_2d_FPKM
BPHOGS10000007-OT-RK	Splice junction overlap	0	0	0	153.798
BPHLINC004-RA	Intergenic	0	0	0	44.4326
BPHLNC-unc004-RA	Unclassfied	0	0	0	58.6279
BPHOGS10000899-OT-RA	Splice junction overlap	0	0	0	898.662
BPHLINC014-RA	Intergenic	0	0	0	105.786
BPHOGS10001057-OT-RA	Splice junction overlap	0.00747124	0	0	221.141
BPHLNC-unc027-RA	Unclassfied	0	0	0	34.9447
BPHLINC028-RA	Intergenic	0	0	0	71.4286
BPHLINC029-RA	Intergenic	0	0	0	29.6097
BPHOGS10002123-OT-RA	Exonic overlap(+)	0	0	0	144.664
BPHOGS10002251-OT1-RA	Exonic overlap(+)	0	0	0	472.247
BPHOGS10002253-OT2-RB	Exonic overlap(+)	0	0	0	53.811
BPHOGS10002253-OT4-RA	Exonic overlap(+)	0	0	0	186.764
BPHOGS10002342-AS-RB	Exonic overlap(-)	0	0	0	374.9
BPHLNC-unc033-RA	Unclassfied	0	0	0	739.455
BPHOGS10002709-OT-RA	Exonic overlap(+)	0	0	0	333.373
BPHOGS10002790-OT-RA	Splice junction overlap	0	0	0	410.563
BPHOGS10003057-OT-RB	Exonic overlap(+)	0	0	0	67.2796
BPHLNC-unc050-RA	Unclassfied	0	0	0	109.86
BPHLINC051-RA	Intergenic	0	0	0	138.024
BPHLINC058-RA	Intergenic	0	0	0	28.8555
BPHOGS10004440-AS-RB	Unclassfied	0	0	0	20.9237
BPHLNC-unc066-RA	Unclassfied	0	0	0	852.193
BPHLINC071-RA	Intergenic	0	0	0	55.198
BPHOGS10004940-OT1-RA	Exonic overlap(+)	0	0	0	215.419
BPHLNC-unc067-RA	Unclassfied	0	0	0	462.544
BPHOGS10004973-OT-RC	Exonic overlap(+)	0	0	0	40.1981
BPHOGS10004973-AS-RB	Exonic overlap(-)	0	0	0	52.131
BPHOGS10004973-OT-RB	Exonic overlap(+)	0	0	0	35.9005
BPHLNC-unc073-RD	Intergenic	0	0	0	1317.71
BPHLNC-unc083-RA	Unclassfied	0	0	0	165.563
BPHLNC-unc094-RA	Unclassfied	0.00229111	0.00539116	0.0191638	217.995
BPHLNC-unc093-RA	Unclassfied	0	0	0	40.1498
BPHLINC089-RA	Intergenic	0	0	0	169.903
BPHLINC090-RA	Intergenic	0	0	0	626.748
BPHLNC-unc102-RB	Unclassfied	0	0	0	57.1205
BPHLINC103-RA	Intergenic	0	0	0	224.156
BPHLINC104-RA	Intergenic	0	0	0	169.982
BPHOGS10008100-OT-RB	Exonic overlap(+)	0	0	0	69.9131
BPHOGS10008100-OT-RC	Intergenic	0	0	0	181.537
BPHLNC-unc123-RA	Unclassfied	0	0	0	825.059
BPHLINC134-RA	Intergenic	0	0	0	737.152
BPHOGS10009049-AS-RA	Exonic overlap(-)	0	0	0	97.5909
BPHLINC136-RA	Intergenic	0	0	0	232.78
BPHLNC-unc130-RA	Unclassfied	0	0	0	81.3266
BPHOGS10009606-OT1-RA	Exonic overlap(+)	0	0	0.00554158	100.488
BPHOGS10010912-AS-RA	Exonic overlap(-)	0	0	0	786.277
BPHLNC-unc157-RA	Unclassfied	0	0	0	51.7131
BPHOGS10011035-AS-RA	Exonic overlap(-)	0	0	0	24.7887
BPHLNC-unc161-RB	Unclassfied	0.00666447	0.00262774	0.00418119	90.5985
BPHLINC185-RC	Intergenic	0	0	0	32.9859
BPHLINC185-RB	Intergenic	0	0	0	52.2846
BPHLINC186-RA	Intergenic	0	0	0	17006
BPHLINC189-RA	Intergenic	0	0	0	88.4002
BPHLNC-unc180-RB	Unclassfied	0	0	0	277.473
BPHLINC199-RA	Intergenic	0	0	0	301.969
BPHOGS10012471-OT-RA	Exonic overlap(+)	0	0	0	60.3568
BPHLNC-unc189-RB	Unclassfied	0	0	0	219.307
BPHLNC-unc192-RA	Intergenic	0	0	0	118.873
BPHLINC215-RA	Intergenic	0	0	0	71.1258
BPHLNC-unc206-RB	Intergenic	0.0416006	0.112256	0.0874243	284.028
BPHLNC-unc209-RA	Unclassfied	0	0	0	250.65
BPHLINC219-RA	Intergenic	0	0	0	66.6116
BPHLINC221-RB	Intergenic	0	0	0	33.4824
BPHLINC221-RA	Intergenic	0	0	0	33.4824
BPHLINC229-RA	Intergenic	0	0	0	286.349
BPHOGS10014064-OT1-RA	Exonic overlap(+)	0	0	0	47.7803
BPHLNC-unc221-RA	Unclassfied	0	0	0	452.783
BPHLINC240-RA	Intergenic	0	0	0	42.6775
BPHLNC-unc238-RB	Unclassfied	0.04875	0	0	18.2055
BPHLINC261-RA	Intergenic	0	0	0	194.63
BPHOGS10016635-AS-RA	Exonic overlap(-)	0	0	0	47.176
BPHOGS10016827-AS-RA	Exonic overlap(-)	0	0	0	119.739
BPHLINC275-RA	Intergenic	0	0	0	42.0782
BPHLNC-unc255-RA	Unclassfied	0	0	0	32.3089
BPHLINC292-RA	Intergenic	0	0	0	15.6076
BPHOGS10018511-AS-RA	Exonic overlap(-)	0	0	0	1911.35
BPHOGS10018665-OT-RC	Splice junction overlap	0	0.0168383	0	109.225
BPHLINC315-RA	Intergenic	0	0	0	44.2426
BPHLINC316-RA	Intergenic	0	0	0	201.822
BPHLNC-unc301-RA	Unclassfied	0	0	0	23.5247
BPHLNC-unc304-RA	Unclassfied	0	0	0	430.507
BPHLINC351-RA	Intergenic	0	0	0	80.648
BPHLINC359-RA	Intergenic	0.0902168	0.00859455	0	238.355
BPHOGS10021886-OT-RA	Splice junction overlap	0	0	0	58.7527
BPHOGS10021985-OT-RA	Splice junction overlap	0	0	0	29.091
BPHLINC368-RA	Intergenic	0	0	0	173.176
BPHLINC372-RA	Intergenic	0	0	0	593.154
BPHLINC377-RA	Intergenic	0	0	0	1648.58
BPHLNC-unc337-RA	Unclassfied	0	0	0	66.8507
BPHLNC-unc339-RA	Unclassfied	0.168641	0.153721	0	227.816
BPHOGS10022886-IT-RA	Intronic	0	0	0	28.683
BPHLINC403-RA	Intergenic	0	0	0	35.3246
BPHLINC411-RA	Intergenic	0	0	0	23.8884
BPHLNC-unc372-RC	Intergenic	0	0	0	86.4208
BPHLNC-unc372-RA	Intergenic	0	0	0	180.661
BPHOGS10025462-OT1-RA	Exonic overlap(+)	0	0	0.00129585	17.5342
BPHOGS10025759-OT-RA	Splice junction overlap	0	0	0	96.6055
BPHOGS10026399-OT-RA	Exonic overlap(+)	0	0	0	19.362
BPHLINC436-RA	Intergenic	0	0	0	771.893
BPHLNC-unc400-RA	Unclassfied	0	0	0	55.6936
BPHLNC-unc400-RB	Unclassfied	0	0	0	89.1089
BPHLNC-unc398-RC	Unclassfied	0	0	0	267.004
BPHLNC-unc402-RA	Unclassfied	0	0	0	36.8641
BPHLNC-unc404-RA	Unclassfied	0	0	0	31.6116
BPHLINC458-RA	Intergenic	0	0	0	517.271
BPHLNC-unc410-RA	Unclassfied	0	0	0	218.737
BPHOGS10028117-OT-RA	Exonic overlap(+)	0	0	0	192.594
BPHOGS10028362-OT-RA	Exonic overlap(+)	0	0	0	16.9878
BPHOGS10028633-OT-RA	Splice junction overlap	0	0	0	39.7256
BPHLINC470-RA	Intergenic	0	0	0	49.9909
BPHOGS10028768-OT-RC	Exonic overlap(+)	0	0	0	138.703
BPHOGS10028768-OT-RA	Exonic overlap(+)	0	0	0	152.711
BPHOGS10029146-OT-RA	Splice junction overlap	0	0	0	94.8425
BPHOGS10029258-IT1-RB	Intronic	0	0	0	37.2283
BPHLINC474-RA	Intergenic	0	0	0	108.658
BPHLNC-unc441-RA	Unclassfied	0	0	0	90.5021
BPHOGS10029845-OT-RA	Exonic overlap(+)	0	0	0	278.223
BPHLINC483-RA	Intergenic	0	0	0	116.228
BPHLINC484-RA	Intergenic	0	0	0	32.912
BPHLNC-unc462-RA	Unclassfied	0	0	0	99.7761
BPHLNC-unc461-RA	Unclassfied	0	0	0	20.6138
BPHOGS10030676-OT1-RA	Exonic overlap(+)	0	0	0	364.528
BPHLINC507-RA	Intergenic	0	0	0	174.918
BPHLNC-unc482-RB	Unclassfied	0	0	0	252.322
BPHLNC-unc485-RA	Unclassfied	0	0	0	6834.2
BPHLINC522-RA	Intergenic	0	0	0	69.2331
BPHLINC525-RB	Intergenic	0	0	0	73.9779
BPHLINC526-RA	Intergenic	0	0	0	1384.53
BPHLINC529-RA	Intergenic	0	0	0	73.0312
BPHLINC531-RA	Intergenic	0	0	0	118.585
BPHOGS10032573-OT-RA	Splice junction overlap	0	0	0	46.6186
BPHLINC535-RA	Intergenic	0	0	0	145.563
BPHOGS10032680-AS-RB	Exonic overlap(-)	0	0.0194494	0	123.625
BPHLNC-unc500-RA	Intergenic	0	0	0.000815901	91.1454
BPHOGS10032680-AS-RE	Exonic overlap(-)	0.00474019	0	0	69.6608
BPHOGS10033104-OT-RA	Exonic overlap(+)	0	0	0	323.169
BPHLINC545-RA	Intergenic	0	0	0	592.218
BPHOGS10033177-OT-RA	Splice junction overlap	0	0	0	278.365
BPHLINC548-RA	Intergenic	0	0	0	37.2617
BPHLNC-unc522-RA	Unclassfied	0	0	0	151.892
BPHLNC-unc527-RB	Unclassfied	0	0	0	97.5384
BPHLNC-unc527-RA	Intergenic	0	0	0	263.917
BPHLINC567-RA	Intergenic	0	0	0	92.1617
BPHLNC-unc534-RB	Unclassfied	0	0.00188852	0	46.9655
BPHLNC-unc536-RA	Unclassfied	0	0	0	12448
