# Supplementary material for: Genome-wide identification of long noncoding RNA genes and their potential association with fecundity and virulence in rice brown planthopper, Nilaparvata lugens
Source: BMC Genomics. 2015 Oct 5;16:749. doi: 10.1186/s12864-015-1953-y (PMC4594746; doi:10.1186/s12864-015-1953-y)
Supplement: Additional file 13: Table S9. — Specifically expressed lncRNAs in LFP the 5th instar nymph of LFP population (XLSX 13 kb) [file 12864_2015_1953_MOESM13_ESM.xlsx]

## Sheet: Sheet1
lncRNA_gene_name	transcript type	LFP_5n_FPKM	HFP_5n_FPKM	LFP_2d_FPKM	HFP_2d_FPKM
BPHOGS10000401-OT-RA	Exonic overlap(+)	32.7305	0	0	0
BPHLINC023-RA	Intergenic	184.418	0	0	0
BPHOGS10001672-OT-RA	Splice junction overlap	1063.52	0	0	0
BPHLINC033-RA	Intergenic	253.971	0	0	0
BPHLINC037-RB	Intergenic	668.292	0	0	0
BPHLINC037-RA	Intergenic	668.292	0	0	0
BPHOGS10002342-AS-RG	Exonic overlap(-)	432.366	0.110809	0	0.0149789
BPHOGS10002343-OT-RA	Splice junction overlap	248.047	0	0	0
BPHLNC-unc051-RB	Unclassfied	6.31943	0.00615263	0	0
BPHOGS10003824-AS-RA	Exonic overlap(-)	3621.73	0	0	0
BPHLNC-unc056-RA	Unclassfied	6622.63	0	0	0
BPHLINC070-RA	Intergenic	11.4559	0	0	0.00144554
BPHLNC-unc072-RA	Unclassfied	214.631	0	0	0
BPHOGS10005591-OT2-RA	Exonic overlap(+)	169.158	0	0	0
BPHLNC-unc084-RA	Intergenic	3251.75	0	0	0
BPHOGS10005926-OT-RA	Splice junction overlap	660.006	0	0	0
BPHLINC087-RB	Intergenic	694.206	0	0	0
BPHLINC093-RA	Intergenic	526.981	0	0	0
BPHLNC-unc102-RA	Unclassfied	370.418	0	0	0.000933368
BPHLNC-unc105-RA	Unclassfied	80.3999	0.0280218	0.000460985	0.00854575
BPHLINC118-RA	Intergenic	1106.52	0	0	0
BPHLNC-unc144-RA	Unclassfied	2357.98	0	0	0
BPHOGS10010435-OT-RA	Exonic overlap(+)	218.216	0	0	0
BPHLINC176-RA	Intergenic	155.836	0	0	0
BPHLNC-unc168-RA	Unclassfied	501.471	0	0	0
BPHLNC-unc171-RA	Unclassfied	265.694	0	0	0
BPHLINC198-RA	Intergenic	165.227	0	0.0020754	0.000683081
BPHLNC-unc190-RB	Intergenic	1082.77	0	0	0
BPHLNC-unc201-RA	Intergenic	313.983	0	0	0
BPHOGS10013104-OT-RB	Splice junction overlap	180.557	0	0	0
BPHOGS10013456-AS-RA	Exonic overlap(-)	44.7665	0	0	0
BPHLNC-unc214-RA	Intergenic	475.518	0	0	0
BPHOGS10014064-OT2-RB	Exonic overlap(+)	1072.84	0	0	0
BPHLNC-unc232-RA	Intergenic	251.49	0.00514855	0	0
BPHLINC251-RA	Intergenic	150.91	0	0	0
BPHLNC-unc238-RA	Unclassfied	14.0136	0	0	0.00116479
BPHOGS10016838-OT-RA	Exonic overlap(+)	191.363	0	0	0
BPHLINC282-RA	Intergenic	454.897	0	0	0
BPHLINC285-RA	Intergenic	94.4076	0	0	0
BPHOGS10018971-OT-RA	Splice junction overlap	359.387	0	0	0
BPHLINC312-RB	Intergenic	89.9334	0	0	0
BPHLINC313-RA	Intergenic	68.7643	0.0020171	0	0
BPHOGS10019378-AS-RA	Exonic overlap(-)	370.418	0	0	0
BPHLINC324-RA	Intergenic	2092.12	0	0	0
BPHOGS10020226-IT-RA	Intronic	22.1775	0	0	0
BPHLNC-unc312-RA	Unclassfied	97.4173	0	0	0.00292297
BPHLINC349-RA	Intergenic	84.022	0	0	0
BPHLINC356-RA	Intergenic	1565.28	0	0	0
BPHOGS10021999-AS-RA	Exonic overlap(-)	1969.84	0	0	0
BPHLNC-unc331-RB	Intergenic	1606.3	0	0	0
BPHLNC-unc335-RA	Unclassfied	494.075	0	0	0
BPHLINC390-RA	Intergenic	1075.81	0	0	0
BPHLINC457-RA	Intergenic	2022.36	0	0	0
BPHOGS10027987-OT-RC	Exonic overlap(+)	65.6055	0.0308704	0	0.0772405
BPHOGS10027987-OT-RB	Exonic overlap(+)	65.6055	0.0308704	0	0.0772405
BPHOGS10028768-OT-RE	Exonic overlap(+)	608.844	0	0	0
BPHLNC-unc430-RA	Unclassfied	265.948	0.189376	0	0
BPHOGS10029715-OT-RA	Splice junction overlap	66.5732	0	0	0
BPHLNC-unc449-RC	Intergenic	623.238	0	0	0
BPHLNC-unc466-RD	Intergenic	25.9914	0	0.0626648	0
BPHLNC-unc467-RC	Intergenic	1626.56	0	0	0
BPHOGS10030918-AS-RA	Exonic overlap(-)	14.4138	0	0	0.00534423
BPHLNC-unc474-RA	Unclassfied	349.626	0	0	0
BPHLNC-unc477-RC	Intergenic	39.2146	0	0	0.012323
BPHLNC-unc491-RA	Unclassfied	164.51	0	0	0
BPHOGS10032680-AS-RA	Exonic overlap(-)	70.4415	0	0	0
BPHOGS10033581-OT-RA	Exonic overlap(+)	44.4118	0	0	0
BPHLINC556-RA	Intergenic	264.938	0	0	0
BPHOGS10034027-OT-RA	Splice junction overlap	174.736	0	0	0
BPHOGS10034078-AS1-RA	Exonic overlap(-)	96.9172	0	0	0
BPHLNC-unc524-RA	Unclassfied	75.5793	0	0	0
BPHOGS10034824-IT-RA	Intronic	2148.93	0	0	0
BPHOGS10035097-AS-RB	Exonic overlap(-)	114.228	0.565428	0	0
BPHLINC583-RA	Intergenic	283.582	0	0	0
BPHOGS10036582-IT-RA	Intronic	1118.51	0	0	0
BPHLINC594-RA	Intergenic	95.8659	0	0	0
